# Supplementary material for: Alternatively spliced NFKB1 transcripts enriched in Andean Aymara modulate inflammation, HIF and hemoglobin
Source: Nat Commun. 2025 Feb 19;16:1766. doi: 10.1038/s41467-025-56848-0 (PMC11840074; doi:10.1038/s41467-025-56848-0)
Supplement: Supplementary file 4 — Supplementary data 1 [file 41467_2025_56848_MOESM4_ESM.xlsx]

## Sheet: Sheet1
Data S1. List of differentially expressed genes in Aymara
GeneIDa	Gene symbol	p-value	log2 fold changeb
ENSG00000167528	ZNF641	1.29052e-15	-2.57232
ENSG00000172967	XKR3	3.45574e-15	-7.2501
ENSG00000009694	TENM1	1.37191e-12	2.60692
ENSG00000131797	CLUHP3	1.53064e-11	4.21891
ENSG00000154229	PRKCA	7.88995e-11	3.08412
ENSG00000168386	FILIP1L	2.63289e-10	4.66243
ENSG00000175265	GOLGA8A	8.9763e-10	3.08303
ENSG00000233429	HOTAIRM1	9.85722e-10	-2.73753
ENSG00000196411	EPHB4	1.17218e-09	-3.63306
ENSG00000139289	PHLDA1	2.41862e-09	4.01297
ENSG00000115607	IL18RAP	1.18196e-08	-3.02535
ENSG00000105996	HOXA2	1.22966e-08	-3.0344
ENSG00000264538	SUZ12P1	2.19917e-08	-1.67857
ENSG00000186020	ZNF529	2.34987e-08	1.64435
ENSG00000110025	SNX15	2.57823e-08	1.69929
ENSG00000271122	HERPUD2-AS1	2.64733e-08	-1.538
ENSG00000135541	AHI1	2.95641e-08	2.09538
ENSG00000197766	CFD	5.01832e-08	-3.43118
ENSG00000100321	SYNGR1	6.6234e-08	3.86715
ENSG00000130164	LDLR	6.62979e-08	3.4716
ENSG00000237541	HLA-DQA2	7.36156e-08	4.25025
ENSG00000183092	BEGAIN	8.02409e-08	-3.85218
ENSG00000173482	PTPRM	1.10667e-07	3.06978
ENSG00000198444	F8A2	1.12696e-07	6.68652
ENSG00000244617	ASPRV1	1.16471e-07	-2.03092
ENSG00000132967	HMGB1P5	1.22032e-07	-1.61147
ENSG00000124181	PLCG1	1.26308e-07	2.21768
ENSG00000152465	NMT2	1.48459e-07	2.02596
ENSG00000197283	SYNGAP1	2.03676e-07	3.20124
ENSG00000049247	UTS2	2.06537e-07	5.78147
ENSG00000095319	NUP188	2.37752e-07	2.19761
ENSG00000214029	ZNF891	2.4325e-07	1.95039
ENSG00000261349	-	2.58808e-07	4.20294
ENSG00000135127	CCDC64	3.01591e-07	2.25034
ENSG00000170074	FAM153A	3.26437e-07	3.64112
ENSG00000134531	EMP1	3.45503e-07	5.64358
ENSG00000158711	ELK4	3.50446e-07	2.10077
ENSG00000205565	-	3.65127e-07	3.83991
ENSG00000231079	KIF5C-AS1	3.88771e-07	6.22598
ENSG00000206190	ATP10A	4.18676e-07	2.72221
ENSG00000205189	ZBTB10	4.26581e-07	2.91938
ENSG00000267046	-	5.18584e-07	3.6104
ENSG00000174996	KLC2	5.24437e-07	2.86354
ENSG00000151929	BAG3	5.66656e-07	3.56939
ENSG00000159733	ZFYVE28	5.87813e-07	2.76164
ENSG00000135372	NAT10	5.95326e-07	1.97928
ENSG00000151150	ANK3	6.92135e-07	2.40166
ENSG00000267369	-	7.13381e-07	3.2405
ENSG00000263847	-	7.20962e-07	6.18311
ENSG00000187667	WHAMMP3	8.35484e-07	2.56875
ENSG00000183426	NPIPA1	8.5784e-07	2.25265
ENSG00000183963	SMTN	9.12744e-07	2.84115
ENSG00000145476	CYP4V2	9.31771e-07	2.54096
ENSG00000112149	CD83	9.50187e-07	3.48152
ENSG00000114554	PLXNA1	9.70861e-07	3.04564
ENSG00000234389	-	1.02979e-06	-3.30504
ENSG00000056558	TRAF1	1.03963e-06	2.57791
ENSG00000206561	COLQ	1.04776e-06	2.3636
ENSG00000100154	TTC28	1.08979e-06	4.3825
ENSG00000198205	ZXDA	1.17687e-06	2.30013
ENSG00000013725	CD6	1.20178e-06	2.63448
ENSG00000160789	LMNA	1.24308e-06	3.62892
ENSG00000171791	BCL2	1.31358e-06	1.88004
ENSG00000172915	NBEA	1.38948e-06	3.08013
ENSG00000110436	SLC1A2	1.65207e-06	2.68895
ENSG00000198932	GPRASP1	1.66841e-06	2.60842
ENSG00000183562	-	1.70916e-06	2.12913
ENSG00000169991	IFFO2	1.79626e-06	2.97873
ENSG00000149489	ROM1	1.87306e-06	-1.74975
ENSG00000101224	CDC25B	1.95207e-06	2.50709
ENSG00000104177	MYEF2	1.96029e-06	2.74152
ENSG00000197284	-	2.01697e-06	2.31631
ENSG00000135486	HNRNPA1	2.27058e-06	1.74394
ENSG00000173200	PARP15	2.32756e-06	2.16892
ENSG00000226777	KIAA0125	2.35364e-06	4.22107
ENSG00000206052	DOK6	2.43438e-06	2.56823
ENSG00000114738	MAPKAPK3	2.87056e-06	-1.32324
ENSG00000131876	SNRPA1	3.08193e-06	2.28456
ENSG00000122861	PLAU	3.09492e-06	3.79875
ENSG00000247199	-	3.27006e-06	-3.45534
ENSG00000134759	ELP2	3.29901e-06	1.79077
ENSG00000142396	ERVK3-1	3.31443e-06	-1.24381
ENSG00000171488	LRRC8C	3.43196e-06	1.39203
ENSG00000171790	SLFNL1	3.48583e-06	4.17393
ENSG00000117090	SLAMF1	3.77426e-06	2.16802
ENSG00000143507	DUSP10	3.9126e-06	2.8717
ENSG00000106546	AHR	4.13024e-06	2.09184
ENSG00000151729	SLC25A4	4.16378e-06	2.71419
ENSG00000177034	MTX3	4.16646e-06	1.95034
ENSG00000232810	TNF	4.18321e-06	2.53997
ENSG00000162104	ADCY9	4.26963e-06	3.12782
ENSG00000164048	ZNF589	4.42614e-06	1.7438
ENSG00000105991	HOXA1	4.70159e-06	-2.57777
ENSG00000232373	MTCYBP3	4.74415e-06	3.55308
ENSG00000173706	HEG1	4.88884e-06	2.7155
ENSG00000233974	-	4.89967e-06	4.8008
ENSG00000225151	GOLGA2P7	4.91967e-06	2.75718
ENSG00000214401	KANSL1-AS1	4.96308e-06	-2.27046
ENSG00000196912	ANKRD36B	5.11605e-06	1.76916
ENSG00000169914	OTUD3	5.12956e-06	1.97245
ENSG00000139572	GPR84	5.24806e-06	3.16422
ENSG00000107485	GATA3	5.34448e-06	3.48788
ENSG00000090006	LTBP4	5.45176e-06	2.14517
ENSG00000213782	DDX47	5.46512e-06	2.13552
ENSG00000118922	KLF12	5.54395e-06	1.78734
ENSG00000163596	ICA1L	5.65046e-06	2.10559
ENSG00000171467	ZNF318	5.7242e-06	1.77512
ENSG00000137502	RAB30	5.7494e-06	2.68025
ENSG00000185477	GPRIN3	5.8127e-06	2.17377
ENSG00000184545	DUSP8	6.41597e-06	4.05261
ENSG00000124216	SNAI1	6.43554e-06	3.14927
ENSG00000198523	PLN	6.60301e-06	1.87175
ENSG00000123612	ACVR1C	6.88899e-06	2.32627
ENSG00000235300	-	7.02661e-06	2.55775
ENSG00000100181	TPTEP1	7.13199e-06	-2.76019
ENSG00000133687	TMTC1	7.29941e-06	3.08777
ENSG00000138398	PPIG	7.38383e-06	-1.09549
ENSG00000204644	ZFP57	7.68575e-06	5.78575
ENSG00000255987	-	7.78261e-06	2.66307
ENSG00000135124	P2RX4	7.79026e-06	1.34491
ENSG00000006016	CRLF1	7.97018e-06	-1.84227
ENSG00000154640	BTG3	8.31751e-06	2.71336
ENSG00000164776	PHKG1	8.69102e-06	1.91426
ENSG00000153283	CD96	8.83172e-06	1.57367
ENSG00000070882	OSBPL3	8.8958e-06	1.82497
ENSG00000166963	MAP1A	9.10768e-06	2.95729
ENSG00000157306	-	9.66907e-06	1.78387
ENSG00000133895	MEN1	9.69485e-06	1.67608
ENSG00000196656	-	9.81889e-06	-2.07192
ENSG00000257093	KIAA1147	9.82346e-06	1.69603
ENSG00000166949	SMAD3	9.91713e-06	2.01517
ENSG00000089177	KIF16B	1.00581e-05	1.71931
ENSG00000198455	ZXDB	1.01587e-05	2.46659
ENSG00000142207	URB1	1.01932e-05	1.90875
ENSG00000196756	SNHG17	1.02123e-05	1.971
ENSG00000259399	TGIF2-C20orf24	1.04771e-05	5.76149
ENSG00000264663	KRT8P34	1.06175e-05	5.43098
ENSG00000272003	-	1.07831e-05	3.03657
ENSG00000177606	JUN	1.12661e-05	2.88993
ENSG00000170085	SIMC1	1.13071e-05	1.95321
ENSG00000108091	CCDC6	1.13325e-05	2.13928
ENSG00000075826	SEC31B	1.16562e-05	1.83647
ENSG00000140577	CRTC3	1.17637e-05	1.50887
ENSG00000168264	IRF2BP2	1.17923e-05	2.08969
ENSG00000196502	SULT1A1	1.18361e-05	-2.43257
ENSG00000255092	-	1.20286e-05	6.13661
ENSG00000055044	NOP58	1.22604e-05	2.01243
ENSG00000169239	CA5B	1.25358e-05	2.3112
ENSG00000188322	SBK1	1.28301e-05	3.32939
ENSG00000213516	RBMXL1	1.28735e-05	-0.869735
ENSG00000100033	PRODH	1.29431e-05	3.28918
ENSG00000166086	JAM3	1.30128e-05	2.8691
ENSG00000272768	-	1.30235e-05	-1.72753
ENSG00000167972	ABCA3	1.3152e-05	2.96869
ENSG00000259513	CYCSP38	1.34059e-05	3.98098
ENSG00000117643	MAN1C1	1.36762e-05	2.02545
ENSG00000256515	CCL3L3	1.41565e-05	3.71847
ENSG00000087258	GNAO1	1.42111e-05	3.747
ENSG00000165591	FAAH2	1.42361e-05	2.04265
ENSG00000118058	KMT2A	1.43179e-05	1.79753
ENSG00000159433	STARD9	1.44749e-05	2.6634
ENSG00000178104	PDE4DIP	1.47135e-05	1.18187
ENSG00000152409	JMY	1.51614e-05	1.92509
ENSG00000178199	ZC3H12D	1.58313e-05	2.71475
ENSG00000052126	PLEKHA5	1.58384e-05	2.08594
ENSG00000124942	AHNAK	1.61486e-05	2.16758
ENSG00000135426	TESPA1	1.61495e-05	1.83369
ENSG00000162496	DHRS3	1.66471e-05	2.41691
ENSG00000055483	USP36	1.68552e-05	2.46472
ENSG00000063587	ZNF275	1.68627e-05	1.95847
ENSG00000161405	IKZF3	1.69114e-05	1.94771
ENSG00000198851	CD3E	1.72554e-05	2.23136
ENSG00000166411	IDH3A	1.74243e-05	1.53234
ENSG00000257151	PWAR6	1.74912e-05	1.96182
ENSG00000248340	-	1.76887e-05	2.70524
ENSG00000267554	-	1.77472e-05	3.31814
ENSG00000157107	FCHO2	1.78889e-05	-1.68278
ENSG00000102053	ZC3H12B	1.80427e-05	2.89016
ENSG00000139266	MARCHF9	1.81189e-05	1.9605
ENSG00000171612	SLC25A33	1.82543e-05	2.63267
ENSG00000158863	FAM160B2	1.8298e-05	1.85454
ENSG00000265496	MIR1539	1.84627e-05	-2.90008
ENSG00000224078	SNHG14	1.85753e-05	1.68399
ENSG00000264739	-	1.87772e-05	-2.12989
ENSG00000165526	RPUSD4	1.88883e-05	1.34011
ENSG00000096433	ITPR3	1.91064e-05	2.39013
ENSG00000234332	BCAS2P2	1.98349e-05	2.22887
ENSG00000127666	TICAM1	2.00968e-05	2.07888
ENSG00000256060	TRAPPC2P1	2.02927e-05	-2.0809
ENSG00000170113	NIPA1	2.03426e-05	1.81647
ENSG00000057252	SOAT1	2.04296e-05	-1.3661
ENSG00000104154	SLC30A4	2.07272e-05	1.98911
ENSG00000152292	SH2D6	2.10396e-05	-3.28481
ENSG00000267029	-	2.16363e-05	3.59404
ENSG00000177272	KCNA3	2.17514e-05	2.22404
ENSG00000171219	CDC42BPG	2.19119e-05	2.66535
ENSG00000228830	-	2.21108e-05	2.24889
ENSG00000267488	-	2.22748e-05	2.50423
ENSG00000172071	EIF2AK3	2.23936e-05	2.46795
ENSG00000211697	TRGV5	2.24059e-05	5.50057
ENSG00000142798	HSPG2	2.27435e-05	3.39401
ENSG00000118503	TNFAIP3	2.29049e-05	2.68286
ENSG00000121671	CRY2	2.29674e-05	2.12677
ENSG00000006530	AGK	2.35848e-05	1.28505
ENSG00000109956	B3GAT1	2.36478e-05	3.07092
ENSG00000127152	BCL11B	2.39728e-05	1.91903
ENSG00000189051	RNF222	2.41046e-05	-3.02559
ENSG00000253980	-	2.41229e-05	4.12376
ENSG00000115085	ZAP70	2.4623e-05	1.80488
ENSG00000152217	SETBP1	2.49641e-05	1.6752
ENSG00000168795	ZBTB5	2.49719e-05	2.00335
ENSG00000069020	MAST4	2.50025e-05	2.15951
ENSG00000125648	SLC25A23	2.54285e-05	3.17974
ENSG00000182809	CRIP2	2.55701e-05	2.57128
ENSG00000197728	RPS26	2.62299e-05	-1.64288
ENSG00000183943	PRKX	2.66814e-05	1.70648
ENSG00000185101	ANO9	2.70046e-05	2.08295
ENSG00000006194	ZNF263	2.71499e-05	-1.00583
ENSG00000103064	SLC7A6	2.7727e-05	1.23298
ENSG00000237940	-	2.78273e-05	5.28096
ENSG00000196648	GOLGA6L20	2.78921e-05	2.28748
ENSG00000111450	STX2	2.80393e-05	1.59503
ENSG00000222047	C10orf55	2.81287e-05	4.60086
ENSG00000247708	STX18-AS1	2.84702e-05	2.92335
ENSG00000105650	PDE4C	2.8532e-05	4.43833
ENSG00000142303	ADAMTS10	2.90123e-05	2.42723
ENSG00000260997	-	2.90137e-05	2.68292
ENSG00000130340	SNX9	2.90227e-05	2.24398
ENSG00000121057	AKAP1	2.93012e-05	1.64993
ENSG00000106089	STX1A	2.93965e-05	3.48029
ENSG00000229619	MBNL1-AS1	2.94591e-05	1.91744
ENSG00000181035	SLC25A42	2.96901e-05	1.98549
ENSG00000113649	TCERG1	2.98933e-05	1.73058
ENSG00000081059	TCF7	3.02189e-05	2.0832
ENSG00000089094	KDM2B	3.03452e-05	1.93726
ENSG00000204186	ZDBF2	3.04335e-05	1.88925
ENSG00000269410	-	3.11536e-05	3.60759
ENSG00000247982	LINC00926	3.12716e-05	2.89159
ENSG00000011021	CLCN6	3.19147e-05	1.49567
ENSG00000251323	-	3.21412e-05	-2.37282
ENSG00000135414	GDF11	3.27036e-05	2.24111
ENSG00000264112	-	3.28948e-05	1.13554
ENSG00000163577	EIF5A2	3.29066e-05	2.32192
ENSG00000197694	SPTAN1	3.35582e-05	1.35426
ENSG00000147324	MFHAS1	3.39079e-05	2.12905
ENSG00000151623	NR3C2	3.61067e-05	1.83479
ENSG00000271966	-	3.61082e-05	-1.87
ENSG00000172269	DPAGT1	3.66054e-05	1.37617
ENSG00000234465	PINLYP	3.66866e-05	2.50852
ENSG00000118596	SLC16A7	3.68353e-05	1.54676
ENSG00000223704	-	3.71047e-05	2.76924
ENSG00000180479	ZNF571	3.71059e-05	1.60931
ENSG00000147576	ADHFE1	3.71546e-05	2.10883
ENSG00000198934	MAGEE1	3.7444e-05	2.7718
ENSG00000143365	RORC	3.7633e-05	1.64591
ENSG00000262074	SNORD3B-2	3.7978e-05	-2.7805
ENSG00000204316	MRPL38	3.81232e-05	1.37623
ENSG00000185189	NRBP2	3.86105e-05	1.42171
ENSG00000163050	ADCK3	3.86667e-05	-1.27118
ENSG00000263874	LINC00672	3.87345e-05	2.32945
ENSG00000240023	-	3.92719e-05	3.56676
ENSG00000160223	ICOSLG	3.94217e-05	2.83101
ENSG00000130787	HIP1R	4.06517e-05	1.57032
ENSG00000089050	RBBP9	4.09628e-05	1.47471
ENSG00000157978	LDLRAP1	4.1153e-05	1.6977
ENSG00000229502	-	4.14476e-05	6.07108
ENSG00000172794	RAB37	4.15283e-05	-1.27461
ENSG00000111537	IFNG	4.20242e-05	2.89604
ENSG00000173258	ZNF483	4.21888e-05	2.3203
ENSG00000182481	KPNA2	4.23101e-05	2.27349
ENSG00000103194	USP10	4.26887e-05	-1.83759
ENSG00000085788	DDHD2	4.28817e-05	1.42586
ENSG00000271840	-	4.30547e-05	1.94008
ENSG00000205238	SPDYE2	4.30878e-05	2.11046
ENSG00000164056	SPRY1	4.31183e-05	3.19257
ENSG00000152495	CAMK4	4.32253e-05	1.6638
ENSG00000108576	SLC6A4	4.34563e-05	3.20498
ENSG00000127463	EMC1	4.34602e-05	1.13265
ENSG00000176809	LRRC37A3	4.35508e-05	-2.65383
ENSG00000238105	GOLGA2P5	4.44581e-05	1.93455
ENSG00000236977	ANKRD44-IT1	4.46036e-05	1.87403
ENSG00000164114	MAP9	4.60559e-05	2.59868
ENSG00000144824	PHLDB2	4.61533e-05	2.35391
ENSG00000170873	MTSS1	4.65825e-05	2.16586
ENSG00000082512	TRAF5	4.66998e-05	1.76285
ENSG00000228140	-	4.67438e-05	2.31219
ENSG00000259883	-	4.68105e-05	5.3599
ENSG00000156502	SUPV3L1	4.8363e-05	2.1022
ENSG00000177359	-	4.93016e-05	4.95332
ENSG00000243772	KIR2DL3	5.01376e-05	5.29237
ENSG00000171453	POLR1C	5.01878e-05	2.29482
ENSG00000197586	ENTPD6	5.0786e-05	1.41468
ENSG00000135272	MDFIC	5.13577e-05	1.77009
ENSG00000204388	HSPA1B	5.18086e-05	-2.23472
ENSG00000237065	NANOGP4	5.18585e-05	5.13623
ENSG00000264853	-	5.31773e-05	2.37774
ENSG00000183458	-	5.33041e-05	2.08008
ENSG00000213923	CSNK1E	5.36604e-05	1.89195
ENSG00000156232	WHAMM	5.38299e-05	2.07594
ENSG00000168421	RHOH	5.41515e-05	2.327
ENSG00000130713	EXOSC2	5.43104e-05	1.64431
ENSG00000082458	DLG3	5.47317e-05	1.48702
ENSG00000171867	PRNP	5.52143e-05	1.7962
ENSG00000112159	MDN1	5.55799e-05	1.33387
ENSG00000101096	NFATC2	5.56328e-05	1.80969
ENSG00000262833	-	5.58925e-05	4.85329
ENSG00000211698	TRGV4	5.62889e-05	3.7286
ENSG00000171793	CTPS1	5.63211e-05	2.43823
ENSG00000115896	PLCL1	5.65285e-05	1.21527
ENSG00000229456	RLIMP1	5.72172e-05	2.2907
ENSG00000137309	HMGA1	5.74105e-05	1.94121
ENSG00000255559	ZNF252P-AS1	5.75316e-05	-1.71768
ENSG00000065717	TLE2	5.80109e-05	2.63371
ENSG00000183813	CCR4	5.93525e-05	1.76094
ENSG00000234361	-	5.94279e-05	2.9474
ENSG00000261460	-	5.94704e-05	2.25055
ENSG00000100385	IL2RB	5.9667e-05	2.51137
ENSG00000158555	GDPD5	6.07406e-05	2.19537
ENSG00000232593	LINC01155	6.10122e-05	4.55699
ENSG00000184613	NELL2	6.11996e-05	1.86866
ENSG00000069667	RORA	6.12158e-05	1.85436
ENSG00000123965	PMS2P5	6.1463e-05	1.99306
ENSG00000116649	SRM	6.25036e-05	2.7325
ENSG00000266946	MRPL37P1	6.26807e-05	2.92813
ENSG00000133422	MORC2	6.27286e-05	1.18618
ENSG00000088899	-	6.30785e-05	3.6898
ENSG00000260034	-	6.33069e-05	1.62414
ENSG00000184083	FAM120C	6.37084e-05	1.99366
ENSG00000256223	ZNF10	6.39165e-05	1.69489
ENSG00000254162	-	6.40214e-05	5.56606
ENSG00000169813	HNRNPF	6.43041e-05	-1.06717
ENSG00000261528	-	6.44899e-05	2.70588
ENSG00000262380	-	6.51925e-05	3.21533
ENSG00000093144	ECHDC1	6.5674e-05	-2.0958
ENSG00000126368	NR1D1	6.57299e-05	2.6288
ENSG00000089723	OTUB2	6.59254e-05	1.99869
ENSG00000236863	RPL23AP23	6.67345e-05	2.85668
ENSG00000241015	TPM3P9	6.95436e-05	1.55322
ENSG00000103966	EHD4	7.06212e-05	2.27779
ENSG00000255103	KIAA0754	7.16549e-05	2.04591
ENSG00000004139	SARM1	7.20769e-05	1.77869
ENSG00000233436	BTBD18	7.25254e-05	2.70097
ENSG00000133065	SLC41A1	7.2617e-05	2.46556
ENSG00000163013	FBXO41	7.32821e-05	2.04311
ENSG00000223496	EXOSC6	7.32875e-05	1.98699
ENSG00000161835	GRASP	7.3773e-05	3.33049
ENSG00000067606	PRKCZ	7.44048e-05	-1.18396
ENSG00000105697	HAMP	7.46384e-05	2.47577
ENSG00000160226	C21orf2	7.47326e-05	1.65363
ENSG00000136950	ARPC5L	7.51531e-05	1.79018
ENSG00000151715	TMEM45B	7.51976e-05	-1.77996
ENSG00000266405	CBX3P2	7.57142e-05	-1.68024
ENSG00000176973	FAM89B	7.57489e-05	-1.19458
ENSG00000227502	-	7.63112e-05	2.78785
ENSG00000160200	CBS	7.69913e-05	-1.80038
ENSG00000260417	-	7.71707e-05	3.19534
ENSG00000136111	TBC1D4	7.91913e-05	1.61557
ENSG00000260317	-	7.96463e-05	5.04456
ENSG00000178562	CD28	8.05724e-05	1.20313
ENSG00000187010	RHD	8.06574e-05	1.85465
ENSG00000253943	KRT18P37	8.09847e-05	3.64709
ENSG00000155252	PI4K2A	8.10968e-05	2.06179
ENSG00000177494	ZBED2	8.11138e-05	3.16773
ENSG00000239306	RBM14	8.17581e-05	1.72603
ENSG00000105708	ZNF14	8.18895e-05	1.3289
ENSG00000198690	FAN1	8.25095e-05	1.16962
ENSG00000138193	PLCE1	8.29098e-05	3.19992
ENSG00000122965	RBM19	8.32601e-05	1.93246
ENSG00000231965	-	8.3667e-05	5.13178
ENSG00000162552	WNT4	8.45613e-05	2.33225
ENSG00000198911	SREBF2	8.51833e-05	1.98825
ENSG00000122188	LAX1	8.52454e-05	1.96013
ENSG00000232846	SLC25A6P3	8.61741e-05	3.37482
ENSG00000246851	-	8.67873e-05	1.89423
ENSG00000148219	ASTN2	8.72483e-05	2.92887
ENSG00000198208	RPS6KL1	8.74062e-05	1.62695
ENSG00000090621	PABPC4	8.81718e-05	1.73702
ENSG00000089154	GCN1L1	8.82324e-05	1.91353
ENSG00000079134	THOC1	8.82384e-05	1.74958
ENSG00000205771	CATSPER2P1	8.87559e-05	1.70308
ENSG00000046647	GEMIN8	8.87615e-05	2.05578
ENSG00000235217	TSPY26P	8.88331e-05	2.31616
ENSG00000053702	NRIP2	8.88898e-05	3.38182
ENSG00000241933	-	9.01716e-05	-1.91473
ENSG00000134962	KLB	9.09708e-05	1.1295
ENSG00000015133	CCDC88C	9.14097e-05	1.97229
ENSG00000259354	-	9.15765e-05	3.72511
ENSG00000104964	AES	9.26184e-05	1.6061
ENSG00000180332	KCTD4	9.31022e-05	1.52878
ENSG00000161010	C5orf45	9.31962e-05	1.83509
ENSG00000104972	LILRB1	9.34953e-05	1.95172
ENSG00000105717	PBX4	9.35013e-05	2.76679
ENSG00000110921	MVK	9.43123e-05	1.77263
ENSG00000161381	PLXDC1	9.48356e-05	2.16576
ENSG00000181638	ZFP41	9.48532e-05	2.15539
ENSG00000230359	TPI1P2	9.49902e-05	-2.42044
ENSG00000269825	-	9.51536e-05	1.99075
ENSG00000150347	ARID5B	9.54671e-05	1.58994
ENSG00000139438	FAM222A	9.5882e-05	3.15996
ENSG00000104447	TRPS1	9.61308e-05	1.17015
ENSG00000180096	SEPTIN1	9.64843e-05	1.55298
ENSG00000106211	HSPB1	9.65597e-05	2.45176
ENSG00000262001	DLGAP1-AS2	9.87966e-05	-2.02031
ENSG00000141337	ARSG	9.97209e-05	-1.02764
ENSG00000232956	SNHG15	0.000100074	1.96285
ENSG00000214922	HLA-F-AS1	0.000100243	1.4039
ENSG00000198315	ZKSCAN8	0.000101802	1.28114
ENSG00000264198	-	0.000101894	1.84182
ENSG00000177595	PIDD	0.000102327	1.74004
ENSG00000110911	SLC11A2	0.000102603	1.57033
ENSG00000138614	VWA9	0.00010304	1.23517
ENSG00000188971	-	0.000103924	1.6015
ENSG00000167984	NLRC3	0.000103943	1.91093
ENSG00000261267	-	0.000104375	1.99243
ENSG00000174437	ATP2A2	0.000106467	1.51775
ENSG00000260267	-	0.000107722	-1.33714
ENSG00000119138	KLF9	0.000107859	2.17281
ENSG00000204946	ZNF783	0.000108599	1.68507
ENSG00000119285	HEATR1	0.000108609	1.30331
ENSG00000152492	CCDC50	0.000109315	2.51042
ENSG00000184787	UBE2G2	0.000109825	1.48615
ENSG00000186854	TRABD2A	0.000110516	1.69937
ENSG00000165521	EML5	0.000110653	1.34283
ENSG00000271410	-	0.000111125	3.00242
ENSG00000166676	TVP23A	0.000111173	2.37519
ENSG00000070761	C16orf80	0.000112188	2.10568
ENSG00000196092	PAX5	0.000112326	2.72151
ENSG00000102349	KLF8	0.000113329	1.97927
ENSG00000184428	TOP1MT	0.000114771	2.18798
ENSG00000221890	NPTXR	0.000115514	3.36152
ENSG00000178338	ZNF354B	0.000115748	2.01943
ENSG00000171843	MLLT3	0.000116258	1.3374
ENSG00000149136	SSRP1	0.000116846	1.54166
ENSG00000197582	GPX1P1	0.000117074	4.95834
ENSG00000273361	-	0.000117633	-2.19815
ENSG00000183889	-	0.000117981	2.00945
ENSG00000163704	PRRT3	0.000119608	2.2847
ENSG00000230606	-	0.000121183	1.95767
ENSG00000253861	SLC2A3P1	0.000121494	3.65135
ENSG00000166762	CATSPER2	0.000121515	2.99641
ENSG00000174501	ANKRD36C	0.000122255	1.1923
ENSG00000130024	PHF10	0.000122387	1.51655
ENSG00000102760	RGCC	0.000123424	2.34941
ENSG00000272844	-	0.000124802	-2.6574
ENSG00000256751	-	0.000125644	-2.17014
ENSG00000172534	HCFC1	0.000125865	1.26768
ENSG00000132953	XPO4	0.000126578	1.1273
ENSG00000269806	-	0.000126909	4.69881
ENSG00000114120	SLC25A36	0.000126938	1.48654
ENSG00000111674	ENO2	0.00012793	2.12541
ENSG00000218313	-	0.00012828	2.06573
ENSG00000113319	RASGRF2	0.000128444	1.78889
ENSG00000234771	-	0.000130057	2.24402
ENSG00000187838	TMEM256-PLSCR3	0.000131395	1.75514
ENSG00000242889	RN7SL449P	0.000132613	4.58651
ENSG00000196696	PDXDC2P	0.000133601	1.76662
ENSG00000108733	PEX12	0.000135011	-1.63971
ENSG00000167664	TMIGD2	0.000135026	2.97667
ENSG00000132182	NUP210	0.00013725	1.64661
ENSG00000130826	DKC1	0.000137755	0.846205
ENSG00000223891	OSER1-AS1	0.000138007	-1.29897
ENSG00000215252	GOLGA8B	0.000138455	1.56435
ENSG00000065150	IPO5	0.000138786	1.53258
ENSG00000161791	FMNL3	0.000139519	1.16628
ENSG00000120159	CAAP1	0.000140205	1.28882
ENSG00000271614	LINC00936	0.000140639	-1.5161
ENSG00000042088	TDP1	0.000143131	1.40732
ENSG00000099814	CEP170B	0.000143744	4.47461
ENSG00000205045	SLFN12L	0.000144115	1.68475
ENSG00000225828	FAM229A	0.000145323	1.61993
ENSG00000159921	GNE	0.000145432	1.23738
ENSG00000110171	TRIM3	0.000145505	1.56505
ENSG00000145414	NAF1	0.000145666	2.27605
ENSG00000178038	ALS2CL	0.000145697	1.79474
ENSG00000168872	DDX19A	0.000146296	1.2653
ENSG00000173068	BNC2	0.000146405	2.5549
ENSG00000150990	DHX37	0.000146948	1.83695
ENSG00000237513	-	0.000146957	1.51463
ENSG00000132142	ACACA	0.000147027	1.54331
ENSG00000145391	SETD7	0.000147134	1.66383
ENSG00000259660	DNM1P47	0.000147624	2.5421
ENSG00000132879	FBXO44	0.000148006	1.54885
ENSG00000246922	UBAP1L	0.000148325	2.02663
ENSG00000090905	TNRC6A	0.000148974	1.16232
ENSG00000104522	TSTA3	0.000156007	-1.09096
ENSG00000245164	LINC00861	0.000156972	1.74903
ENSG00000259943	-	0.000158149	-1.21003
ENSG00000259924	-	0.00015844	2.3752
ENSG00000230201	ATP6V0CP1	0.00015875	4.75291
ENSG00000269131	-	0.000160349	1.98478
ENSG00000138795	LEF1	0.000160713	1.5408
ENSG00000005156	LIG3	0.000164131	0.967952
ENSG00000150938	CRIM1	0.000164555	1.45215
ENSG00000272892	-	0.000165661	-2.3301
ENSG00000272884	-	0.00016676	5.39829
ENSG00000141564	RPTOR	0.000169116	1.87727
ENSG00000071127	WDR1	0.000170659	-0.931607
ENSG00000241490	-	0.000172238	3.73175
ENSG00000038382	TRIO	0.000172494	1.50588
ENSG00000174136	RGMB	0.000173385	1.99487
ENSG00000152284	TCF7L1	0.000174497	2.01303
ENSG00000020633	RUNX3	0.000174572	2.17849
ENSG00000158792	SPATA2L	0.000175338	-1.32483
ENSG00000133424	LARGE	0.000175488	3.24924
ENSG00000270137	-	0.000176388	-1.53207
ENSG00000157036	EXOG	0.000176671	2.11093
ENSG00000163820	FYCO1	0.000177931	1.35262
ENSG00000183054	RGPD6	0.000178996	2.25072
ENSG00000111641	NOP2	0.000179076	2.19767
ENSG00000104368	PLAT	0.000179901	2.90823
ENSG00000235833	-	0.000180041	4.38472
ENSG00000146909	NOM1	0.000181095	1.76447
ENSG00000272734	ADIRF-AS1	0.000182089	2.23467
ENSG00000253882	-	0.000184345	1.85736
ENSG00000164828	SUN1	0.000184931	1.37189
ENSG00000066294	CD84	0.000185204	1.1649
ENSG00000160271	RALGDS	0.000188285	1.60534
ENSG00000179922	ZNF784	0.00019137	-1.2425
ENSG00000263740	RN7SL4P	0.000192007	-1.40108
ENSG00000138002	IFT172	0.00019434	1.38749
ENSG00000102245	CD40LG	0.000195476	1.89542
ENSG00000132436	FIGNL1	0.000195563	1.08613
ENSG00000165733	BMS1	0.000195967	1.32376
ENSG00000108559	NUP88	0.000196498	1.26093
ENSG00000267074	-	0.000197424	2.7232
ENSG00000068097	HEATR6	0.000197829	1.31042
ENSG00000184584	TMEM173	0.000200887	1.47714
ENSG00000140545	MFGE8	0.000201363	2.33939
ENSG00000139537	CCDC65	0.000202996	1.66358
ENSG00000245205	EEF1A1P4	0.000205453	2.22114
ENSG00000078589	P2RY10	0.000208795	-1.03825
ENSG00000099204	ABLIM1	0.000208864	1.63938
ENSG00000260966	-	0.000208879	1.48655
ENSG00000136699	SMPD4	0.000209124	1.59933
ENSG00000100462	PRMT5	0.000209254	-1.23211
ENSG00000123545	NDUFAF4	0.000209461	2.05202
ENSG00000255443	-	0.00021091	1.89636
ENSG00000116874	WARS2	0.000211283	2.02852
ENSG00000229339	-	0.000212425	2.76296
ENSG00000188846	RPL14	0.000212698	1.40899
ENSG00000008311	AASS	0.000213391	2.54567
ENSG00000177917	ARL6IP6	0.00021449	-1.48654
ENSG00000154330	PGM5	0.00021636	-2.15592
ENSG00000015568	RGPD5	0.000217513	1.98861
ENSG00000259834	-	0.000217673	1.48293
ENSG00000172819	RARG	0.000218992	1.82016
ENSG00000127603	MACF1	0.000219092	1.21612
ENSG00000177875	C12orf68	0.00021957	4.83547
ENSG00000227417	-	0.000220406	1.91274
ENSG00000270409	-	0.000220485	4.06349
ENSG00000236525	-	0.00022324	-2.12497
ENSG00000227678	-	0.000224636	2.3087
ENSG00000182230	FAM153B	0.000225369	3.09712
ENSG00000160208	RRP1B	0.000225545	1.52236
ENSG00000196559	LINC00610	0.000227928	2.99939
ENSG00000143258	USP21	0.000228316	0.979967
ENSG00000219881	GAPDHP42	0.000228901	1.40545
ENSG00000197150	ABCB8	0.00022914	1.39185
ENSG00000110777	POU2AF1	0.000230144	3.48908
ENSG00000261556	-	0.000233986	1.39868
ENSG00000164626	KCNK5	0.000234328	2.5192
ENSG00000168874	ATOH8	0.000234972	-3.5308
ENSG00000247077	PGAM5	0.00023517	1.41585
ENSG00000268240	-	0.000235273	-1.91282
ENSG00000172456	FGGY	0.000236132	-1.60627
ENSG00000108474	PIGL	0.000237194	1.72708
ENSG00000257941	-	0.000237945	3.89701
ENSG00000155380	SLC16A1	0.000239571	2.10296
ENSG00000144867	SRPRB	0.000239588	1.22645
ENSG00000148848	ADAM12	0.000239598	2.85882
ENSG00000228007	-	0.00024062	3.42912
ENSG00000140262	TCF12	0.000243307	1.37074
ENSG00000090554	FLT3LG	0.000244386	1.56004
ENSG00000196405	EVL	0.000244882	1.44599
ENSG00000100906	NFKBIA	0.000246392	2.12922
ENSG00000147912	FBXO10	0.000247	2.1026
ENSG00000183495	EP400	0.000247465	1.38875
ENSG00000109062	SLC9A3R1	0.000248147	-0.835131
ENSG00000090316	MAEA	0.000249875	-1.30204
ENSG00000214944	ARHGEF28	0.000250631	3.10985
ENSG00000217527	RPS16P5	0.000251794	1.89345
ENSG00000141956	PRDM15	0.000251858	1.67146
ENSG00000176170	SPHK1	0.000252604	2.66601
ENSG00000259374	-	0.000252623	1.97724
ENSG00000225439	BOLA3-AS1	0.000253635	1.7277
ENSG00000133056	PIK3C2B	0.000255173	1.90195
ENSG00000147548	WHSC1L1	0.000256561	-0.859047
ENSG00000054282	SDCCAG8	0.000260059	-1.14434
ENSG00000250539	KRT8P33	0.000260287	1.80277
ENSG00000236973	GAPDHP51	0.000263036	2.80823
ENSG00000123144	C19orf43	0.000264973	-0.999979
ENSG00000141349	G6PC3	0.000265327	1.54848
ENSG00000205746	-	0.000266721	2.19181
ENSG00000273004	-	0.000267063	-1.92001
ENSG00000261428	-	0.000267939	2.56333
ENSG00000068654	POLR1A	0.000268539	1.71667
ENSG00000226029	-	0.000268581	1.39061
ENSG00000226102	SEPT7P3	0.000268703	6.87894
ENSG00000137337	MDC1	0.000269853	1.61215
ENSG00000167037	SGSM1	0.000269883	3.11881
ENSG00000047849	MAP4	0.000270492	1.63424
ENSG00000079335	CDC14A	0.000270945	1.12754
ENSG00000269918	-	0.000271088	3.01086
ENSG00000265474	-	0.000272296	4.80044
ENSG00000272498	-	0.000273542	3.36994
ENSG00000267174	-	0.000273965	-2.22713
ENSG00000112486	CCR6	0.000274783	1.89732
ENSG00000259781	-	0.000278324	-1.37643
ENSG00000107679	PLEKHA1	0.000278342	1.46505
ENSG00000255139	-	0.000278349	2.15899
ENSG00000162408	NOL9	0.000279562	1.56489
ENSG00000229757	-	0.000281085	5.36654
ENSG00000080561	MID2	0.000281713	1.84378
ENSG00000187792	ZNF70	0.000281992	1.76294
ENSG00000238228	OR7E7P	0.000282336	4.61006
ENSG00000203730	TEDDM1	0.000282938	-2.07516
ENSG00000100403	ZC3H7B	0.000285394	1.38652
ENSG00000271856	-	0.000285623	1.66896
ENSG00000159788	RGS12	0.000286244	2.35769
ENSG00000174738	NR1D2	0.000289365	1.31539
ENSG00000174469	CNTNAP2	0.000292643	3.10002
ENSG00000070814	TCOF1	0.000293826	1.88633
ENSG00000183793	NPIPA5	0.000293839	3.51317
ENSG00000076382	SPAG5	0.000297125	1.68359
ENSG00000162909	CAPN2	0.000298388	1.62627
ENSG00000226950	DANCR	0.000298633	1.74854
ENSG00000117242	PINK1-AS	0.000300055	0.966265
ENSG00000273038	-	0.000300422	2.38554
ENSG00000008710	PKD1	0.000300954	1.63733
ENSG00000114739	ACVR2B	0.000303154	1.84416
ENSG00000139998	RAB15	0.000303416	1.29163
ENSG00000005020	SKAP2	0.000303515	-1.70164
ENSG00000145041	VPRBP	0.000308071	1.34671
ENSG00000169246	NPIPB3	0.000309205	1.42912
ENSG00000071462	WBSCR22	0.000310459	1.59893
ENSG00000259070	LINC00639	0.000312047	-2.46682
ENSG00000071575	TRIB2	0.000316672	1.2814
ENSG00000244476	ERVFRD-1	0.000316683	2.00782
ENSG00000154655	L3MBTL4	0.000316684	2.48467
ENSG00000100346	CACNA1I	0.000316884	2.31654
ENSG00000104626	ERI1	0.000317107	-1.21621
ENSG00000110514	MADD	0.000318172	1.57731
ENSG00000078177	N4BP2	0.00031831	1.23733
ENSG00000220378	KRT8P42	0.000319049	-2.04383
ENSG00000184465	WDR27	0.00031908	1.49785
ENSG00000168781	PPIP5K1	0.000320403	1.63848
ENSG00000169116	PARM1	0.000322207	4.50117
ENSG00000230322	-	0.000322835	1.50837
ENSG00000172653	C17orf66	0.000324452	4.20105
ENSG00000053524	MCF2L2	0.000325326	1.84558
ENSG00000122224	LY9	0.000329137	1.76326
ENSG00000258872	FDPSP3	0.000329481	2.97001
ENSG00000156804	FBXO32	0.00032976	1.92271
ENSG00000169641	LUZP1	0.000330833	1.85685
ENSG00000109321	AREG	0.000331625	-2.05715
ENSG00000118620	ZNF430	0.000333247	-1.15997
ENSG00000170464	DNAJC18	0.000335432	2.36767
ENSG00000243438	LARP1BP2	0.000335727	-2.02121
ENSG00000143515	ATP8B2	0.000338463	1.21981
ENSG00000119699	TGFB3	0.000338595	2.31672
ENSG00000092199	HNRNPC	0.000339029	-0.761864
ENSG00000123268	ATF1	0.000339758	-1.72649
ENSG00000151835	SACS	0.000341023	1.12593
ENSG00000120370	GORAB	0.000346824	2.11078
ENSG00000269086	-	0.000347392	2.59558
ENSG00000243629	LINC00880	0.00034807	4.93539
ENSG00000188636	LDOC1L	0.000348256	1.65828
ENSG00000027075	PRKCH	0.000349159	1.60804
ENSG00000198821	CD247	0.000349875	1.51156
ENSG00000116685	KIAA2013	0.000350243	-1.30825
ENSG00000022267	FHL1	0.000352031	2.02674
ENSG00000128059	PPAT	0.000353162	1.32248
ENSG00000225084	-	0.000353584	4.32624
ENSG00000070756	PABPC1	0.000353615	0.959154
ENSG00000147180	ZNF711	0.000354815	2.80564
ENSG00000167508	MVD	0.000356214	1.92187
ENSG00000103852	TTC23	0.000356632	2.55528
ENSG00000256817	TPT1P12	0.000356699	3.16883
ENSG00000251127	-	0.000356887	-1.97329
ENSG00000130723	PRRC2B	0.000357601	1.37032
ENSG00000137070	IL11RA	0.000357712	1.70396
ENSG00000155090	KLF10	0.000358332	1.86453
ENSG00000155849	ELMO1	0.00036819	-0.764131
ENSG00000259709	-	0.000369424	4.80043
ENSG00000248672	LY75-CD302	0.000371332	-1.40496
ENSG00000138439	FAM117B	0.000372298	1.04522
ENSG00000171596	NMUR1	0.000373228	2.34002
ENSG00000214826	DDX12P	0.000373809	2.17432
ENSG00000096384	HSP90AB1	0.00037466	1.40744
ENSG00000111203	ITFG2	0.000379081	1.3099
ENSG00000157999	ANKRD61	0.000380542	2.74952
ENSG00000196960	-	0.000381406	1.91477
ENSG00000108924	HLF	0.000383922	2.51902
ENSG00000221866	PLXNA4	0.000384039	3.30683
ENSG00000270832	-	0.000384883	2.34577
ENSG00000196700	ZNF512B	0.000387995	1.39007
ENSG00000237840	FAM21FP	0.000388564	-2.10347
ENSG00000008853	RHOBTB2	0.000392123	1.68732
ENSG00000145216	FIP1L1	0.000393446	-0.670488
ENSG00000259030	FPGT-TNNI3K	0.000393885	3.84755
ENSG00000135521	LTV1	0.000395485	1.29568
ENSG00000033122	LRRC7	0.000395976	3.29356
ENSG00000076604	TRAF4	0.000396006	2.15461
ENSG00000178498	DTX3	0.000396589	1.6879
ENSG00000180229	HERC2P3	0.000397444	2.03077
ENSG00000156299	TIAM1	0.000399457	1.55569
ENSG00000234268	-	0.00040008	3.07106
ENSG00000198298	ZNF485	0.000401651	4.39719
ENSG00000163082	SGPP2	0.000404204	1.52837
ENSG00000183506	PI4KAP2	0.000404321	1.35339
ENSG00000235961	PNMA6C	0.000405689	-3.71291
ENSG00000119403	PHF19	0.000409465	1.58156
ENSG00000131378	RFTN1	0.000409467	1.57853
ENSG00000139514	SLC7A1	0.000409796	1.89225
ENSG00000197471	SPN	0.00041253	1.70915
ENSG00000166135	HIF1AN	0.000412983	-0.854807
ENSG00000160408	ST6GALNAC6	0.000413479	1.34128
ENSG00000137817	PARP6	0.000414222	1.17356
ENSG00000148384	INPP5E	0.000414457	1.73753
ENSG00000134461	ANKRD16	0.00041587	2.61632
ENSG00000212997	-	0.00041687	2.53417
ENSG00000184281	TSSC4	0.000419639	-1.15879
ENSG00000184984	CHRM5	0.000424063	2.89349
ENSG00000254266	-	0.000426629	4.04858
ENSG00000148840	PPRC1	0.000433149	1.74566
ENSG00000145375	SPATA5	0.000433183	1.23949
ENSG00000034053	APBA2	0.000433659	1.88627
ENSG00000136877	FPGS	0.000434102	1.57526
ENSG00000184574	LPAR5	0.000434564	2.35326
ENSG00000133134	BEX2	0.000434792	1.99113
ENSG00000247287	-	0.000435021	2.33185
ENSG00000186318	BACE1	0.000436911	2.03191
ENSG00000179532	DNHD1	0.000437183	1.82617
ENSG00000197124	ZNF682	0.000438613	2.07521
ENSG00000214717	ZBED1	0.000441361	-0.956326
ENSG00000078687	TNRC6C	0.000446261	1.14404
ENSG00000116774	OLFML3	0.000449693	1.84785
ENSG00000132635	PCED1A	0.00045258	1.22413
ENSG00000110108	TMEM109	0.000456402	1.40828
ENSG00000047188	YTHDC2	0.000457664	0.786623
ENSG00000074855	ANO8	0.000458475	2.15741
ENSG00000213757	-	0.000458666	3.10761
ENSG00000158813	EDA	0.000459099	3.67132
ENSG00000066923	STAG3	0.000460079	0.899182
ENSG00000214900	C14orf182	0.000460262	1.89475
ENSG00000142002	DPP9	0.000460843	0.889511
ENSG00000230483	-	0.000463562	-2.07393
ENSG00000006075	CCL3	0.000466577	2.54431
ENSG00000232882	PHKA1P1	0.000466626	2.55114
ENSG00000008952	SEC62	0.000467749	-1.0036
ENSG00000115507	OTX1	0.000468444	-2.35778
ENSG00000167004	PDIA3	0.000468476	0.92331
ENSG00000197386	HTT	0.000469393	1.56066
ENSG00000112182	BACH2	0.000476219	2.05312
ENSG00000107554	DNMBP	0.000479438	1.44486
ENSG00000269620	-	0.000481447	1.90806
ENSG00000171680	PLEKHG5	0.000483587	2.42804
ENSG00000255641	-	0.000484123	3.00398
ENSG00000017621	MAGIX	0.000488969	-1.86049
ENSG00000115875	SRSF7	0.0004896	1.30392
ENSG00000250869	-	0.000492178	4.30328
ENSG00000099937	SERPIND1	0.000494175	2.04346
ENSG00000175567	UCP2	0.000495027	1.42773
ENSG00000174171	-	0.000495269	1.63824
ENSG00000058600	POLR3E	0.000496864	1.7544
ENSG00000197102	DYNC1H1	0.000498731	1.07076
ENSG00000103522	IL21R	0.000499738	1.67449
ENSG00000164949	GEM	0.00050198	4.91194
ENSG00000093183	SEC22C	0.000503893	1.24155
ENSG00000186312	CA5BP1	0.000505406	1.35184
ENSG00000126003	PLAGL2	0.000508937	1.52112
ENSG00000187862	TTC24	0.000513742	2.7921
ENSG00000198589	LRBA	0.00051385	1.19627
ENSG00000170522	ELOVL6	0.000517085	2.0452
ENSG00000176049	JAKMIP2	0.000519974	1.90005
ENSG00000187210	GCNT1	0.000520651	-1.23384
ENSG00000259274	-	0.000521876	4.78368
ENSG00000065029	ZNF76	0.000527976	1.32908
ENSG00000121940	CLCC1	0.000528261	1.17549
ENSG00000178226	PRSS36	0.000531844	-1.64116
ENSG00000100814	CCNB1IP1	0.000532895	1.66129
ENSG00000089327	FXYD5	0.000533179	1.06207
ENSG00000237253	-	0.000533343	4.35145
ENSG00000154957	ZNF18	0.000534066	-1.00651
ENSG00000065308	TRAM2	0.000534277	1.2014
ENSG00000213639	PPP1CB	0.000535101	-0.906302
ENSG00000254693	-	0.000535683	4.00123
ENSG00000130338	TULP4	0.000537202	1.4992
ENSG00000260793	-	0.000539149	2.37067
ENSG00000090924	PLEKHG2	0.000539706	1.41852
ENSG00000253408	-	0.000540568	-1.40677
ENSG00000135905	DOCK10	0.000541831	1.38369
ENSG00000149115	TNKS1BP1	0.000544227	1.77625
ENSG00000215908	CROCCP2	0.000544669	1.3168
ENSG00000069956	MAPK6	0.000546206	1.69223
ENSG00000244257	PKD1P1	0.000552927	1.81864
ENSG00000271964	-	0.00055304	2.80961
ENSG00000158716	DUSP23	0.000553239	-1.25709
ENSG00000135862	LAMC1	0.000554655	2.05358
ENSG00000135632	SMYD5	0.000556576	2.07932
ENSG00000099804	CDC34	0.000557301	-0.916781
ENSG00000226711	FAM66C	0.000558437	4.18751
ENSG00000253284	-	0.00056033	4.48055
ENSG00000269609	-	0.000561861	2.25167
ENSG00000105193	RPS16	0.000564612	1.61594
ENSG00000095637	SORBS1	0.000565513	2.29378
ENSG00000182796	TMEM198B	0.000566107	2.26301
ENSG00000184956	MUC6	0.000568116	4.72792
ENSG00000174306	ZHX3	0.000569182	1.73456
ENSG00000133131	MORC4	0.000569818	1.63199
ENSG00000143303	RRNAD1	0.000569957	-0.864043
ENSG00000211897	IGHG3	0.000572563	3.23718
ENSG00000226979	LTA	0.000572742	2.93862
ENSG00000261544	-	0.000574082	2.76699
ENSG00000223599	-	0.000574299	1.52545
ENSG00000176624	MEX3C	0.000574418	0.688401
ENSG00000204394	VARS	0.0005752	1.33796
ENSG00000124762	CDKN1A	0.000575852	2.19888
ENSG00000104290	FZD3	0.000577086	2.14198
ENSG00000119401	TRIM32	0.000579432	1.5922
ENSG00000175390	EIF3F	0.000580541	1.31306
ENSG00000196937	FAM3C	0.000583258	1.59246
ENSG00000197647	ZNF433	0.000583722	2.46409
ENSG00000186810	CXCR3	0.000585652	2.05931
ENSG00000089157	RPLP0	0.000585802	1.43879
ENSG00000268397	-	0.000586022	2.1766
ENSG00000099949	LZTR1	0.000588515	1.17658
ENSG00000144524	COPS7B	0.000589264	0.89206
ENSG00000132388	UBE2G1	0.000589566	-0.735987
ENSG00000130348	QRSL1	0.000591237	1.74623
ENSG00000244462	RBM12	0.000594884	-0.885921
ENSG00000103502	CDIPT	0.000597008	-1.43367
ENSG00000122203	KIAA1191	0.00059869	1.21475
ENSG00000172115	CYCS	0.000600486	1.10835
ENSG00000260711	-	0.000601957	2.04142
ENSG00000169203	-	0.000602345	1.39251
ENSG00000123505	AMD1	0.000604037	-1.27816
ENSG00000198034	RPS4X	0.000605898	1.4828
ENSG00000080546	SESN1	0.000606052	1.32649
ENSG00000124784	RIOK1	0.000606057	1.85494
ENSG00000113721	PDGFRB	0.000609746	2.67293
ENSG00000271780	-	0.00061072	-1.57188
ENSG00000163600	ICOS	0.000612336	1.50981
ENSG00000135144	DTX1	0.000612949	2.39966
ENSG00000255801	-	0.00061324	-2.67757
ENSG00000175756	AURKAIP1	0.000615253	-1.2581
ENSG00000179151	EDC3	0.000617478	1.25584
ENSG00000133256	PDE6B	0.000620932	2.77886
ENSG00000203999	-	0.000621359	-1.89817
ENSG00000008226	DLEC1	0.000621366	1.41492
ENSG00000110448	CD5	0.000621888	1.73216
ENSG00000169075	BRD7P3	0.000627415	1.5721
ENSG00000139508	SLC46A3	0.000630362	-0.943779
ENSG00000221957	KIR2DS4	0.000630623	4.78546
ENSG00000241106	HLA-DOB	0.000631466	1.4353
ENSG00000111788	-	0.000634288	1.9443
ENSG00000089737	DDX24	0.000634464	1.22921
ENSG00000006282	SPATA20	0.000634754	1.5641
ENSG00000234981	-	0.000637334	5.85001
ENSG00000158161	EYA3	0.000637433	-1.13511
ENSG00000082898	XPO1	0.000637867	-1.26048
ENSG00000225300	-	0.000639245	3.06734
ENSG00000138443	ABI2	0.000639667	1.65474
ENSG00000104951	IL4I1	0.000639882	2.14172
ENSG00000188177	ZC3H6	0.000640544	-1.12708
ENSG00000154479	CCDC173	0.000642084	4.87497
ENSG00000135763	URB2	0.000643379	1.58463
ENSG00000241258	CRCP	0.000643802	-0.875049
ENSG00000182463	TSHZ2	0.000645218	1.89218
ENSG00000171055	FEZ2	0.000646292	-1.15439
ENSG00000272079	-	0.00064639	-1.97468
ENSG00000184489	PTP4A3	0.00064646	-1.515
ENSG00000136444	RSAD1	0.000647073	1.61725
ENSG00000102309	PIN4	0.000647331	-1.07701
ENSG00000236519	-	0.000648936	4.03041
ENSG00000269386	RAB11B-AS1	0.00065054	-1.72405
ENSG00000145911	N4BP3	0.000650641	2.43436
ENSG00000126062	TMEM115	0.000656032	-1.07723
ENSG00000178573	MAF	0.000658439	1.53462
ENSG00000267470	ZNF571-AS1	0.000659805	2.90733
ENSG00000134107	BHLHE40	0.000661531	1.13064
ENSG00000134684	YARS	0.000661606	1.57946
ENSG00000169193	CCDC126	0.000661702	-1.96793
ENSG00000165959	CLMN	0.000662269	-1.55539
ENSG00000126464	PRR12	0.000663259	1.91969
ENSG00000161642	ZNF385A	0.000668056	2.15367
ENSG00000253214	-	0.000669417	-1.93339
ENSG00000238057	ZEB2-AS1	0.000669945	1.92896
ENSG00000126775	ATG14	0.000673753	1.32594
ENSG00000102595	UGGT2	0.000677171	-1.90439
ENSG00000086712	TXLNG	0.00067894	1.25792
ENSG00000247774	PCED1B-AS1	0.000679116	1.53101
ENSG00000100399	CHADL	0.000680538	4.65388
ENSG00000261819	-	0.000681514	2.73285
ENSG00000105849	TWISTNB	0.000681585	1.32554
ENSG00000106537	TSPAN13	0.000683216	-1.77885
ENSG00000182183	FAM159A	0.000684272	1.58805
ENSG00000251301	-	0.000684873	1.79442
ENSG00000158402	CDC25C	0.000685555	-2.19036
ENSG00000253651	SOD1P3	0.000687149	4.3436
ENSG00000134324	LPIN1	0.00070111	1.36881
ENSG00000162510	MATN1	0.000703674	3.26381
ENSG00000261692	-	0.000703842	2.55084
ENSG00000254556	-	0.00070496	2.58015
ENSG00000204020	LIPN	0.000705097	-2.58592
ENSG00000162461	SLC25A34	0.00070968	1.96793
ENSG00000215513	PI4KAP1	0.000711413	1.96991
ENSG00000270181	BIVM-ERCC5	0.00071345	2.47899
ENSG00000002586	CD99	0.000713519	1.87054
ENSG00000111863	ADTRP	0.00071648	2.4352
ENSG00000037042	TUBG2	0.000719755	3.51709
ENSG00000268027	-	0.000723018	1.82119
ENSG00000251034	-	0.000726836	1.45737
ENSG00000160213	CSTB	0.000727952	-0.745869
ENSG00000162377	COA7	0.000730489	2.46471
ENSG00000182109	-	0.000731701	2.85593
ENSG00000254554	-	0.000732375	-1.74118
ENSG00000213779	-	0.000732573	4.37348
ENSG00000168280	KIF5C	0.000732877	1.60844
ENSG00000163399	ATP1A1	0.00073517	1.44624
ENSG00000264548	-	0.000739025	-1.61546
ENSG00000197635	DPP4	0.000741763	1.03721
ENSG00000233334	FAM53B-AS1	0.000742202	1.54831
ENSG00000232486	-	0.00074478	2.29639
ENSG00000176978	DPP7	0.000749683	1.19024
ENSG00000172215	CXCR6	0.000751013	0.924318
ENSG00000076554	TPD52	0.00075121	1.56457
ENSG00000169084	DHRSX	0.000753696	-0.997621
ENSG00000260306	-	0.000755957	1.82508
ENSG00000111737	RAB35	0.000756782	-1.07434
ENSG00000245869	-	0.000757277	3.22001
ENSG00000250616	-	0.000757434	-2.20621
ENSG00000255097	-	0.000760973	2.64254
ENSG00000103942	HOMER2	0.000761319	1.94823
ENSG00000215302	-	0.000761641	1.28128
ENSG00000126705	AHDC1	0.000763732	2.17487
ENSG00000228816	AK3P5	0.000765096	4.39806
ENSG00000272288	-	0.000765998	-1.53341
ENSG00000213137	ARF1P2	0.000766836	2.24746
ENSG00000068724	TTC7A	0.000769201	1.43899
ENSG00000109501	WFS1	0.000770147	3.87894
ENSG00000139437	TCHP	0.000772849	0.619231
ENSG00000234737	KRT18P15	0.000773645	3.57268
ENSG00000163412	EIF4E3	0.000773692	-1.44367
ENSG00000138604	GLCE	0.000777738	1.2397
ENSG00000259712	-	0.000778262	4.42753
ENSG00000067057	PFKP	0.000779915	1.50656
ENSG00000111276	CDKN1B	0.000788939	-1.06831
ENSG00000106692	FKTN	0.000791852	1.4913
ENSG00000105373	GLTSCR2	0.00079795	1.41954
ENSG00000103043	VAC14	0.000800787	1.37271
ENSG00000157657	ZNF618	0.00080129	2.54067
ENSG00000110660	SLC35F2	0.000803125	2.22289
ENSG00000269535	-	0.000806167	2.46033
ENSG00000259295	CSPG4P12	0.000807491	4.8929
ENSG00000267649	-	0.000814501	2.52097
ENSG00000141424	SLC39A6	0.000815869	-0.826474
ENSG00000160654	CD3G	0.0008199	1.73358
ENSG00000105722	ERF	0.00082082	-0.976427
ENSG00000109452	INPP4B	0.000824728	1.31143
ENSG00000228960	OR2A9P	0.000826073	2.39301
ENSG00000204099	NEU4	0.000826626	4.19183
ENSG00000169047	IRS1	0.000829777	2.31679
ENSG00000273148	-	0.00082998	-1.18687
ENSG00000186481	ANKRD20A5P	0.000831752	2.71382
ENSG00000067369	TP53BP1	0.000837736	1.67421
ENSG00000198121	LPAR1	0.00083937	-1.96014
ENSG00000173226	IQCB1	0.000840313	0.958498
ENSG00000271437	-	0.000844077	2.92453
ENSG00000070366	SMG6	0.000844501	1.16752
ENSG00000246548	-	0.000845902	-1.72425
ENSG00000260910	LINC00565	0.00085054	2.91078
ENSG00000225420	-	0.00085735	2.70545
ENSG00000264364	DYNLL2	0.000858733	0.730776
ENSG00000033867	SLC4A7	0.000860683	0.999554
ENSG00000125780	TGM3	0.000864273	-2.25541
ENSG00000105364	MRPL4	0.000864599	1.54636
ENSG00000131435	PDLIM4	0.000867104	2.17749
ENSG00000149639	SOGA1	0.000867425	1.81673
ENSG00000237329	-	0.000868483	3.07671
ENSG00000070770	CSNK2A2	0.000871452	1.09254
ENSG00000271428	-	0.000872087	1.83081
ENSG00000237499	-	0.000872478	1.77476
ENSG00000234750	-	0.000874243	1.64695
ENSG00000273290	-	0.000877656	1.08097
ENSG00000073008	PVR	0.000879596	-1.27633
ENSG00000260219	-	0.000882335	-2.11298
ENSG00000097096	SYDE2	0.000887514	2.00321
ENSG00000164916	FOXK1	0.000887828	1.37089
ENSG00000230638	-	0.000893663	4.47567
ENSG00000111752	PHC1	0.000895154	1.37052
ENSG00000099917	MED15	0.000895982	1.10611
ENSG00000115568	ZNF142	0.000896246	1.06581
ENSG00000166667	SPDYE6	0.000896692	1.94781
ENSG00000185163	DDX51	0.000897289	1.68236
ENSG00000171992	SYNPO	0.000898297	4.3567
ENSG00000162572	SCNN1D	0.000899147	3.07367
ENSG00000101187	SLCO4A1	0.000899896	-2.94468
ENSG00000184261	KCNK12	0.000903808	4.27826
ENSG00000103227	LMF1	0.000906946	1.2792
ENSG00000200312	RN7SKP255	0.000909422	-1.4452
ENSG00000126768	TIMM17B	0.000909634	-0.948562
ENSG00000105655	ISYNA1	0.000911706	1.65986
ENSG00000102805	CLN5	0.00091679	-0.601837
ENSG00000120896	SORBS3	0.000920092	2.33244
ENSG00000130921	C12orf65	0.000920619	1.63596
ENSG00000198286	CARD11	0.000921276	1.69445
ENSG00000270959	LPP-AS2	0.000922877	-1.48442
ENSG00000258926	-	0.000925747	2.42585
ENSG00000119514	GALNT12	0.000927153	1.47133
ENSG00000261505	-	0.000927238	1.84165
ENSG00000026751	SLAMF7	0.000927834	1.56918
ENSG00000231507	-	0.000929892	-1.60721
ENSG00000113734	BNIP1	0.000931784	2.01571
ENSG00000093000	NUP50	0.000933486	-1.21123
ENSG00000160813	PPP1R35	0.000933768	-1.11995
ENSG00000175482	POLD4	0.000938843	-1.18419
ENSG00000270402	-	0.000939338	4.1613
ENSG00000273210	-	0.000940736	-1.61696
ENSG00000120910	PPP3CC	0.000940925	1.49438
ENSG00000244687	UBE2V1	0.000944293	1.16255
ENSG00000145191	EIF2B5	0.000946446	0.822827
ENSG00000273428	-	0.000948116	5.2584
ENSG00000139211	AMIGO2	0.000948891	1.48614
ENSG00000008118	CAMK1G	0.000951079	2.63311
ENSG00000100426	ZBED4	0.000951308	1.13644
ENSG00000162804	SNED1	0.000957939	2.08182
ENSG00000167280	ENGASE	0.000958448	1.17963
ENSG00000105058	FAM32A	0.000961365	-1.02207
ENSG00000149554	CHEK1	0.000962327	1.2325
ENSG00000204149	AGAP6	0.000963132	1.39772
ENSG00000107736	CDH23	0.000963174	-1.16615
ENSG00000187144	SPATA21	0.000966651	3.91766
ENSG00000146197	SCUBE3	0.000968402	1.25453
ENSG00000240767	RN7SL288P	0.000969881	2.80623
ENSG00000153879	CEBPG	0.000971363	1.3959
ENSG00000154945	ANKRD40	0.000972204	1.53797
ENSG00000273151	-	0.000976059	1.80339
ENSG00000169884	WNT10B	0.000978897	2.42305
ENSG00000037474	NSUN2	0.000979669	0.86459
ENSG00000164414	SLC35A1	0.000981305	-1.22816
ENSG00000163634	THOC7	0.000981522	-0.864754
ENSG00000256705	-	0.000981817	3.95538
ENSG00000215066	C9orf38	0.000983041	1.85366
ENSG00000174444	RPL4	0.000985305	1.43911
ENSG00000173276	ZBTB21	0.000992733	1.28538
ENSG00000130844	ZNF331	0.000993165	2.14238
ENSG00000126005	MMP24-AS1	0.000995858	-1.32981
ENSG00000141140	MYO19	0.000996922	1.34621
ENSG00000235488	JARID2-AS1	0.000998581	1.94032
ENSG00000135439	AGAP2	0.00100055	-0.753483
ENSG00000128284	APOL3	0.0010022	1.54151
ENSG00000236002	-	0.00100247	1.75093
ENSG00000262480	SAMD11P1	0.00100275	2.04886
ENSG00000073578	SDHA	0.00100379	1.16894
ENSG00000010810	FYN	0.00100552	1.29759
ENSG00000182578	CSF1R	0.00100603	-1.38083
ENSG00000231628	-	0.0010105	2.44543
ENSG00000270954	-	0.0010106	-2.2054
ENSG00000167565	SERTAD3	0.00101264	-1.29412
ENSG00000234369	TATDN1P1	0.001014	1.80584
ENSG00000065675	PRKCQ	0.00101706	1.32244
ENSG00000129071	MBD4	0.00101808	-1.27451
ENSG00000121864	ZNF639	0.00102783	1.24848
ENSG00000266680	-	0.00103205	-1.78757
ENSG00000107959	PITRM1	0.00103251	1.0241
ENSG00000164134	NAA15	0.00103256	1.26236
ENSG00000116983	HPCAL4	0.00103262	2.00742
ENSG00000203865	ATP1A1OS	0.00103463	1.58643
ENSG00000262580	-	0.00103467	1.84252
ENSG00000159461	AMFR	0.00104105	0.881459
ENSG00000005075	POLR2J	0.00104313	-1.10659
ENSG00000134077	THUMPD3	0.00104355	1.34022
ENSG00000184860	SDR42E1	0.00104358	1.97884
ENSG00000175352	NRIP3	0.00104747	2.77077
ENSG00000267534	S1PR2	0.00104843	4.20258
ENSG00000171174	RBKS	0.00104928	-1.58864
ENSG00000144791	LIMD1	0.00104951	1.54441
ENSG00000243508	-	0.00105271	1.60701
ENSG00000249264	EEF1A1P9	0.00105754	-2.95349
ENSG00000133275	CSNK1G2	0.00105827	-0.849389
ENSG00000223984	HNRNPRP1	0.001063	2.06992
ENSG00000007392	LUC7L	0.00106436	1.22506
ENSG00000136153	LMO7	0.00106471	1.1994
ENSG00000083444	PLOD1	0.0010659	-1.27648
ENSG00000238086	PPP1R26P1	0.00106772	1.49625
ENSG00000166797	FAM96A	0.00107183	-1.15515
ENSG00000105808	RASA4	0.00107261	1.43478
ENSG00000185436	IFNLR1	0.00107844	1.91487
ENSG00000089012	SIRPG	0.00107884	1.42581
ENSG00000204282	TNRC6C-AS1	0.0010809	0.984793
ENSG00000189308	LIN54	0.00108733	-1.09888
ENSG00000213551	DNAJC9	0.00109133	1.1131
ENSG00000231245	C1DP1	0.00109138	-2.78996
ENSG00000116133	DHCR24	0.00109157	1.48725
ENSG00000178752	FAM132B	0.0010923	2.0928
ENSG00000092820	EZR	0.00109368	1.12243
ENSG00000011485	PPP5C	0.00109827	1.16132
ENSG00000178502	KLHL11	0.00109927	1.35947
ENSG00000188042	ARL4C	0.00109997	1.49332
ENSG00000138095	LRPPRC	0.00110413	1.30071
ENSG00000234883	MIR155HG	0.00110447	2.34633
ENSG00000250510	GPR162	0.00110522	-1.97786
ENSG00000259161	-	0.00110581	2.12106
ENSG00000093134	VNN3	0.00111014	-2.02816
ENSG00000196526	AFAP1	0.00111051	-1.77048
ENSG00000145287	PLAC8	0.00111492	1.02614
ENSG00000231412	-	0.00111529	-3.54279
ENSG00000261254	-	0.00111663	1.42732
ENSG00000111670	GNPTAB	0.00112233	1.02177
ENSG00000229334	-	0.00112348	3.85796
ENSG00000198964	SGMS1	0.00112566	-0.715245
ENSG00000228434	-	0.00112692	1.7513
ENSG00000243404	RPL35AP32	0.00112723	4.06159
ENSG00000088812	ATRN	0.00112889	1.24264
ENSG00000259630	-	0.00113118	3.83801
ENSG00000147140	NONO	0.00113266	0.983511
ENSG00000163935	SFMBT1	0.0011328	0.808287
ENSG00000184068	-	0.00114175	1.69153
ENSG00000187109	NAP1L1	0.0011429	1.20198
ENSG00000159904	ZNF890P	0.00114334	2.87677
ENSG00000166313	APBB1	0.00114603	1.3347
ENSG00000164683	HEY1	0.00114655	-1.48363
ENSG00000169217	CD2BP2	0.0011486	-1.41989
ENSG00000134899	ERCC5	0.00115504	-0.585994
ENSG00000114779	ABHD14B	0.00115683	1.42029
ENSG00000178715	-	0.00115758	-3.04533
ENSG00000256937	-	0.00115904	2.16452
ENSG00000060491	OGFR	0.0011639	-1.37334
ENSG00000125247	TMTC4	0.00116451	1.70708
ENSG00000170089	-	0.00116503	1.28592
ENSG00000163534	FCRL1	0.00116509	1.65915
ENSG00000167536	DHRS13	0.00116529	-1.44386
ENSG00000184863	RBM33	0.0011663	-0.773368
ENSG00000263272	-	0.00116982	2.0353
ENSG00000163312	HELQ	0.00117003	-0.844062
ENSG00000103363	TCEB2	0.00117162	-0.910151
ENSG00000225892	-	0.00117255	2.3455
ENSG00000148399	DPH7	0.00117634	0.979128
ENSG00000211772	TRBC2	0.00117663	1.41101
ENSG00000230124	-	0.00118068	1.03595
ENSG00000211898	IGHD	0.00119055	1.88033
ENSG00000142920	ADC	0.0011914	1.99745
ENSG00000157637	SLC38A10	0.00119143	-0.653221
ENSG00000222040	ADRA2B	0.00119169	3.06852
ENSG00000253667	-	0.00119269	2.05538
ENSG00000233220	LINC00167	0.00119425	-1.67148
ENSG00000104866	PPP1R37	0.00119798	0.996566
ENSG00000168575	SLC20A2	0.00119812	0.925476
ENSG00000006740	ARHGAP44	0.00119933	3.27402
ENSG00000239835	-	0.0012029	1.54247
ENSG00000267326	-	0.00120597	4.84126
ENSG00000108292	MLLT6	0.00121645	1.33559
ENSG00000226658	-	0.00121677	1.69228
ENSG00000170619	COMMD5	0.00121942	-1.03716
ENSG00000154188	ANGPT1	0.00122311	-2.13215
ENSG00000188026	RILPL1	0.00122326	-1.11257
ENSG00000147138	GPR174	0.00122581	1.19397
ENSG00000119616	FCF1	0.00122927	-0.872876
ENSG00000158019	BRE	0.00122935	-0.737867
ENSG00000268992	-	0.00123005	4.40406
ENSG00000108797	CNTNAP1	0.00123165	1.58504
ENSG00000151320	AKAP6	0.00123186	2.89774
ENSG00000026508	CD44	0.00123661	0.919314
ENSG00000122482	ZNF644	0.00123848	1.10295
ENSG00000164610	RP9	0.00124609	1.56417
ENSG00000101447	FAM83D	0.00124954	2.29707
ENSG00000132326	PER2	0.0012498	1.53267
ENSG00000261337	-	0.00125107	2.11469
ENSG00000114503	NCBP2	0.00125296	1.11963
ENSG00000138796	HADH	0.00125492	1.49597
ENSG00000260727	SLC7A5P1	0.00125591	2.21801
ENSG00000224442	-	0.00125673	1.44876
ENSG00000176531	PHLDB3	0.00126551	2.0428
ENSG00000188687	SLC4A5	0.001269	1.31346
ENSG00000130956	HABP4	0.00127378	1.6365
ENSG00000113716	HMGXB3	0.00128154	1.27862
ENSG00000176903	PNMA1	0.00129369	1.31804
ENSG00000205047	-	0.00129447	3.17706
ENSG00000154358	OBSCN	0.00129477	1.76782
ENSG00000128309	MPST	0.00129512	-0.959695
ENSG00000117595	IRF6	0.00129761	-1.68134
ENSG00000165376	CLDN2	0.0012981	4.06131
ENSG00000164850	GPER1	0.00129833	3.87245
ENSG00000237298	TTN-AS1	0.00130835	-1.16864
ENSG00000226849	-	0.00131084	5.144
ENSG00000188886	ASTL	0.00131175	2.53909
ENSG00000183597	TANGO2	0.0013135	-0.928532
ENSG00000118971	CCND2	0.00131513	1.32791
ENSG00000151923	TIAL1	0.00131571	0.637168
ENSG00000116984	MTR	0.00132164	1.27081
ENSG00000147813	NAPRT1	0.00132208	-1.21109
ENSG00000103512	NOMO1	0.00132311	1.09524
ENSG00000103510	KAT8	0.0013242	-1.01369
ENSG00000104814	MAP4K1	0.00132516	1.58518
ENSG00000227777	-	0.00132838	5.17896
ENSG00000204628	GNB2L1	0.0013288	1.24265
ENSG00000113645	WWC1	0.00133147	4.44071
ENSG00000185621	LMLN	0.00133157	1.74535
ENSG00000144580	RQCD1	0.00133187	0.89951
ENSG00000124608	AARS2	0.00133869	1.48955
ENSG00000183542	KLRC4	0.00133994	2.31077
ENSG00000142156	COL6A1	0.00134012	3.00521
ENSG00000175463	TBC1D10C	0.00134026	-0.975267
ENSG00000184205	TSPYL2	0.0013445	1.21636
ENSG00000135318	NT5E	0.00135017	1.51983
ENSG00000153898	MCOLN2	0.0013514	1.66624
ENSG00000225783	MIAT	0.00135141	1.2203
ENSG00000137094	DNAJB5	0.00135206	-1.64313
ENSG00000251579	-	0.00135509	4.66561
ENSG00000106809	OGN	0.00135797	3.49527
ENSG00000184886	PIGW	0.00136429	1.796
ENSG00000132323	ILKAP	0.00136518	1.29372
ENSG00000238090	-	0.00136759	3.08101
ENSG00000166321	NUDT13	0.00136946	1.56358
ENSG00000124610	HIST1H1A	0.00137471	2.93609
ENSG00000265413	-	0.00137751	4.58651
ENSG00000122678	POLM	0.00138149	-1.03264
ENSG00000147234	FRMPD3	0.00138565	2.63015
ENSG00000237943	PRKCQ-AS1	0.00138695	1.46437
ENSG00000087470	DNM1L	0.00138793	1.1965
ENSG00000129691	ASH2L	0.00138818	-1.3191
ENSG00000234614	-	0.00139104	3.83677
ENSG00000121594	CD80	0.00140189	2.90836
ENSG00000110944	IL23A	0.00140772	1.78855
ENSG00000197077	KIAA1671	0.00140857	2.40602
ENSG00000180376	CCDC66	0.00141046	-0.844977
ENSG00000142173	COL6A2	0.00141343	1.67122
ENSG00000113263	ITK	0.00141356	1.08626
ENSG00000176945	MUC20	0.00141536	2.9569
ENSG00000040341	STAU2	0.00141619	-1.49715
ENSG00000074966	TXK	0.0014199	1.46064
ENSG00000018189	RUFY3	0.00142444	1.47901
ENSG00000106133	NSUN5P2	0.00142699	1.28792
ENSG00000180901	KCTD2	0.00142756	-0.735975
ENSG00000233406	-	0.00142821	1.70489
ENSG00000079819	EPB41L2	0.00143371	1.57173
ENSG00000115183	TANC1	0.00143514	2.3754
ENSG00000258056	-	0.00143979	-1.24906
ENSG00000145982	FARS2	0.00144078	1.41641
ENSG00000213339	QTRT1	0.00144423	1.36134
ENSG00000215346	-	0.00144597	2.462
ENSG00000126353	CCR7	0.00144858	1.45631
ENSG00000170667	RASA4B	0.00145312	2.29078
ENSG00000259242	-	0.00145578	4.49825
ENSG00000100350	FOXRED2	0.00145697	2.61815
ENSG00000132434	LANCL2	0.00145899	1.24612
ENSG00000154678	PDE1C	0.00146371	-4.12978
ENSG00000167106	FAM102A	0.00146832	1.23647
ENSG00000259632	-	0.0014703	1.97694
ENSG00000255310	-	0.00147034	1.8704
ENSG00000176083	ZNF683	0.00147053	2.36854
ENSG00000170396	ZNF804A	0.0014723	-1.14405
ENSG00000148824	MTG1	0.00147559	1.1758
ENSG00000081087	OSTM1	0.00147644	-1.48434
ENSG00000104907	TRMT1	0.00147668	1.36689
ENSG00000185825	BCAP31	0.00147705	-0.931038
ENSG00000254835	RNF185-AS1	0.00148396	-3.16332
ENSG00000189091	SF3B3	0.00148437	1.04983
ENSG00000171044	XKR6	0.00148645	1.63194
ENSG00000206560	ANKRD28	0.00148804	1.09503
ENSG00000179195	ZNF664	0.0015007	1.29284
ENSG00000197183	C20orf112	0.0015042	1.26307
ENSG00000143621	ILF2	0.00151231	1.26054
ENSG00000132604	TERF2	0.00151393	-1.1071
ENSG00000149179	C11orf49	0.00151405	1.30194
ENSG00000173295	FAM86B3P	0.00151444	-2.0097
ENSG00000240356	RPL23AP7	0.00151572	-1.66869
ENSG00000166920	C15orf48	0.0015163	2.55384
ENSG00000123096	SSPN	0.00151715	-1.97169
ENSG00000151690	MFSD6	0.00151718	1.49305
ENSG00000260078	-	0.0015177	-2.24048
ENSG00000236056	GAPDHP14	0.00152488	2.28851
ENSG00000168970	JMJD7-PLA2G4B	0.00152771	0.853882
ENSG00000108244	KRT23	0.00153027	-1.84476
ENSG00000099904	ZDHHC8	0.00153316	1.74594
ENSG00000171840	NINJ2	0.00153677	-1.33322
ENSG00000177570	SAMD12	0.00153883	2.84628
ENSG00000184903	IMMP2L	0.0015398	1.83799
ENSG00000182676	PPP1R27	0.00154081	-1.55371
ENSG00000229052	-	0.00154247	3.70089
ENSG00000215867	KRT18P57	0.00154284	1.29775
ENSG00000197822	OCLN	0.00154419	2.07357
ENSG00000117525	F3	0.00154875	4.37333
ENSG00000258297	-	0.00154911	1.59419
ENSG00000181847	TIGIT	0.0015498	1.33885
ENSG00000225648	SBDSP1	0.00155346	1.42332
ENSG00000188603	CLN3	0.00155406	-1.06248
ENSG00000237693	IRGM	0.00155723	2.29562
ENSG00000104936	DMPK	0.00155922	1.69282
ENSG00000070718	AP3M2	0.00155998	1.17688
ENSG00000204498	NFKBIL1	0.00156136	-1.03966
ENSG00000229020	AKR7A2P1	0.00156387	4.52502
ENSG00000144218	AFF3	0.00156689	2.23208
ENSG00000117597	DIEXF	0.00156756	1.15223
ENSG00000087086	FTL	0.00156758	-1.13264
ENSG00000131368	MRPS25	0.00156798	1.04536
ENSG00000172543	CTSW	0.00156803	1.42685
ENSG00000217488	-	0.00157121	1.2195
ENSG00000044459	CNTLN	0.00157504	-1.37085
ENSG00000204315	FKBPL	0.00157569	-1.99134
ENSG00000173917	HOXB2	0.00157708	2.06954
ENSG00000126524	SBDS	0.00157765	1.37584
ENSG00000140688	C16orf58	0.00157854	1.24842
ENSG00000129351	ILF3	0.00157886	1.47921
ENSG00000273010	-	0.00157946	-1.26403
ENSG00000241553	ARPC4	0.00157968	-1.0435
ENSG00000006432	MAP3K9	0.00158146	2.02872
ENSG00000113384	GOLPH3	0.00158265	-0.892235
ENSG00000267549	-	0.00158884	2.51498
ENSG00000087995	METTL2A	0.00158891	1.57249
ENSG00000180878	C11orf42	0.00158911	2.09718
ENSG00000129197	RPAIN	0.00159451	1.09323
ENSG00000100441	KHNYN	0.00159764	-0.594423
ENSG00000052802	MSMO1	0.00160093	1.14515
ENSG00000101161	PRPF6	0.00160638	-0.761296
ENSG00000273237	-	0.00160767	2.40568
ENSG00000183688	FAM101B	0.00161505	-1.06738
ENSG00000088808	PPP1R13B	0.00161543	1.46491
ENSG00000108039	XPNPEP1	0.0016165	1.24339
ENSG00000122873	CISD1	0.00162003	-1.7623
ENSG00000228599	RPL7P52	0.00162158	1.3953
ENSG00000259004	-	0.00162517	-2.35152
ENSG00000248283	-	0.00162597	2.10087
ENSG00000233806	-	0.00162959	2.69646
ENSG00000103335	PIEZO1	0.00163092	1.2696
ENSG00000188735	TMEM120B	0.0016317	1.80121
ENSG00000110583	NAA40	0.00163241	1.29267
ENSG00000169045	HNRNPH1	0.00163295	0.624734
ENSG00000158286	RNF207	0.00163298	2.63996
ENSG00000136450	SRSF1	0.00163482	-0.641665
ENSG00000223865	HLA-DPB1	0.0016352	1.50745
ENSG00000242110	AMACR	0.00163563	-2.06938
ENSG00000203632	-	0.00163582	1.80256
ENSG00000259326	-	0.00164055	1.92456
ENSG00000100916	BRMS1L	0.0016472	2.18936
ENSG00000181778	TMEM252	0.00165157	-1.87166
ENSG00000244115	DNAJC25-GNG10	0.00165758	-3.62201
ENSG00000204666	-	0.00165877	3.91601
ENSG00000169964	TMEM42	0.0016606	1.27972
ENSG00000105443	CYTH2	0.00167284	-0.856897
ENSG00000261529	-	0.00167908	2.13876
ENSG00000186174	BCL9L	0.00167939	1.97123
ENSG00000106462	EZH2	0.00168185	1.58514
ENSG00000141527	CARD14	0.00168576	1.53345
ENSG00000179041	RRS1	0.00169086	1.64392
ENSG00000122140	MRPS2	0.00169376	1.47312
ENSG00000251229	-	0.00170724	1.64688
ENSG00000249115	HAUS5	0.00170774	1.24704
ENSG00000120798	NR2C1	0.00171054	1.40561
ENSG00000104998	IL27RA	0.00171096	1.33853
ENSG00000053372	MRTO4	0.00171267	1.72795
ENSG00000111850	SMIM8	0.00171284	-1.26293
ENSG00000200488	RN7SKP203	0.00171342	-1.26464
ENSG00000226479	TMEM185B	0.00171396	-0.973981
ENSG00000214425	LRRC37A4P	0.00171402	1.30376
ENSG00000169230	PRELID1	0.00172247	-1.13511
ENSG00000174292	TNK1	0.00172281	2.4108
ENSG00000260861	-	0.00172558	-2.61537
ENSG00000105810	CDK6	0.00172581	1.13668
ENSG00000027869	SH2D2A	0.00172922	1.59752
ENSG00000164220	F2RL2	0.00173132	1.13019
ENSG00000172575	RASGRP1	0.00173458	1.13502
ENSG00000168137	SETD5	0.00173581	0.677735
ENSG00000125484	GTF3C4	0.00173685	1.38565
ENSG00000140263	SORD	0.00173836	-1.36924
ENSG00000186451	SPATA12	0.00175175	4.09752
ENSG00000264924	-	0.00175745	4.0301
ENSG00000154319	FAM167A	0.00175985	3.7143
ENSG00000153234	NR4A2	0.0017607	1.59751
ENSG00000124191	TOX2	0.0017635	-2.22247
ENSG00000132153	DHX30	0.00176478	1.10859
ENSG00000144136	SLC20A1	0.00176594	0.809638
ENSG00000100024	UPB1	0.00176636	1.59971
ENSG00000088387	DOCK9	0.00176689	1.28946
ENSG00000131196	NFATC1	0.00176954	1.10082
ENSG00000258035	-	0.00177016	2.3867
ENSG00000171161	ZNF672	0.00177049	-0.910813
ENSG00000236914	-	0.00177396	-2.84587
ENSG00000159363	ATP13A2	0.00177629	1.21236
ENSG00000111229	ARPC3	0.00177693	-1.35014
ENSG00000115641	FHL2	0.00178522	0.974063
ENSG00000137267	TUBB2A	0.00178587	2.20044
ENSG00000170379	FAM115C	0.0017859	1.5388
ENSG00000230894	-	0.00178931	4.23816
ENSG00000121413	ZSCAN18	0.00179042	-1.13115
ENSG00000137073	UBAP2	0.0017946	-1.09263
ENSG00000106080	FKBP14	0.00180409	1.95807
ENSG00000164211	STARD4	0.00182208	1.33313
ENSG00000162944	RFTN2	0.00182798	1.83261
ENSG00000204681	GABBR1	0.00183064	1.37244
ENSG00000243406	MRPS31P5	0.00183111	1.6088
ENSG00000087152	ATXN7L3	0.00183548	-0.948334
ENSG00000250508	-	0.0018357	2.51815
ENSG00000101193	GID8	0.00183654	-0.602408
ENSG00000121350	PYROXD1	0.00184052	0.94886
ENSG00000141622	RNF165	0.00184137	2.63275
ENSG00000248544	-	0.00184688	1.52608
ENSG00000158079	PTPDC1	0.00184701	1.59778
ENSG00000173889	PHC3	0.00184825	-1.04708
ENSG00000272078	-	0.00184961	1.91513
ENSG00000198720	ANKRD13B	0.00185014	2.8224
ENSG00000155158	TTC39B	0.00185098	1.18745
ENSG00000204954	C12orf73	0.00185477	1.64675
ENSG00000044090	CUL7	0.00185705	-0.880382
ENSG00000143442	POGZ	0.00185711	1.04637
ENSG00000217227	-	0.00185847	2.72105
ENSG00000134245	WNT2B	0.00186229	2.04897
ENSG00000154118	JPH3	0.00186405	3.94463
ENSG00000066322	ELOVL1	0.00186946	-0.979685
ENSG00000167034	NKX3-1	0.00187454	-2.43099
ENSG00000163382	APOA1BP	0.00187638	1.34271
ENSG00000136159	NUDT15	0.00187971	1.67467
ENSG00000135953	MFSD9	0.00188117	-1.38503
ENSG00000001461	NIPAL3	0.00188119	0.96623
ENSG00000184916	JAG2	0.00188631	4.44123
ENSG00000153113	CAST	0.00189211	0.859339
ENSG00000179950	PUF60	0.00189606	-0.669166
ENSG00000165480	SKA3	0.00189873	-1.80673
ENSG00000236804	RPS3AP12	0.0019001	4.0903
ENSG00000145912	NHP2	0.00190339	1.46739
ENSG00000249245	-	0.0019035	2.7903
ENSG00000168028	RPSA	0.00190647	1.2487
ENSG00000113504	SLC12A7	0.00191367	1.64032
ENSG00000153066	TXNDC11	0.00191965	1.3556
ENSG00000267731	-	0.00192234	2.23739
ENSG00000166598	HSP90B1	0.00192246	0.87477
ENSG00000204673	AKT1S1	0.00192613	-1.08592
ENSG00000134285	FKBP11	0.00193211	1.40232
ENSG00000196371	FUT4	0.00193758	1.39107
ENSG00000266907	-	0.0019508	2.76076
ENSG00000233476	EEF1A1P6	0.00195772	1.68235
ENSG00000234456	MAGI2-AS3	0.00195819	3.34482
ENSG00000151117	TMEM86A	0.00196166	2.12325
ENSG00000115170	ACVR1	0.00197082	1.30338
ENSG00000213064	SFT2D2	0.00197532	1.03023
ENSG00000149084	HSD17B12	0.0019808	-1.22857
ENSG00000235781	-	0.00198546	-1.20916
ENSG00000144320	KIAA1715	0.00198671	-1.31303
ENSG00000269066	-	0.0019882	2.58106
ENSG00000159674	SPON2	0.00198933	1.55541
ENSG00000233791	LINC01136	0.00198951	-1.31061
ENSG00000220517	ASS1P1	0.00198993	2.58402
ENSG00000106105	GARS	0.00199314	1.15628
ENSG00000017797	RALBP1	0.00200371	-1.46967
ENSG00000164576	SAP30L	0.00200452	-0.787938
ENSG00000124203	ZNF831	0.00200926	1.1638
ENSG00000142039	CCDC97	0.00201194	1.19742
ENSG00000090470	PDCD7	0.00201559	1.41455
ENSG00000248373	-	0.00201955	-2.94393
ENSG00000197816	CCDC180	0.00202248	1.62611
ENSG00000138378	STAT4	0.00202344	1.6155
ENSG00000069188	SDK2	0.00202414	3.02286
ENSG00000073849	ST6GAL1	0.002027	0.851763
ENSG00000164442	CITED2	0.00202753	1.09482
ENSG00000269902	-	0.00202892	1.81124
ENSG00000181541	MAB21L2	0.00202974	1.62626
ENSG00000227376	FTH1P16	0.00203755	2.53268
ENSG00000186281	GPAT2	0.00205008	2.17657
ENSG00000145349	CAMK2D	0.00205026	1.26807
ENSG00000235253	-	0.00205168	1.5747
ENSG00000008300	CELSR3	0.00205481	1.72722
ENSG00000103490	PYCARD	0.00205709	-1.43855
ENSG00000120727	PAIP2	0.00206342	-1.15912
ENSG00000100221	JOSD1	0.00206905	-0.711591
ENSG00000126243	LRFN3	0.00207557	2.65818
ENSG00000100461	RBM23	0.00207771	-1.62116
ENSG00000137441	FGFBP2	0.00207971	1.91689
ENSG00000167395	ZNF646	0.00208063	-1.35136
ENSG00000110107	PRPF19	0.00208631	1.22942
ENSG00000140153	WDR20	0.00208661	-0.732072
ENSG00000176994	SMCR8	0.00208765	-0.645068
ENSG00000089220	PEBP1	0.00208765	1.39271
ENSG00000158480	SPATA2	0.00208915	1.14851
ENSG00000250251	PKD1P6	0.00209017	1.9541
ENSG00000117118	SDHB	0.00209053	-1.25152
ENSG00000105372	RPS19	0.00209313	1.29314
ENSG00000203685	C1orf95	0.00209929	1.57289
ENSG00000177236	-	0.002104	4.17244
ENSG00000001630	CYP51A1	0.0021069	1.35969
ENSG00000261202	-	0.00210758	-1.59656
ENSG00000141384	TAF4B	0.00210845	1.45538
ENSG00000196247	ZNF107	0.00211227	-1.07121
ENSG00000130684	ZNF337	0.00212566	1.11218
ENSG00000124875	CXCL6	0.00212652	-1.92195
ENSG00000104904	OAZ1	0.00212813	-0.999314
ENSG00000152749	GPR180	0.00212834	1.02861
ENSG00000153037	SRP19	0.00213213	-1.23063
ENSG00000143924	EML4	0.00213337	0.834534
ENSG00000181029	TRAPPC5	0.00213602	-1.44398
ENSG00000159496	RGL4	0.00213635	-1.42497
ENSG00000074935	TUBE1	0.00213667	1.3015
ENSG00000214174	AMZ2P1	0.00214416	-1.00664
ENSG00000167487	KLHL26	0.00214799	1.16009
ENSG00000132382	MYBBP1A	0.00215179	1.40861
ENSG00000272145	NFYC-AS1	0.00215699	-0.955501
ENSG00000112941	PAPD7	0.00215713	1.28034
ENSG00000270149	-	0.00216291	-1.60202
ENSG00000051620	HEBP2	0.00217164	-1.19622
ENSG00000250138	-	0.00217367	1.63769
ENSG00000141141	DDX52	0.00218039	0.753267
ENSG00000229162	-	0.00218052	4.0572
ENSG00000144741	SLC25A26	0.00218794	1.38929
ENSG00000176236	C10orf111	0.00218881	3.33876
ENSG00000183826	BTBD9	0.00219333	0.831451
ENSG00000167378	IRGQ	0.00219505	1.89546
ENSG00000138670	RASGEF1B	0.00219603	2.02377
ENSG00000130881	LRP3	0.0022026	-1.57052
ENSG00000197747	S100A10	0.00220694	1.42055
ENSG00000163960	UBXN7	0.00220966	-0.975673
ENSG00000214188	ST7-OT4	0.00220996	2.56422
ENSG00000198556	ZNF789	0.00221084	1.14983
ENSG00000119608	PROX2	0.00221211	1.68415
ENSG00000260851	-	0.00221218	-1.65737
ENSG00000269094	-	0.00221625	1.47135
ENSG00000261416	-	0.00221783	-1.45389
ENSG00000231365	-	0.00222039	1.96605
ENSG00000230593	-	0.00222049	1.78301
ENSG00000123297	TSFM	0.00222244	1.07575
ENSG00000129460	NGDN	0.00222455	1.05767
ENSG00000246477	-	0.00222988	0.922617
ENSG00000258890	CEP95	0.00223115	1.21755
ENSG00000066427	ATXN3	0.00223187	-1.05168
ENSG00000158828	PINK1	0.00223262	-1.34847
ENSG00000166341	DCHS1	0.00223315	1.6203
ENSG00000251194	-	0.00223381	1.86069
ENSG00000188612	SUMO2	0.00223433	-0.945483
ENSG00000231993	-	0.00223631	2.23688
ENSG00000081923	ATP8B1	0.00224025	3.00329
ENSG00000176619	LMNB2	0.00225172	1.53818
ENSG00000179583	CIITA	0.00226488	1.04329
ENSG00000240288	GHRLOS	0.00226766	1.14763
ENSG00000163902	RPN1	0.00226863	-0.860069
ENSG00000180425	C11orf71	0.00226942	-1.45596
ENSG00000059122	FLYWCH1	0.00227071	1.60153
ENSG00000215914	MMP23A	0.00227293	4.05067
ENSG00000139055	ERP27	0.00227306	1.30072
ENSG00000118242	MREG	0.00227392	2.31063
ENSG00000100316	RPL3	0.00227428	1.09318
ENSG00000161509	GRIN2C	0.00227716	2.67371
ENSG00000180543	TSPYL5	0.00227853	2.03147
ENSG00000171861	RNMTL1	0.00228765	1.13865
ENSG00000214544	GTF2IRD2P1	0.00228854	1.69564
ENSG00000163214	DHX57	0.00228956	1.34387
ENSG00000174132	FAM174A	0.00229353	-1.53341
ENSG00000099330	OCEL1	0.00229567	-1.34803
ENSG00000224796	RPL32P1	0.00230106	3.19234
ENSG00000249859	PVT1	0.00230258	1.7232
ENSG00000143753	DEGS1	0.00230392	-0.887133
ENSG00000134070	IRAK2	0.00230797	1.12731
ENSG00000160613	PCSK7	0.00230875	1.18923
ENSG00000109920	FNBP4	0.00231308	1.19291
ENSG00000259118	-	0.00231694	1.43419
ENSG00000069966	GNB5	0.00231709	1.92088
ENSG00000133742	CA1	0.00231747	-2.0684
ENSG00000112473	SLC39A7	0.00232362	-0.947812
ENSG00000259641	-	0.00232687	-2.99756
ENSG00000198055	GRK6	0.00233132	-0.923569
ENSG00000109339	MAPK10	0.00233537	3.3782
ENSG00000240487	-	0.00234263	3.77164
ENSG00000105173	CCNE1	0.00234518	2.81285
ENSG00000178430	-	0.0023511	3.77454
ENSG00000255529	POLR2M	0.00235702	1.22582
ENSG00000228086	-	0.00236363	2.66097
ENSG00000160285	LSS	0.00236474	1.25872
ENSG00000132475	H3F3B	0.00236665	-1.22797
ENSG00000168140	VASN	0.00237099	2.03487
ENSG00000101452	DHX35	0.00237366	1.18917
ENSG00000137818	RPLP1	0.00237537	1.05134
ENSG00000242866	STRC	0.00237554	4.0258
ENSG00000183087	GAS6	0.00237677	2.26682
ENSG00000273160	-	0.00237765	4.36746
ENSG00000259202	-	0.00238135	2.90476
ENSG00000137824	RMDN3	0.00238184	1.51119
ENSG00000220412	-	0.0023859	2.70621
ENSG00000171262	FAM98B	0.00238626	1.02926
ENSG00000067141	NEO1	0.00239143	1.92464
ENSG00000004059	ARF5	0.00239383	-1.16396
ENSG00000215788	TNFRSF25	0.00239547	1.38604
ENSG00000140474	ULK3	0.00239718	1.12154
ENSG00000173517	PEAK1	0.00240217	-1.09832
ENSG00000150076	-	0.00240543	-1.51646
ENSG00000012232	EXTL3	0.0024075	-1.41225
ENSG00000170145	SIK2	0.00240973	1.07385
ENSG00000092295	TGM1	0.00241131	1.47892
ENSG00000260249	-	0.00241858	1.07567
ENSG00000268030	-	0.00241926	-0.912999
ENSG00000170919	TPT1-AS1	0.00242133	0.989534
ENSG00000089041	P2RX7	0.0024217	1.98447
ENSG00000143149	ALDH9A1	0.00243028	-1.2447
ENSG00000197579	TOPORS	0.00243036	-1.55593
ENSG00000171307	ZDHHC16	0.00243074	0.896272
ENSG00000172123	SLFN12	0.00243564	-1.54769
ENSG00000010017	RANBP9	0.00244485	-0.989054
ENSG00000125485	DDX31	0.00244771	1.50335
ENSG00000162771	FAM71A	0.00245021	3.32197
ENSG00000150753	CCT5	0.00245287	-1.12387
ENSG00000145975	FAM217A	0.00246659	4.73289
ENSG00000179981	TSHZ1	0.00246919	1.18867
ENSG00000215883	CYB5RL	0.00247228	2.93605
ENSG00000155463	OXA1L	0.0024731	0.737236
ENSG00000272402	-	0.00247601	-1.10263
ENSG00000254093	PINX1	0.00247918	1.70598
ENSG00000185361	TNFAIP8L1	0.00248452	1.37031
ENSG00000196367	TRRAP	0.00248632	0.961543
ENSG00000010322	NISCH	0.00249108	0.898422
ENSG00000240849	TMEM189	0.00249219	1.43259
ENSG00000234252	-	0.00249303	1.88412
ENSG00000261054	-	0.002499	4.08739
ENSG00000163900	TMEM41A	0.00250968	1.04526
ENSG00000005175	RPAP3	0.00250997	-1.23186
ENSG00000127415	IDUA	0.00251106	1.97979
ENSG00000135823	STX6	0.00251137	-1.00919
ENSG00000270120	-	0.00251216	1.54358
ENSG00000110318	KIAA1377	0.00251847	1.78044
ENSG00000129595	EPB41L4A	0.00252176	2.02603
ENSG00000198783	ZNF830	0.00252764	-0.813682
ENSG00000236016	-	0.00252804	1.47517
ENSG00000261097	LINC00563	0.00253327	-1.78063
ENSG00000173825	TIGD3	0.0025345	-2.04308
ENSG00000267262	-	0.00253469	3.11556
ENSG00000173457	PPP1R14B	0.00253469	1.24034
ENSG00000007341	ST7L	0.00253506	-1.23197
ENSG00000169155	ZBTB43	0.00254	1.52453
ENSG00000236549	-	0.00254273	1.77143
ENSG00000259856	RAB43P1	0.00254587	-1.58623
ENSG00000211786	TRAV8-2	0.00255243	1.86973
ENSG00000040633	PHF23	0.00255345	-1.46731
ENSG00000152527	PLEKHH2	0.00255858	2.92089
ENSG00000119537	KDSR	0.00256128	1.10796
ENSG00000127124	HIVEP3	0.0025613	1.81701
ENSG00000204348	DXO	0.0025625	-0.798152
ENSG00000120278	PLEKHG1	0.00256285	1.94692
ENSG00000132507	EIF5A	0.00256561	1.21125
ENSG00000011566	MAP4K3	0.00256859	1.32976
ENSG00000213971	-	0.00257062	1.62458
ENSG00000124523	SIRT5	0.00257408	-1.48365
ENSG00000243609	RPS2P44	0.00257485	1.91309
ENSG00000085465	OVGP1	0.00258248	2.31798
ENSG00000069329	VPS35	0.00258264	-1.49252
ENSG00000181026	AEN	0.00258279	1.19124
ENSG00000130511	SSBP4	0.00259185	1.28482
ENSG00000215251	FASTKD5	0.00259388	0.838634
ENSG00000198276	UCKL1	0.00260039	1.13369
ENSG00000249021	-	0.00260411	2.95892
ENSG00000158321	AUTS2	0.00260567	1.82411
ENSG00000174669	SLC29A2	0.00260638	2.56271
ENSG00000245904	-	0.00260673	1.47165
ENSG00000224051	GLTPD1	0.00260885	-0.960935
ENSG00000088881	EBF4	0.00261196	4.5207
ENSG00000009724	MASP2	0.00262258	1.20256
ENSG00000171703	TCEA2	0.00262602	-0.985199
ENSG00000230092	-	0.00263238	-1.7381
ENSG00000125968	ID1	0.00263496	1.74905
ENSG00000270157	-	0.00263901	1.62442
ENSG00000179364	PACS2	0.00263933	1.29826
ENSG00000108551	RASD1	0.00264153	1.91545
ENSG00000248115	-	0.00264659	3.21833
ENSG00000221869	CEBPD	0.00264714	-1.83271
ENSG00000228486	LINC01125	0.00264922	1.9648
ENSG00000197892	KIF13B	0.00265261	0.791347
ENSG00000135469	COQ10A	0.00265372	1.46172
ENSG00000140044	JDP2	0.00265451	-1.25082
ENSG00000267457	-	0.00265527	2.72355
ENSG00000155962	CLIC2	0.00266033	-1.40242
ENSG00000186575	NF2	0.00266488	1.0987
ENSG00000125520	SLC2A4RG	0.00266722	0.863229
ENSG00000132485	ZRANB2	0.00266914	0.822458
ENSG00000152117	-	0.00267286	1.07524
ENSG00000261889	-	0.0026782	3.73835
ENSG00000261613	-	0.00267878	1.63941
ENSG00000137507	LRRC32	0.00268266	3.66769
ENSG00000158427	TMSB15B	0.00268578	1.85948
ENSG00000272779	-	0.00268782	1.416
ENSG00000111540	RAB5B	0.00268828	-1.02157
ENSG00000172404	DNAJB7	0.00269484	3.72053
ENSG00000140943	MBTPS1	0.00269628	1.00751
ENSG00000205339	IPO7	0.00269691	1.08296
ENSG00000124243	BCAS4	0.00270035	1.56239
ENSG00000085982	USP40	0.00270052	1.35339
ENSG00000198771	RCSD1	0.00270105	-1.06041
ENSG00000166326	TRIM44	0.00270831	1.23498
ENSG00000269889	-	0.00271387	-2.62817
ENSG00000213658	LAT	0.00271455	1.24903
ENSG00000225113	-	0.00271809	-1.54689
ENSG00000148337	CIZ1	0.00272228	1.25627
ENSG00000182400	TRAPPC6B	0.00272691	-1.22652
ENSG00000136891	TEX10	0.00273504	0.835505
ENSG00000114544	SLC41A3	0.00273824	1.30279
ENSG00000273064	-	0.00274119	-1.12553
ENSG00000259863	SH3RF3-AS1	0.00274128	-1.65889
ENSG00000138375	SMARCAL1	0.00274235	0.816293
ENSG00000254595	-	0.00274273	2.18889
ENSG00000137101	CD72	0.00274614	1.53351
ENSG00000178927	C17orf62	0.0027463	-1.26216
ENSG00000249138	-	0.00274918	1.68265
ENSG00000235958	UBOX5-AS1	0.00275304	2.49538
ENSG00000233559	-	0.00275535	1.53307
ENSG00000214967	NPIPA7	0.00275689	3.71337
ENSG00000224418	STK24-AS1	0.00276219	-1.17145
ENSG00000140553	UNC45A	0.0027637	-0.719787
ENSG00000269990	-	0.00276923	1.94383
ENSG00000048649	RSF1	0.00277002	-0.588082
ENSG00000143443	C1orf56	0.00277762	0.893955
ENSG00000100147	CCDC134	0.00278268	1.46109
ENSG00000103066	PLA2G15	0.002785	0.980049
ENSG00000065613	SLK	0.00278805	-1.38282
ENSG00000152128	TMEM163	0.00279205	1.75652
ENSG00000105556	MIER2	0.00279215	1.39911
ENSG00000125510	OPRL1	0.00279522	-1.42756
ENSG00000215044	AHCYP1	0.0027975	3.23073
ENSG00000242853	RN7SL749P	0.00279759	3.32218
ENSG00000227477	STK4-AS1	0.00279999	-1.88687
ENSG00000196811	CHRNG	0.00280543	3.21134
ENSG00000137054	POLR1E	0.00280555	1.46899
ENSG00000248905	FMN1	0.00280577	2.67266
ENSG00000236430	KRT8P29	0.00281532	4.094
ENSG00000165195	PIGA	0.00282252	1.23221
ENSG00000134007	ADAM20	0.00282616	2.14049
ENSG00000242992	FTH1P4	0.002834	2.6471
ENSG00000224791	KRT18P39	0.00283708	3.95363
ENSG00000225889	-	0.00283804	-1.67705
ENSG00000186416	NKRF	0.00283883	0.96468
ENSG00000176472	ZNF575	0.00284287	2.72981
ENSG00000111802	TDP2	0.0028489	-1.69854
ENSG00000120889	TNFRSF10B	0.00284973	-0.684913
ENSG00000245281	-	0.0028517	-1.97429
ENSG00000174004	NRROS	0.00285335	0.97167
ENSG00000105732	ZNF574	0.0028575	0.990661
ENSG00000100614	PPM1A	0.00286236	-0.621496
ENSG00000250040	-	0.0028646	3.77923
ENSG00000229010	-	0.00286527	3.84172
ENSG00000148334	PTGES2	0.00286988	1.0216
ENSG00000104689	TNFRSF10A	0.0028699	1.01149
ENSG00000141542	RAB40B	0.00287042	2.20605
ENSG00000272486	-	0.0028715	2.92542
ENSG00000269891	ARHGAP19-SLIT1	0.00287158	-1.12844
ENSG00000052344	PRSS8	0.00288115	-1.6933
ENSG00000259623	-	0.00288181	0.962514
ENSG00000130518	KIAA1683	0.00288597	1.84914
ENSG00000261093	-	0.00288716	6.52358
ENSG00000242634	RPS24P16	0.00288752	3.88388
ENSG00000101152	DNAJC5	0.00288793	-1.21097
ENSG00000167193	CRK	0.00288915	-1.05903
ENSG00000164465	DCBLD1	0.00289387	1.33592
ENSG00000067082	KLF6	0.00289399	0.864569
ENSG00000177337	DLGAP1-AS1	0.00290295	-0.984605
ENSG00000115306	SPTBN1	0.00290617	1.29275
ENSG00000170242	USP47	0.00290704	0.77933
ENSG00000118482	PHF3	0.00290853	-1.02685
ENSG00000135914	HTR2B	0.00290877	1.68851
ENSG00000143793	C1orf35	0.00291823	0.988726
ENSG00000168175	MAPK1IP1L	0.00292266	1.18739
ENSG00000187726	DNAJB13	0.00292337	1.91638
ENSG00000130429	ARPC1B	0.00293463	-1.21296
ENSG00000160856	FCRL3	0.00293772	1.50618
ENSG00000237424	FOXD2-AS1	0.00293881	2.52746
ENSG00000174744	BRMS1	0.00294238	-0.843707
ENSG00000136997	MYC	0.00294357	1.41124
ENSG00000090565	RAB11FIP3	0.00294735	1.5988
ENSG00000147364	FBXO25	0.00294786	1.1956
ENSG00000113360	DROSHA	0.00295893	1.10675
ENSG00000161570	CCL5	0.00296416	1.75099
ENSG00000172890	NADSYN1	0.00296617	-0.63478
ENSG00000101017	CD40	0.00296857	1.87143
ENSG00000171817	ZNF540	0.00297008	1.58588
ENSG00000137166	FOXP4	0.00297997	2.24099
ENSG00000137947	GTF2B	0.00298979	-0.901166
ENSG00000155324	GRAMD3	0.00299423	1.58366
ENSG00000237198	FAM27E1	0.0029981	3.96494
ENSG00000164338	UTP15	0.00300074	1.12859
ENSG00000135709	KIAA0513	0.00300246	-1.25832
ENSG00000117281	CD160	0.00300593	1.35692
ENSG00000114812	VIPR1	0.00300602	1.65868
ENSG00000185920	PTCH1	0.00300695	1.87764
ENSG00000101474	APMAP	0.00300944	-1.30176
ENSG00000118513	MYB	0.00301055	-1.38178
ENSG00000086062	B4GALT1	0.00301724	1.14569
ENSG00000128311	TST	0.0030195	-1.9684
ENSG00000182253	SYNM	0.00302063	1.79062
ENSG00000115841	RMDN2	0.0030216	-1.33253
ENSG00000269982	-	0.00302194	1.50984
ENSG00000140564	FURIN	0.0030254	-0.688025
ENSG00000141456	PELP1	0.00303837	1.48864
ENSG00000213066	FGFR1OP	0.00305422	-0.968156
ENSG00000174282	ZBTB4	0.00305461	1.12046
ENSG00000267007	-	0.00305499	3.69602
ENSG00000141101	NOB1	0.00306018	1.09212
ENSG00000122483	CCDC18	0.00306166	-0.930798
ENSG00000109113	RAB34	0.0030647	1.46233
ENSG00000145029	NICN1	0.00306561	0.921696
ENSG00000260272	-	0.00306779	4.02285
ENSG00000270681	-	0.00306779	2.45763
ENSG00000101695	RNF125	0.00308675	1.32402
ENSG00000159388	BTG2	0.00308738	-1.01843
ENSG00000165757	KIAA1462	0.00309129	-1.80023
ENSG00000185112	FAM43A	0.00309183	-1.28508
ENSG00000267702	-	0.00309941	1.27227
ENSG00000167705	RILP	0.00310172	-0.747455
ENSG00000178093	TSSK6	0.00310563	-1.09414
ENSG00000165821	SALL2	0.00310998	2.18644
ENSG00000062524	LTK	0.00311736	1.57893
ENSG00000140694	PARN	0.00311844	-1.12314
ENSG00000181191	PJA1	0.00311993	1.44011
ENSG00000102226	USP11	0.00312013	1.00333
ENSG00000137563	GGH	0.00312188	-1.11507
ENSG00000261455	LINC01003	0.00312534	-0.989571
ENSG00000204592	HLA-E	0.00312874	-0.951704
ENSG00000028203	VEZT	0.00313028	1.07283
ENSG00000097007	ABL1	0.00313472	1.17924
ENSG00000240853	RN7SL328P	0.00313735	2.5112
ENSG00000157077	ZFYVE9	0.00313917	1.39508
ENSG00000107957	SH3PXD2A	0.00314071	1.5494
ENSG00000100101	NOL12	0.0031437	-1.01141
ENSG00000167702	KIFC2	0.00314408	1.18991
ENSG00000213463	SYNJ2BP	0.0031448	1.55621
ENSG00000132394	EEFSEC	0.00314691	1.16115
ENSG00000121101	TEX14	0.00314949	3.69314
ENSG00000147119	CHST7	0.00315333	-0.895049
ENSG00000217330	SSXP10	0.0031549	2.10161
ENSG00000198885	ITPRIPL1	0.0031561	1.666
ENSG00000211956	IGHV4-34	0.00315744	2.57493
ENSG00000173436	MINOS1	0.00315787	0.838807
ENSG00000260033	-	0.00316528	1.56019
ENSG00000102302	FGD1	0.00317371	2.28544
ENSG00000015475	BID	0.00317392	-1.35702
ENSG00000065060	UHRF1BP1	0.00317463	1.07189
ENSG00000260672	-	0.00317529	2.02825
ENSG00000154814	OXNAD1	0.00318181	1.01408
ENSG00000115556	PLCD4	0.00318211	2.34463
ENSG00000116525	TRIM62	0.00318478	0.761916
ENSG00000138166	DUSP5	0.00318661	1.66043
ENSG00000104059	FAM189A1	0.00319275	3.85288
ENSG00000110330	BIRC2	0.00319463	-0.787086
ENSG00000107742	SPOCK2	0.00320091	1.36787
ENSG00000233695	GAS6-AS1	0.0032024	4.05933
ENSG00000177576	C18orf32	0.00320617	-1.41351
ENSG00000177406	-	0.00321162	-0.979935
ENSG00000054392	HHAT	0.00321237	1.56229
ENSG00000272562	-	0.00321632	-2.33388
ENSG00000250067	YJEFN3	0.003219	2.41907
ENSG00000213625	LEPROT	0.00323112	-0.970119
ENSG00000132199	ENOSF1	0.00324009	1.39453
ENSG00000123360	PDE1B	0.00324564	1.12511
ENSG00000160013	PTGIR	0.00324694	1.89293
ENSG00000137145	DENND4C	0.00325392	0.747753
ENSG00000101298	SNPH	0.00325583	1.71559
ENSG00000166974	MAPRE2	0.00325711	1.27246
ENSG00000151176	PLBD2	0.00325836	1.81875
ENSG00000139835	GRTP1	0.00325836	2.06505
ENSG00000104835	SARS2	0.00326108	1.741
ENSG00000173621	LRFN4	0.00326225	1.65543
ENSG00000119714	GPR68	0.00326308	0.891537
ENSG00000127334	DYRK2	0.00326867	0.944923
ENSG00000134574	DDB2	0.00327435	0.881933
ENSG00000122406	RPL5	0.00327605	1.12605
ENSG00000091490	SEL1L3	0.00327623	1.11848
ENSG00000161939	RNASEK-C17orf49	0.00328056	-1.84453
ENSG00000235947	EGOT	0.00328114	1.99435
ENSG00000186166	CCDC84	0.00329014	1.03203
ENSG00000126432	PRDX5	0.00329319	-1.11231
ENSG00000105376	ICAM5	0.00330423	1.69432
ENSG00000244451	RPL34P21	0.00330748	1.9923
ENSG00000125912	NCLN	0.00331216	-0.63599
ENSG00000149547	EI24	0.00331421	1.16642
ENSG00000125966	MMP24	0.00331809	-1.48058
ENSG00000070371	CLTCL1	0.00332117	-1.42005
ENSG00000261098	-	0.00332377	1.0821
ENSG00000146232	NFKBIE	0.00332442	1.7127
ENSG00000100100	PIK3IP1	0.00332956	0.944456
ENSG00000102172	SMS	0.00333136	-0.88216
ENSG00000155659	VSIG4	0.00333694	-1.60141
ENSG00000113312	TTC1	0.00334564	-1.09518
ENSG00000225032	-	0.00334606	2.63127
ENSG00000035681	NSMAF	0.00334779	-1.50978
ENSG00000116819	TFAP2E	0.00335572	2.0664
ENSG00000010539	ZNF200	0.00335695	-1.78502
ENSG00000241560	ZBTB20-AS1	0.00336038	3.52344
ENSG00000109674	NEIL3	0.00336505	-1.88267
ENSG00000117602	RCAN3	0.00336769	1.22227
ENSG00000197019	SERTAD1	0.00337268	-0.857222
ENSG00000188186	LAMTOR4	0.00337813	-1.24812
ENSG00000135447	PPP1R1A	0.00338582	1.69185
ENSG00000255831	-	0.0033863	3.51949
ENSG00000064309	CDON	0.00339981	2.89034
ENSG00000157766	ACAN	0.00340824	4.00506
ENSG00000025156	HSF2	0.00341764	1.22058
ENSG00000183172	SMDT1	0.00343367	1.29868
ENSG00000214087	ARL16	0.0034345	0.840435
ENSG00000150527	CTAGE5	0.00343863	-1.19477
ENSG00000224578	HNRNPA1P48	0.00344549	1.83166
ENSG00000116830	TTF2	0.00344552	1.71995
ENSG00000156504	FAM122B	0.00345259	1.08047
ENSG00000242687	-	0.00345548	1.15977
ENSG00000172888	ZNF621	0.00345848	1.07726
ENSG00000266171	-	0.00346396	3.29202
ENSG00000115137	DNAJC27	0.00346444	0.820498
ENSG00000122694	GLIPR2	0.00346719	-1.23145
ENSG00000143333	RGS16	0.00346912	1.59667
ENSG00000142208	AKT1	0.00347677	-0.975064
ENSG00000186891	TNFRSF18	0.00347721	1.97811
ENSG00000189350	FAM179A	0.00348822	1.97231
ENSG00000185513	L3MBTL1	0.00349793	1.21793
ENSG00000254879	-	0.00349897	1.79798
ENSG00000102780	DGKH	0.00350095	1.40728
ENSG00000168283	BMI1	0.00350316	1.00391
ENSG00000235527	-	0.00350546	1.3824
ENSG00000263466	-	0.00350896	2.15171
ENSG00000004399	PLXND1	0.00351621	1.41125
ENSG00000124275	MTRR	0.00352221	1.09024
ENSG00000269514	-	0.00352781	-0.899425
ENSG00000012660	ELOVL5	0.00352914	-1.15095
ENSG00000235437	-	0.00353103	2.44655
ENSG00000087303	NID2	0.00353632	0.969133
ENSG00000074695	LMAN1	0.00353879	1.24613
ENSG00000115368	WDR75	0.00354443	0.991894
ENSG00000177728	KIAA0195	0.00355122	0.810419
ENSG00000113108	APBB3	0.00355307	-0.953889
ENSG00000229622	MTND5P2	0.00356013	2.0711
ENSG00000183044	ABAT	0.00356191	-0.896712
ENSG00000145868	FBXO38	0.00357547	-1.2709
ENSG00000167747	C19orf48	0.00357959	1.67669
ENSG00000215014	-	0.00358259	-1.33885
ENSG00000164244	PRRC1	0.00358324	0.88192
ENSG00000226498	-	0.00358766	3.67108
ENSG00000051523	CYBA	0.00358952	-1.09282
ENSG00000100246	DNAL4	0.00359352	-1.02619
ENSG00000167881	SRP68	0.00359559	1.15143
ENSG00000205476	CCDC85C	0.00359733	1.13184
ENSG00000137265	IRF4	0.00361425	1.46254
ENSG00000235194	PPP1R3E	0.00362513	-0.861857
ENSG00000183941	HIST2H4A	0.00362675	-1.03795
ENSG00000073009	IKBKG	0.00363469	-0.887189
ENSG00000108961	RANGRF	0.00363835	0.987147
ENSG00000105219	CNTD2	0.00364096	3.99906
ENSG00000263013	-	0.00364101	2.09263
ENSG00000066027	PPP2R5A	0.00364201	-1.09051
ENSG00000198700	IPO9	0.00364236	0.903185
ENSG00000259248	USP3-AS1	0.00364246	0.780975
ENSG00000185252	ZNF74	0.0036435	1.49351
ENSG00000146215	CRIP3	0.00364414	3.81543
ENSG00000105669	COPE	0.00364794	-0.88673
ENSG00000108506	INTS2	0.00366001	1.07322
ENSG00000198825	INPP5F	0.00367376	1.21975
ENSG00000178404	-	0.00368032	1.66617
ENSG00000067365	METTL22	0.00368262	-1.201
ENSG00000003249	DBNDD1	0.00368624	3.43801
ENSG00000124882	EREG	0.003689	2.604
ENSG00000229186	ADAM1A	0.00368954	1.22186
ENSG00000151702	FLI1	0.00369678	-1.18061
ENSG00000043591	ADRB1	0.00369762	3.95412
ENSG00000148057	IDNK	0.00370468	1.54428
ENSG00000146834	MEPCE	0.00370599	-1.16023
ENSG00000196678	ERI2	0.00371321	-1.47756
ENSG00000112514	CUTA	0.00372719	0.940883
ENSG00000092200	RPGRIP1	0.0037277	-1.71025
ENSG00000177697	CD151	0.00373589	1.23072
ENSG00000168234	TTC39C	0.00373995	1.07024
ENSG00000237683	-	0.00374083	1.7585
ENSG00000233621	LINC01137	0.00374205	-1.04838
ENSG00000198039	ZNF273	0.00375005	-0.920494
ENSG00000136205	TNS3	0.0037607	1.51105
ENSG00000160075	SSU72	0.00376226	-0.620225
ENSG00000166839	ANKDD1A	0.00377716	1.94201
ENSG00000186260	MKL2	0.00377859	1.73921
ENSG00000145241	CENPC	0.00378607	0.779469
ENSG00000101158	NELFCD	0.00378751	0.810972
ENSG00000130313	PGLS	0.00379235	-0.85048
ENSG00000211895	IGHA1	0.00379765	1.59565
ENSG00000219891	ZSCAN12P1	0.00380338	3.14953
ENSG00000123136	DDX39A	0.00380493	1.09912
ENSG00000142694	EVA1B	0.00381404	-1.45509
ENSG00000215712	TMEM242	0.00381728	1.32619
ENSG00000163428	LRRC58	0.00381809	0.827379
ENSG00000186638	KIF24	0.00382003	1.21521
ENSG00000239280	-	0.0038201	1.58816
ENSG00000157570	TSPAN18	0.00382091	1.17291
ENSG00000137404	NRM	0.00383406	-1.10692
ENSG00000145919	BOD1	0.00384142	1.08915
ENSG00000152256	PDK1	0.00384176	-0.776262
ENSG00000260466	-	0.00385414	3.95545
ENSG00000181827	RFX7	0.0038555	1.06885
ENSG00000129048	ACKR4	0.0038567	3.29414
ENSG00000128266	GNAZ	0.00385715	2.26114
ENSG00000270419	CAHM	0.00385927	-1.00434
ENSG00000146285	SCML4	0.0038635	1.28489
ENSG00000176473	WDR25	0.0038656	-0.868524
ENSG00000129518	EAPP	0.00387804	-0.84921
ENSG00000250295	-	0.00387934	2.65005
ENSG00000163113	OTUD7B	0.00388562	1.1302
ENSG00000109171	SLAIN2	0.00388916	-1.18034
ENSG00000133193	FAM104A	0.0038905	-0.79537
ENSG00000154889	MPPE1	0.00389131	-1.1818
ENSG00000172531	PPP1CA	0.00389266	-0.960359
ENSG00000158747	NBL1	0.00389994	2.73804
ENSG00000174514	MFSD4	0.00390115	1.73059
ENSG00000064703	DDX20	0.00390553	0.849756
ENSG00000151748	SAV1	0.00392679	1.41399
[truncated: 604 more rows]
