# Supplementary material for: Alternatively spliced NFKB1 transcripts enriched in Andean Aymara modulate inflammation, HIF and hemoglobin
Source: Nat Commun. 2025 Feb 19;16:1766. doi: 10.1038/s41467-025-56848-0 (PMC11840074; doi:10.1038/s41467-025-56848-0)
Supplement: Supplementary file 5 — Supplementary data 2 [file 41467_2025_56848_MOESM5_ESM.xlsx]

## Sheet: Sheet1
Data S2. Significant Gene Ontology and canonical pathway in differentially expressed genes
Term ida	Term description	Sourcesb	q-value
GO:0005515	protein binding	MF	3.8502e-13
GO:0042254	ribosome biogenesis	BP	1.22896e-10
GO:0016070	RNA metabolic process	BP	5.47675e-09
GO:0043170	macromolecule metabolic process	BP	3.66856e-08
GO:0090304	nucleic acid metabolic process	BP	4.38417e-08
GO:0097159	organic cyclic compound binding	MF	3.4073e-09
GO:0010467	gene expression	BP	6.06663e-08
GO:0003723	RNA binding	MF	5.87017e-08
GO:1901363	heterocyclic compound binding	MF	4.01288e-09
GO:0022613	ribonucleoprotein complex biogenesis	BP	6.4379e-08
GO:0044260	cellular macromolecule metabolic process	BP	1.29597e-07
GO:0048518	positive regulation of biological process	BP	7.39479e-07
GO:0003676	nucleic acid binding	MF	1.47553e-06
GO:0006139	nucleobase-containing compound metabolic process	BP	8.04886e-07
GO:0046649	lymphocyte activation	BP	2.12364e-06
GO:0044085	cellular component biogenesis	BP	1.57185e-06
GO:0019899	enzyme binding	MF	2.34031e-06
GO:0044237	cellular metabolic process	BP	1.57185e-06
GO:0048522	positive regulation of cellular process	BP	5.37298e-06
GO:0019722	calcium-mediated signaling	BP	1.11952e-05
GO:0006807	nitrogen compound metabolic process	BP	1.57185e-06
GO:0002694	regulation of leukocyte activation	BP	5.43059e-06
GO:0051249	regulation of lymphocyte activation	BP	1.11952e-05
GO:0046483	heterocycle metabolic process	BP	3.07878e-06
GO:0019222	regulation of metabolic process	BP	3.07878e-06
GO:0060255	regulation of macromolecule metabolic process	BP	7.46889e-06
GO:0044238	primary metabolic process	BP	2.21992e-06
GO:0034641	cellular nitrogen compound metabolic process	BP	3.87631e-06
GO:0044271	cellular nitrogen compound biosynthetic process	BP	1.14261e-05
GO:1901576	organic substance biosynthetic process	BP	5.05657e-06
GO:0050865	regulation of cell activation	BP	1.20594e-05
GO:0070727	cellular macromolecule localization	BP	5.05657e-06
GO:0044249	cellular biosynthetic process	BP	5.05657e-06
GO:0009058	biosynthetic process	BP	3.80829e-06
GO:0009059	macromolecule biosynthetic process	BP	1.42599e-05
GO:0042110	T cell activation	BP	1.42599e-05
GO:0006725	cellular aromatic compound metabolic process	BP	6.27914e-06
GO:0034613	cellular protein localization	BP	1.94402e-05
GO:1901360	organic cyclic compound metabolic process	BP	8.79028e-06
GO:0007159	leukocyte cell-cell adhesion	BP	2.17532e-05
GO:0034645	cellular macromolecule biosynthetic process	BP	2.17532e-05
GO:0080090	regulation of primary metabolic process	BP	2.27724e-05
GO:0010468	regulation of gene expression	BP	9.38491e-05
GO:0071704	organic substance metabolic process	BP	1.04675e-05
GO:0048519	negative regulation of biological process	BP	2.06821e-05
GO:0140098	catalytic activity, acting on RNA	MF	7.92274e-06
GO:1903037	regulation of leukocyte cell-cell adhesion	BP	0.000133435
GO:0035556	intracellular signal transduction	BP	2.32088e-05
GO:0034654	nucleobase-containing compound biosynthetic process	BP	4.8149e-05
GO:0031323	regulation of cellular metabolic process	BP	5.45372e-05
GO:1902531	regulation of intracellular signal transduction	BP	0.000164765
GO:0010604	positive regulation of macromolecule metabolic process	BP	0.000164765
GO:0009889	regulation of biosynthetic process	BP	8.34627e-05
GO:0018130	heterocycle biosynthetic process	BP	9.1175e-05
GO:0019219	regulation of nucleobase-containing compound metabolic process	BP	0.000250732
GO:0019438	aromatic compound biosynthetic process	BP	0.000117285
GO:1901362	organic cyclic compound biosynthetic process	BP	0.000117285
GO:0051171	regulation of nitrogen compound metabolic process	BP	0.000130592
GO:0051252	regulation of RNA metabolic process	BP	0.000314461
GO:0051641	cellular localization	BP	8.34249e-05
GO:0031326	regulation of cellular biosynthetic process	BP	0.000435591
GO:0009893	positive regulation of metabolic process	BP	0.00020584
GO:0022407	regulation of cell-cell adhesion	BP	0.00020584
GO:0008104	protein localization	BP	0.000167906
GO:0032774	RNA biosynthetic process	BP	0.000589255
GO:0009892	negative regulation of metabolic process	BP	0.000271989
GO:0006351	transcription, DNA-templated	BP	0.000589255
GO:0019904	protein domain specific binding	MF	0.00048552
GO:0002520	immune system development	BP	0.000147893
GO:0010556	regulation of macromolecule biosynthetic process	BP	0.000601385
GO:0043412	macromolecule modification	BP	0.000352354
GO:0006403	RNA localization	BP	0.000258863
GO:0045321	leukocyte activation	BP	0.000154341
GO:0019083	viral transcription	BP	0.000749374
GO:0033036	macromolecule localization	BP	0.000173178
GO:0010605	negative regulation of macromolecule metabolic process	BP	0.000785105
GO:0001819	positive regulation of cytokine production	BP	0.000827721
GO:0033043	regulation of organelle organization	BP	0.00083904
GO:0051173	positive regulation of nitrogen compound metabolic process	BP	0.00090752
GO:0031325	positive regulation of cellular metabolic process	BP	0.000910061
GO:0030098	lymphocyte differentiation	BP	0.000663762
GO:0019080	viral gene expression	BP	0.000916321
GO:0001775	cell activation	BP	0.000346503
GO:0032673	regulation of interleukin-4 production	BP	0.00120723
GO:0022409	positive regulation of cell-cell adhesion	BP	0.00122214
GO:0006915	apoptotic process	BP	0.00122115
GO:0044267	cellular protein metabolic process	BP	0.00127346
GO:0032633	interleukin-4 production	BP	0.00101817
GO:0048523	negative regulation of cellular process	BP	0.00127346
GO:0032663	regulation of interleukin-2 production	BP	0.00165426
GO:0048016	inositol phosphate-mediated signaling	BP	0.00179993
GO:0048583	regulation of response to stimulus	BP	0.00125419
GO:0001816	cytokine production	BP	0.000678585
GO:0006886	intracellular protein transport	BP	0.00187434
GO:0030155	regulation of cell adhesion	BP	0.00141892
GO:0032623	interleukin-2 production	BP	0.00145446
GO:0051090	regulation of DNA-binding transcription factor activity	BP	0.00150985
GO:0034405	response to fluid shear stress	BP	0.00150985
GO:0009966	regulation of signal transduction	BP	0.00259665
GO:0030097	hemopoiesis	BP	0.00319924
GO:0006793	phosphorus metabolic process	BP	0.00169093
GO:0043067	regulation of programmed cell death	BP	0.00319924
GO:0051172	negative regulation of nitrogen compound metabolic process	BP	0.0033536
GO:0001817	regulation of cytokine production	BP	0.00292308
GO:1903829	positive regulation of cellular protein localization	BP	0.00292679
GO:0036211	protein modification process	BP	0.00292679
GO:0006464	cellular protein modification process	BP	0.00342972
GO:0009891	positive regulation of biosynthetic process	BP	0.00342972
GO:0006796	phosphate-containing compound metabolic process	BP	0.00300452
GO:0048534	hematopoietic or lymphoid organ development	BP	0.00300452
GO:0051649	establishment of localization in cell	BP	0.00219907
GO:0031324	negative regulation of cellular metabolic process	BP	0.00365534
GO:1903827	regulation of cellular protein localization	BP	0.00365534
GO:0097190	apoptotic signaling pathway	BP	0.00219907
GO:0042255	ribosome assembly	BP	0.00376593
GO:0051338	regulation of transferase activity	BP	0.00367127
GO:0002696	positive regulation of leukocyte activation	BP	0.00411828
GO:0019538	protein metabolic process	BP	0.00251799
GO:0051091	positive regulation of DNA-binding transcription factor activity	BP	0.00378457
GO:0031294	lymphocyte costimulation	BP	0.00170365
GO:0010646	regulation of cell communication	BP	0.00392285
GO:0006996	organelle organization	BP	0.00285486
GO:0090070	positive regulation of ribosome biogenesis	BP	0.00491277
GO:0010942	positive regulation of cell death	BP	0.00491277
GO:0022607	cellular component assembly	BP	0.00319292
GO:0065009	regulation of molecular function	BP	0.00203007
GO:0050867	positive regulation of cell activation	BP	0.00546542
GO:0051128	regulation of cellular component organization	BP	0.00497744
GO:0045058	T cell selection	BP	0.00203007
GO:0045184	establishment of protein localization	BP	0.00500487
GO:0012501	programmed cell death	BP	0.00358996
GO:0023051	regulation of signaling	BP	0.00367763
GO:0032609	interferon-gamma production	BP	0.00373255
GO:0042274	ribosomal small subunit biogenesis	BP	0.00640911
GO:0046651	lymphocyte proliferation	BP	0.00640911
GO:0002521	leukocyte differentiation	BP	0.00640911
GO:0060341	regulation of cellular localization	BP	0.00640911
GO:0000166	nucleotide binding	MF	0.0113752
GO:1901265	nucleoside phosphate binding	MF	0.0113752
GO:0016032	viral process	BP	0.00707257
GO:0031295	T cell costimulation	BP	0.0049977
GO:0042127	regulation of cell proliferation	BP	0.00707257
GO:0032880	regulation of protein localization	BP	0.00707257
GO:0045785	positive regulation of cell adhesion	BP	0.00707257
GO:0070663	regulation of leukocyte proliferation	BP	0.00936752
GO:0032943	mononuclear cell proliferation	BP	0.00514779
GO:0032555	purine ribonucleotide binding	MF	0.0250915
GO:0031579	membrane raft organization	BP	0.00744672
GO:0046890	regulation of lipid biosynthetic process	BP	0.0107914
GO:0032553	ribonucleotide binding	MF	0.0139268
GO:0017076	purine nucleotide binding	MF	0.0250915
GO:0070661	leukocyte proliferation	BP	0.00419602
GO:0035639	purine ribonucleoside triphosphate binding	MF	0.0250915
GO:0010941	regulation of cell death	BP	0.00872651
GO:0044087	regulation of cellular component biogenesis	BP	0.0067692
GO:0019900	kinase binding	MF	0.0250915
GO:0015931	nucleobase-containing compound transport	BP	0.0131363
GO:0046907	intracellular transport	BP	0.00734268
GO:0016772	transferase activity, transferring phosphorus-containing groups	MF	0.0146537
GO:0007155	cell adhesion	BP	0.00461017
GO:0002200	somatic diversification of immune receptors	BP	0.00461017
GO:0002682	regulation of immune system process	BP	0.00758225
GO:0042273	ribosomal large subunit biogenesis	BP	0.0111524
GO:0090069	regulation of ribosome biogenesis	BP	0.01116
GO:0031625	ubiquitin protein ligase binding	MF	0.0458828
GO:0003712	transcription coregulator activity	MF	0.00646146
GO:0051169	nuclear transport	BP	0.0120727
GO:0015031	protein transport	BP	0.0120727
GO:0019932	second-messenger-mediated signaling	BP	0.0121917
GO:0032970	regulation of actin filament-based process	BP	0.0121917
GO:1904837	beta-catenin-TCF complex assembly	BP	0.0174024
GO:0032922	circadian regulation of gene expression	BP	0.00579968
GO:0002562	somatic diversification of immune receptors via germline recombination within a single locus	BP	0.00936144
GO:0009968	negative regulation of signal transduction	BP	0.0175304
GO:0030554	adenyl nucleotide binding	MF	0.0458828
GO:0042578	phosphoric ester hydrolase activity	MF	0.0306834
GO:0033365	protein localization to organelle	BP	0.0176018
GO:1904356	regulation of telomere maintenance via telomere lengthening	BP	0.0128921
GO:0008017	microtubule binding	MF	0.0458828
GO:0016310	phosphorylation	BP	0.0176139
GO:0007249	I-kappaB kinase/NF-kappaB signaling	BP	0.0128921
GO:0097193	intrinsic apoptotic signaling pathway	BP	0.0128921
GO:0032649	regulation of interferon-gamma production	BP	0.0179126
GO:0051347	positive regulation of transferase activity	BP	0.0190628
GO:0065003	protein-containing complex assembly	BP	0.0144676
GO:0044403	symbiont process	BP	0.0113261
GO:0030159	receptor signaling complex scaffold activity	MF	0.0328554
GO:0044093	positive regulation of molecular function	BP	0.0116892
GO:1902930	regulation of alcohol biosynthetic process	BP	0.0206509
GO:0005524	ATP binding	MF	0.0232205
GO:0031167	rRNA methylation	BP	0.0212642
GO:0045061	thymic T cell selection	BP	0.0122443
GO:0070034	telomerase RNA binding	MF	0.0464964
GO:0050789	regulation of biological process	BP	0.00789609
GO:0032535	regulation of cellular component size	BP	0.0122443
GO:0070201	regulation of establishment of protein localization	BP	0.0219049
GO:0042113	B cell activation	BP	0.0173944
GO:0032268	regulation of cellular protein metabolic process	BP	0.0221039
GO:0072594	establishment of protein localization to organelle	BP	0.0177931
GO:0016788	hydrolase activity, acting on ester bonds	MF	0.0232205
GO:0090181	regulation of cholesterol metabolic process	BP	0.0223048
GO:0048585	negative regulation of response to stimulus	BP	0.018355
GO:0015833	peptide transport	BP	0.0229784
GO:0032907	transforming growth factor beta3 production	BP	0.0184649
GO:0043548	phosphatidylinositol 3-kinase binding	MF	0.0232205
GO:0072657	protein localization to membrane	BP	0.0229894
GO:1990778	protein localization to cell periphery	BP	0.0229894
GO:0072331	signal transduction by p53 class mediator	BP	0.0194752
GO:0008219	cell death	BP	0.00964439
GO:0043491	protein kinase B signaling	BP	0.020028
GO:0003899	DNA-directed 5,-3, RNA polymerase activity	MF	0.0489452
GO:0016854	racemase and epimerase activity	MF	0.0236974
GO:1904872	regulation of telomerase RNA localization to Cajal body	BP	0.020028
GO:0033151	V(D)J recombination	BP	0.020028
GO:0048015	phosphatidylinositol-mediated signaling	BP	0.0251975
GO:0005085	guanyl-nucleotide exchange factor activity	MF	0.0125103
GO:1902105	regulation of leukocyte differentiation	BP	0.0271731
GO:0042886	amide transport	BP	0.0272965
GO:0044419	interspecies interaction between organisms	BP	0.0107992
GO:0051098	regulation of binding	BP	0.0179387
GO:0019902	phosphatase binding	MF	0.04838
GO:0008285	negative regulation of cell proliferation	BP	0.0296517
GO:0032271	regulation of protein polymerization	BP	0.0299059
GO:0043254	regulation of protein complex assembly	BP	0.0264239
GO:0044325	ion channel binding	MF	0.0295793
GO:0050658	RNA transport	BP	0.0266573
GO:1904951	positive regulation of establishment of protein localization	BP	0.0267162
GO:0048017	inositol lipid-mediated signaling	BP	0.0267162
GO:0090672	telomerase RNA localization	BP	0.0267162
GO:0090685	RNA localization to nucleus	BP	0.0267162
GO:0090670	RNA localization to Cajal body	BP	0.0327188
GO:0090671	telomerase RNA localization to Cajal body	BP	0.0327188
GO:0032620	interleukin-17 production	BP	0.0224139
GO:1902903	regulation of supramolecular fiber organization	BP	0.032764
GO:0050790	regulation of catalytic activity	BP	0.0224139
GO:2001233	regulation of apoptotic signaling pathway	BP	0.033356
GO:0032879	regulation of localization	BP	0.0224139
GO:0071705	nitrogen compound transport	BP	0.0286977
GO:0010522	regulation of calcium ion transport into cytosol	BP	0.0286977
GO:0072332	intrinsic apoptotic signaling pathway by p53 class mediator	BP	0.0359662
GO:0002285	lymphocyte activation involved in immune response	BP	0.0306247
GO:0016043	cellular component organization	BP	0.0159289
GO:0051236	establishment of RNA localization	BP	0.0254095
GO:1901214	regulation of neuron death	BP	0.0384061
GO:0003713	transcription coactivator activity	MF	0.0329705
GO:0002684	positive regulation of immune system process	BP	0.0330261
GO:0008134	transcription factor binding	MF	0.0329705
GO:0097747	RNA polymerase activity	MF	0.0329705
GO:0031122	cytoplasmic microtubule organization	BP	0.0344466
GO:0010648	negative regulation of cell communication	BP	0.0438665
GO:0001837	epithelial to mesenchymal transition	BP	0.0438665
GO:0009890	negative regulation of biosynthetic process	BP	0.0438665
GO:0032660	regulation of interleukin-17 production	BP	0.0438665
GO:0023057	negative regulation of signaling	BP	0.0398895
GO:0031580	membrane raft distribution	BP	0.0457234
GO:0000055	ribosomal large subunit export from nucleus	BP	0.0457234
GO:0033554	cellular response to stress	BP	0.0338476
GO:0007010	cytoskeleton organization	BP	0.0410216
GO:0043393	regulation of protein binding	BP	0.0412512
GO:0090150	establishment of protein localization to membrane	BP	0.0413484
GO:0051246	regulation of protein metabolic process	BP	0.0482012
GO:0043933	protein-containing complex subunit organization	BP	0.0360035
GO:0071426	ribonucleoprotein complex export from nucleus	BP	0.0360857
GO:0060402	calcium ion transport into cytosol	BP	0.0466356
GO:0071166	ribonucleoprotein complex localization	BP	0.039227
GO:0007166	cell surface receptor signaling pathway	BP	0.0412684
GO:0016787	hydrolase activity	MF	0.0353227
GO:0032204	regulation of telomere maintenance	BP	0.0491651
GO:0044877	protein-containing complex binding	MF	0.0397295
GO:0009628	response to abiotic stimulus	BP	0.0420173
GO:0032947	protein-containing complex scaffold activity	MF	0.0397295
path:hsa04659	Th17 cell differentiation	KEGG	7.11468e-07
None	CD4 T cell receptor signaling-JNK cascade	INOH	1.26521e-05
path:hsa04658	Th1 and Th2 cell differentiation	KEGG	2.23718e-05
WP69	T-cell receptor (TCR) signaling pathway	Wikipathways	0.000268397
R-HSA-9006925	Intracellular signaling by second messengers	Reactome	0.000502602
R-HSA-1489509	DAG and IP3 signaling	Reactome	0.00060379
path:hsa04660	T cell receptor signaling pathway	KEGG	0.000961959
WP3863	T-Cell antigen Receptor (TCR) pathway during Staphylococcus aureus infection	Wikipathways	0.00110814
WP5072	Modulators of TCR signaling and T cell activation	Wikipathways	0.00110814
mef2dpathway	role of mef2d in t-cell apoptosis	BioCarta	0.00137609
WP2583	T-Cell Receptor and Co-stimulatory Signaling	Wikipathways	0.00137609
R-HSA-111933	Calmodulin induced events	Reactome	0.00137609
R-HSA-111997	CaM pathway	Reactome	0.00137609
R-HSA-8953854	Metabolism of RNA	Reactome	0.00147972
path:hsa05321	Inflammatory bowel disease	KEGG	0.00147972
R-HSA-111996	Ca-dependent events	Reactome	0.00215355
Pathway_TCR	TCR	NetPath	0.00215355
ctla4pathway	the co-stimulatory signal during t-cell activation	BioCarta	0.00304909
tcr_pathway	TCR signaling in CD4+ T cells	PID	0.00354447
caspase_pathway	Caspase Cascade in Apoptosis	PID	0.00379977
None	CD4 T cell receptor signaling	INOH	0.00496501
tcrpathway	t cell receptor signaling pathway	BioCarta	0.00496501
path:hsa05235	PD-L1 expression and PD-1 checkpoint pathway in cancer	KEGG	0.00503002
path:hsa03008	Ribosome biogenesis in eukaryotes	KEGG	0.00503002
cd40_pathway	CD40/CD40L signaling	PID	0.00507183
path:hsa05145	Toxoplasmosis	KEGG	0.00586692
circadianpathway	Circadian rhythm pathway	PID	0.0058926
None	CD4 T cell receptor signaling-ERK cascade	INOH	0.00636108
R-HSA-72312	rRNA processing	Reactome	0.00654327
R-HSA-112043	PLC beta mediated events	Reactome	0.00654327
cd8tcrpathway	TCR signaling in naive CD8+ T cells	PID	0.00654327
R-HSA-6790901	rRNA modification in the nucleus and cytosol	Reactome	0.00691661
R-HSA-8868773	rRNA processing in the nucleus and cytosol	Reactome	0.00691661
R-HSA-202433	Generation of second messenger molecules	Reactome	0.00703092
None	CD4 T cell receptor signaling-NFkB cascade	INOH	0.00703092
R-HSA-4411364	Binding of TCF/LEF:CTNNB1 to target gene promoters	Reactome	0.0122158
R-HSA-202403	TCR signaling	Reactome	0.0122158
R-HSA-4641265	Repression of WNT target genes	Reactome	0.0122158
ceramide_pathway	Ceramide signaling pathway	PID	0.0123809
path:hsa05166	Human T-cell leukemia virus 1 infection	KEGG	0.0160078
R-HSA-112040	G-protein mediated events	Reactome	0.0160474
WP2516	ATM Signaling Pathway	Wikipathways	0.016422
R-HSA-111931	PKA-mediated phosphorylation of CREB	Reactome	0.016422
tcrapathway	lck and fyn tyrosine kinases in initiation of tcr activation	BioCarta	0.016886
path:hsa04064	NF-kappa B signaling pathway	KEGG	0.016886
WP1545	miRNAs involved in DNA damage response	Wikipathways	0.0172596
WP707	DNA damage response	Wikipathways	0.0176346
il12_stat4pathway	IL12 signaling mediated by STAT4	PID	0.0182202
R-HSA-74160	Gene expression (Transcription)	Reactome	0.0215341
R-HSA-8951430	RUNX3 regulates WNT signaling	Reactome	0.0215341
path:hsa05330	Allograft rejection	KEGG	0.0216978
R-HSA-162582	Signal Transduction	Reactome	0.0216978
WP254	Apoptosis	Wikipathways	0.0241416
WP710	DNA damage response (only ATM dependent)	Wikipathways	0.0262055
hivnefpathway	hiv-1 nef: negative effector of fas and tnf	BioCarta	0.0269276
R-HSA-202430	Translocation of ZAP-70 to Immunological synapse	Reactome	0.0274057
WP3640	Imatinib and Chronic Myeloid Leukemia	Wikipathways	0.0274057
R-HSA-1655829	Regulation of cholesterol biosynthesis by SREBP (SREBF)	Reactome	0.0274057
R-HSA-111885	Opioid Signalling	Reactome	0.0274057
WP1530	miRNA regulation of DNA damage response	Wikipathways	0.0281539
WP4216	Chromosomal and microsatellite instability in colorectal cancer	Wikipathways	0.0327329
path:hsa05210	Colorectal cancer	KEGG	0.032814
WP1982	Sterol regulatory element-binding proteins (SREBP) signaling	Wikipathways	0.0333196
path:hsa04390	Hippo signaling pathway	KEGG	0.0358757
WP399	Wnt signaling pathway and pluripotency	Wikipathways	0.0396176
R-HSA-202424	Downstream TCR signaling	Reactome	0.0396176
Pathway_TGF_beta_Receptor	TGF_beta_Receptor	NetPath	0.0397773
R-HSA-1257604	PIP3 activates AKT signaling	Reactome	0.0401044
WP453	Inflammatory Response Pathway	Wikipathways	0.0401044
Pathway_TWEAK	TWEAK	NetPath	0.0434189
WP4585	Cancer immunotherapy by PD-1 blockade	Wikipathways	0.0440911
R-HSA-212436	Generic Transcription Pathway	Reactome	0.0440911
path:hsa05416	Viral myocarditis	KEGG	0.0440911
path:hsa05169	Epstein-Barr virus infection	KEGG	0.0461107
path:hsa04612	Antigen processing and presentation	KEGG	0.0461107
hsp27pathway	stress induction of hsp regulation	BioCarta	0.0481749
tcrjnkpathway	JNK signaling in the CD4+ TCR pathway	PID	0.0481749
WP3941	Oxidative Damage	Wikipathways	0.0495699
a. Gene ontology term id or canonical pathway term id b. Sources for gene sets. BP: biological pathway; MF: molecular function
