# Supplementary material for: Alternatively spliced NFKB1 transcripts enriched in Andean Aymara modulate inflammation, HIF and hemoglobin
Source: Nat Commun. 2025 Feb 19;16:1766. doi: 10.1038/s41467-025-56848-0 (PMC11840074; doi:10.1038/s41467-025-56848-0)
Supplement: Supplementary file 6 — Supplementary data 3 [file 41467_2025_56848_MOESM6_ESM.xlsx]

## Sheet: Sheet1
Data S3. List of differential alternative splicing exons in Aymara
GeneIDa	GeneSymbol	Chr	Strand	1st exonStartb	1st exonEndc	2nd exonStartd	2nd exonEnde	upstreamESf	upstreamEEg	downstreamESh	downstreamEEi	FDRj	IncLevelDifferencek	ASl type
ENSG00000111229	ARPC3	12	-	110874469	110874488	-	-	110873982	110874009	110874888	110874957	0	-0.202	ES
ENSG00000100902	PSMA6	14	+	35762158	35762483	-	-	35761648	35761758	35777199	35777294	0	0.174	ES
ENSG00000154889	MPPE1	18	-	11905736	11905952	-	-	11896982	11897355	11906201	11906308	0	-0.17	ES
ENSG00000154889	MPPE1	18	-	11905736	11905952	-	-	11897524	11897619	11906201	11906308	0	-0.47	ES
ENSG00000154889	MPPE1	18	-	11905910	11905952	-	-	11897057	11897355	11906201	11906308	0	-0.112	ES
ENSG00000151883	PARP8	5	+	50120741	50120809	-	-	50118168	50118234	50122588	50122637	0	-0.104	ES
ENSG00000143119	CD53	1	+	111440430	111440514	-	-	111434013	111434093	111441745	111442550	0	-0.145	ES
ENSG00000076513	ANKRD13A	12	+	110456149	110456293	-	-	110454192	110454238	110456943	110457133	0	-0.152	ES
ENSG00000115415	STAT1	2	-	191865799	191865889	-	-	191864351	191864430	191872288	191872387	0	-0.112	ES
ENSG00000101084	C20orf24	20	+	35236292	35236403	-	-	35236117	35236221	35238003	35238133	0	0.161	ES
ENSG00000180747	CTD-2547E10.2	16	-	21490762	21490899	-	-	21487919	21488133	21531148	21531765	0	-0.857	ES
ENSG00000113387	SUB1	5	+	32599066	32599175	-	-	32591668	32591791	32601110	32602094	0	-0.141	ES
ENSG00000109270	LAMTOR3	4	-	100806698	100806832	-	-	100805218	100805282	100808452	100808511	0	-0.195	ES
ENSG00000117335	CD46	1	+	207940951	207940996	-	-	207940357	207940540	207941123	207941168	0	0.161	ES
ENSG00000151726	ACSL1	4	-	185694234	185694308	-	-	185691552	185691630	185694816	185694868	0	-0.189	ES
ENSG00000127084	FGD3	9	+	95782112	95782143	-	-	95780417	95780497	95792155	95792278	0	-0.252	ES
ENSG00000086061	DNAJA1	9	+	33026810	33026988	-	-	33026472	33026614	33030437	33030665	0	-0.152	ES
ENSG00000155307	SAMSN1	21	-	15889212	15889362	-	-	15884764	15884894	15893470	15893542	0	-0.2	ES
ENSG00000188906	LRRK2	12	+	40760807	40760879	-	-	40758643	40758852	40761445	40763083	0	-0.22	ES
ENSG00000131051	RBM39	20	-	34317383	34317473	-	-	34317233	34317287	34319862	34320057	0	0.181	ES
ENSG00000034152	MAP2K3	17	+	21206494	21206546	-	-	21205454	21205571	21207737	21207865	0	-0.106	ES
ENSG00000163219	ARHGAP25	2	+	69040418	69040551	-	-	69034407	69034612	69043420	69043494	0	-0.194	ES
ENSG00000100354	TNRC6B	22	+	40677122	40677293	-	-	40675998	40676147	40681648	40681774	0	0.151	ES
ENSG00000107099	DOCK8	9	+	433874	433975	-	-	432165	432324	434782	434975	0	-0.102	ES
ENSG00000167261	DPEP2	16	-	68025017	68025087	-	-	68024723	68024842	68025966	68026096	0	0.374	ES
ENSG00000182141	ZNF708	19	-	21510761	21510943	-	-	21475405	21477541	21512011	21512227	0	0.587	ES
ENSG00000138757	G3BP2	4	-	76582107	76582198	-	-	76581026	76581054	76582740	76582878	1.55483e-13	-0.126	ES
ENSG00000109270	LAMTOR3	4	-	100806698	100806811	-	-	100805218	100805282	100808452	100808511	1.55483e-13	-0.293	ES
ENSG00000013441	CLK1	2	-	201724847	201724938	-	-	201724402	201724469	201725960	201726189	1.55483e-13	-0.359	ES
ENSG00000182141	ZNF708	19	-	21492047	21492143	-	-	21477197	21477541	21512011	21512138	1.55483e-13	0.197	ES
ENSG00000119801	YPEL5	2	+	30378715	30378776	-	-	30369806	30369928	30379493	30379658	2.87046e-13	0.178	ES
ENSG00000127084	FGD3	9	+	95784608	95784671	-	-	95780417	95780497	95792155	95792278	2.87046e-13	-0.127	ES
ENSG00000163219	ARHGAP25	2	+	69014971	69015088	-	-	69009364	69009452	69034404	69034612	2.87046e-13	-0.14	ES
ENSG00000186635	ARAP1	11	-	72415196	72415379	-	-	72413949	72414124	72420914	72421021	4.24045e-13	-0.165	ES
ENSG00000108424	KPNB1	17	+	45747043	45747235	-	-	45745551	45745776	45748067	45748198	5.56954e-13	-0.188	ES
ENSG00000143815	LBR	1	-	225592327	225592408	-	-	225592105	225592228	225594365	225594534	1.21682e-12	-0.202	ES
ENSG00000129657	SEC14L1	17	+	75209395	75209574	-	-	75208031	75208283	75209999	75210101	1.8658e-12	-0.13	ES
ENSG00000108582	CPD	17	+	28770819	28770989	-	-	28769325	28769468	28772708	28773038	2.26921e-12	-0.153	ES
ENSG00000182149	IST1	16	+	71957993	71958184	-	-	71957190	71957283	71958671	71958720	2.26921e-12	0.149	ES
ENSG00000151726	ACSL1	4	-	185697637	185697816	-	-	185694996	185695029	185698037	185698137	2.48773e-12	-0.102	ES
ENSG00000143119	CD53	1	+	111439274	111439355	-	-	111437581	111437677	111441745	111442550	2.51165e-12	-0.111	ES
ENSG00000143409	FAM63A	1	-	150974200	150974258	-	-	150973725	150973790	150974640	150975182	3.77883e-12	-0.126	ES
ENSG00000088930	XRN2	20	+	21309196	21309308	-	-	21307127	21307239	21311118	21311177	4.19804e-12	-0.198	ES
ENSG00000143119	CD53	1	+	111440430	111440514	-	-	111434966	111435155	111441745	111442550	4.20942e-12	-0.112	ES
ENSG00000072786	STK10	5	-	171523429	171523564	-	-	171509964	171510088	171532659	171532741	4.44237e-12	-0.111	ES
ENSG00000149743	TRPT1	11	-	63991571	63991634	-	-	63991304	63991439	63991756	63991963	4.66449e-12	0.434	ES
ENSG00000132334	PTPRE	10	+	129859202	129859279	-	-	129854386	129854477	129859942	129859979	6.04846e-12	-0.162	ES
ENSG00000150076	C10ORF68	10	+	32871961	32872235	-	-	32860786	32860821	32873159	32873232	6.08412e-12	-0.3	ES
ENSG00000166825	ANPEP	15	-	90340805	90340953	-	-	90336265	90336357	90342490	90342546	7.85598e-12	-0.107	ES
ENSG00000110422	HIPK3	11	+	33370067	33370364	-	-	33369711	33369774	33370692	33370833	1.12329e-11	-0.218	ES
ENSG00000151883	PARP8	5	+	50056125	50056196	-	-	50055476	50055566	50057654	50057721	1.26874e-11	-0.114	ES
ENSG00000163219	ARHGAP25	2	+	69040420	69040551	-	-	69034404	69034612	69043420	69043494	1.65335e-11	-0.312	ES
ENSG00000182885	GPR97	16	+	57714416	57714529	-	-	57714176	57714277	57722263	57722607	2.78058e-11	-0.106	ES
ENSG00000186635	ARAP1	11	-	72418219	72418419	-	-	72413949	72414124	72420914	72421021	3.758e-11	-0.185	ES
ENSG00000105397	TYK2	19	-	10488889	10489102	-	-	10478970	10479094	10490290	10490455	4.58746e-11	-0.102	ES
ENSG00000188906	LRRK2	12	+	40692044	40692295	-	-	40689228	40689446	40696590	40696684	4.81715e-11	-0.117	ES
ENSG00000153207	AHCTF1	1	-	247054257	247054362	-	-	247053267	247053361	247055080	247055221	6.88528e-11	-0.141	ES
ENSG00000229715	EEF1DP3	13	+	32515444	32515503	-	-	32420977	32421076	32520145	32520318	8.03602e-11	-0.6	ES
ENSG00000032219	ARID4A	14	+	58772739	58772830	-	-	58771661	58771727	58785259	58785339	1.12825e-10	-0.148	ES
ENSG00000149743	TRPT1	11	-	63991571	63991682	-	-	63991301	63991439	63991756	63992189	1.32566e-10	0.301	ES
ENSG00000100266	PACSIN2	22	-	43278189	43278310	-	-	43275053	43275175	43280391	43280567	1.48107e-10	-0.109	ES
ENSG00000143119	CD53	1	+	111440430	111440514	-	-	111436948	111437023	111441745	111442550	1.66405e-10	-0.116	ES
ENSG00000170185	USP38	4	+	144130716	144130810	-	-	144127185	144127379	144133470	144133577	3.41544e-10	-0.124	ES
ENSG00000172081	MOB3A	19	-	2078138	2078678	-	-	2071036	2073423	2085173	2085327	3.41573e-10	-0.169	ES
ENSG00000182885	GPR97	16	+	57719554	57719838	-	-	57714176	57714277	57722263	57722828	3.5625e-10	-0.131	ES
ENSG00000167604	NFKBID	19	-	36387814	36388005	-	-	36387627	36387733	36388552	36388758	3.69356e-10	-0.336	ES
ENSG00000052749	RRP12	10	-	99126797	99126889	-	-	99126498	99126666	99129181	99129339	3.69356e-10	-0.314	ES
ENSG00000167604	NFKBID	19	-	36387814	36387960	-	-	36387627	36387733	36388552	36388758	4.87884e-10	-0.237	ES
ENSG00000059758	CDK17	12	-	96691047	96691110	-	-	96688776	96688900	96694081	96694138	4.95213e-10	-0.358	ES
ENSG00000115415	STAT1	2	-	191844497	191844592	-	-	191843581	191843727	191845345	191845395	5.21441e-10	-0.197	ES
ENSG00000065243	PKN2	1	+	89298426	89298534	-	-	89289992	89290069	89298759	89298840	7.99809e-10	-0.329	ES
ENSG00000071537	SEL1L	14	-	81950568	81950741	-	-	81945955	81946084	81952015	81952090	1.28069e-09	-0.154	ES
ENSG00000013374	NUB1	7	+	151052853	151053036	-	-	151049897	151049968	151057226	151057381	1.28069e-09	-0.188	ES
ENSG00000095015	MAP3K1	5	+	56183204	56183347	-	-	56181758	56181890	56184052	56184184	1.29025e-09	-0.234	ES
ENSG00000269051	CTD-2245F17.3	19	+	53703876	53703956	-	-	53700438	53700515	53707268	53707308	1.36028e-09	0.531	ES
ENSG00000126698	DNAJC8	1	-	28556641	28556763	-	-	28555432	28555534	28559431	28559536	1.43598e-09	0.223	ES
ENSG00000125304	TM9SF2	13	+	100191699	100191811	-	-	100189992	100190117	100192967	100193047	1.47386e-09	-0.103	ES
ENSG00000050426	LETMD1	12	+	51445874	51446029	-	-	51442816	51442968	51447560	51447643	1.53357e-09	-0.542	ES
ENSG00000105856	HBP1	7	+	106814892	106815190	-	-	106809434	106809472	106820323	106820507	1.85976e-09	0.259	ES
ENSG00000024048	UBR2	6	+	42655953	42656124	-	-	42652531	42652609	42657306	42657408	1.95018e-09	-0.215	ES
ENSG00000186635	ARAP1	11	-	72422065	72422186	-	-	72421429	72421632	72422474	72422544	2.10155e-09	-0.101	ES
ENSG00000160410	SHKBP1	19	+	41084028	41084118	-	-	41083462	41083536	41084367	41084448	2.42827e-09	-0.193	ES
ENSG00000065243	PKN2	1	+	89294163	89294306	-	-	89289992	89290069	89298759	89298840	2.49415e-09	-0.188	ES
ENSG00000064932	SBNO2	19	-	1112187	1112300	-	-	1111994	1112066	1112400	1112536	2.62931e-09	-0.184	ES
ENSG00000101290	CDS2	20	+	5108795	5109396	-	-	5107654	5107795	5154168	5154305	2.83653e-09	0.12	ES
ENSG00000160410	SHKBP1	19	+	41084002	41084118	-	-	41083462	41083536	41084367	41084448	2.91116e-09	-0.219	ES
ENSG00000068366	ACSL4	X	-	108939372	108939425	-	-	108926364	108926895	108976367	108976442	2.92432e-09	0.174	ES
ENSG00000189190	ZNF600	19	-	53284569	53284717	-	-	53284080	53284308	53289847	53289977	3.30693e-09	-0.696	ES
ENSG00000141367	CLTC	17	+	57762416	57762587	-	-	57761235	57761346	57762947	57763169	3.30693e-09	-0.137	ES
ENSG00000143815	LBR	1	-	225599038	225599142	-	-	225594365	225594534	225600155	225600347	3.95689e-09	-0.114	ES
ENSG00000091592	NLRP1	17	-	5437216	5437308	-	-	5436141	5436304	5442734	5442905	4.10275e-09	-0.442	ES
ENSG00000140526	ABHD2	15	+	89647133	89647275	-	-	89631656	89631794	89656955	89657055	4.12341e-09	0.215	ES
ENSG00000151414	NEK7	1	+	198247090	198247199	-	-	198233254	198233365	198248083	198248191	4.74785e-09	-0.108	ES
ENSG00000129084	PSMA1	11	-	14541450	14541757	-	-	14540542	14540587	14541842	14541991	5.85426e-09	0.246	ES
ENSG00000109103	UNC119	17	-	26875016	26875119	-	-	26873725	26874867	26875609	26875723	8.33937e-09	-0.132	ES
ENSG00000109103	UNC119	17	-	26875016	26875119	-	-	26873725	26874867	26879355	26879649	9.31298e-09	-0.178	ES
ENSG00000196428	TSC22D2	3	+	150140835	150140907	-	-	150128965	150129095	150174862	150174914	9.60035e-09	0.27	ES
ENSG00000010256	UQCRC1	3	-	48643202	48643289	-	-	48642083	48642213	48646594	48646735	1.08743e-08	-0.155	ES
ENSG00000115607	IL18RAP	2	+	103040270	103040595	-	-	103039637	103039807	103040690	103040874	1.08902e-08	0.202	ES
ENSG00000162645	GBP2	1	-	89573705	89573974	-	-	89571814	89572735	89575359	89575553	1.434e-08	-0.179	ES
ENSG00000180376	CCDC66	3	+	56599161	56599232	-	-	56597711	56598153	56600621	56600734	1.50001e-08	-0.25	ES
ENSG00000147416	ATP6V1B2	8	+	20072328	20072479	-	-	20070292	20070416	20073923	20074006	1.63047e-08	-0.257	ES
ENSG00000156875	HIAT1	1	+	100534028	100534142	-	-	100533532	100533751	100542720	100542833	1.74599e-08	-0.256	ES
ENSG00000120694	HSPH1	13	-	31725745	31725879	-	-	31725083	31725328	31728769	31728892	1.77876e-08	-0.43	ES
ENSG00000145901	TNIP1	5	-	150459884	150459920	-	-	150444520	150444692	150460440	150460595	1.99973e-08	0.137	ES
ENSG00000114867	EIF4G1	3	+	184033276	184033333	-	-	184032282	184032462	184037476	184037589	2.01549e-08	-0.553	ES
ENSG00000108840	HDAC5	17	-	42157474	42157593	-	-	42156511	42156645	42157768	42157866	2.25244e-08	-0.207	ES
ENSG00000120438	TCP1	6	-	160201966	160202142	-	-	160201474	160201598	160204972	160205099	2.35115e-08	-0.219	ES
ENSG00000011260	UTP18	17	+	49354490	49354665	-	-	49353226	49353352	49357749	49357840	2.37833e-08	-0.448	ES
ENSG00000155508	CNOT8	5	+	154247251	154247352	-	-	154244751	154244945	154250220	154250382	2.74059e-08	0.112	ES
ENSG00000117139	KDM5B	1	-	202715269	202715451	-	-	202714985	202715110	202718072	202718267	3.08045e-08	-0.225	ES
ENSG00000138279	ANXA7	10	-	75155801	75155867	-	-	75148069	75148172	75156276	75156341	3.14807e-08	0.12	ES
ENSG00000165097	KDM1B	6	+	18186002	18186041	-	-	18171593	18171710	18197287	18197464	3.19903e-08	0.242	ES
ENSG00000151883	PARP8	5	+	50117046	50117172	-	-	50111265	50111358	50118168	50118234	3.23905e-08	-0.205	ES
ENSG00000110046	ATG2A	11	-	64663933	64664088	-	-	64662761	64662914	64664219	64664341	3.36496e-08	-0.152	ES
ENSG00000076108	BAZ2A	12	-	56999613	56999847	-	-	56998998	56999111	57000030	57000179	3.68069e-08	-0.318	ES
ENSG00000129277	CCL4	17	+	34431920	34432035	-	-	34430982	34431374	34432617	34433014	3.75222e-08	-0.167	ES
ENSG00000163349	HIPK1	1	+	114514445	114514576	-	-	114512577	114512819	114515645	114520422	3.79102e-08	-0.107	ES
ENSG00000165671	NSD1	5	+	176709465	176709582	-	-	176707565	176707835	176715819	176715926	4.0259e-08	-0.387	ES
ENSG00000143924	EML4	2	+	42528380	42528532	-	-	42522520	42522656	42530243	42530369	4.90116e-08	-0.128	ES
ENSG00000059758	CDK17	12	-	96692646	96692761	-	-	96688776	96688900	96694081	96694138	5.0385e-08	-0.217	ES
ENSG00000111011	RSRC2	12	-	122991380	122991470	-	-	122989189	122990253	122992764	122992994	6.21351e-08	-0.285	ES
ENSG00000170759	KIF5B	10	-	32327705	32327754	-	-	32327090	32327146	32328254	32328359	6.56018e-08	-0.174	ES
ENSG00000112851	ERBB2IP	5	+	65367996	65368119	-	-	65349233	65350779	65370851	65371058	6.5831e-08	0.194	ES
ENSG00000152223	EPG5	18	-	43526628	43526734	-	-	43523970	43524085	43528468	43528542	7.41632e-08	-0.183	ES
ENSG00000162231	NXF1	11	-	62570890	62571044	-	-	62569648	62569732	62571263	62571450	8.44443e-08	0.157	ES
ENSG00000188554	NBR1	17	+	41354671	41354729	-	-	41353702	41353797	41361919	41362540	9.16163e-08	-0.169	ES
ENSG00000106462	EZH2	7	-	148516069	148516151	-	-	148515128	148515209	148516687	148516779	9.47096e-08	-0.595	ES
ENSG00000108179	PPIF	10	+	81112072	81112148	-	-	81111242	81111339	81113462	81115093	1.03498e-07	-0.148	ES
ENSG00000266714	MYO15B	17	+	73588544	73588622	-	-	73588318	73588382	73588759	73588921	1.18335e-07	0.28	ES
ENSG00000052749	RRP12	10	-	99132492	99132560	-	-	99130679	99131923	99132802	99132957	1.18335e-07	-0.14	ES
ENSG00000165732	DDX21	10	+	70731646	70731808	-	-	70729956	70730106	70733300	70733420	1.21447e-07	-0.17	ES
ENSG00000168610	STAT3	17	-	40475277	40475372	-	-	40474302	40474512	40475590	40475643	1.28339e-07	-0.128	ES
ENSG00000147459	DOCK5	8	+	25226086	25226241	-	-	25224385	25224486	25227071	25227157	1.30965e-07	-0.157	ES
ENSG00000140612	SEC11A	15	-	85230855	85231005	-	-	85213955	85214013	85259255	85259298	1.40771e-07	0.267	ES
ENSG00000011243	AKAP8L	19	-	15509440	15510221	-	-	15508524	15508666	15511604	15511675	1.44074e-07	-0.646	ES
ENSG00000090316	MAEA	4	+	1326544	1326653	-	-	1316168	1316291	1332861	1332965	1.48566e-07	0.706	ES
ENSG00000165097	KDM1B	6	+	18191427	18191612	-	-	18171593	18171710	18197287	18197464	1.5404e-07	0.133	ES
ENSG00000186635	ARAP1	11	-	72416849	72416935	-	-	72413949	72414124	72420914	72421021	1.72163e-07	-0.442	ES
ENSG00000150076	C10ORF68	10	+	32863356	32863454	-	-	32860786	32860821	32873159	32873232	2.08928e-07	-0.383	ES
ENSG00000100330	MTMR3	22	+	30403102	30403308	-	-	30398868	30398982	30403889	30404021	2.2216e-07	-0.125	ES
ENSG00000100519	PSMC6	14	+	53178127	53178242	-	-	53177818	53177886	53180598	53180686	2.24715e-07	-0.178	ES
ENSG00000149925	ALDOA	16	+	30077196	30077248	-	-	30075744	30075826	30078554	30078687	2.63971e-07	-0.258	ES
ENSG00000127084	FGD3	9	+	95782112	95782143	-	-	95780417	95780497	95782598	95782706	2.74137e-07	-0.127	ES
ENSG00000110446	SLC15A3	11	-	60705341	60705497	-	-	60704562	60704845	60706951	60707110	2.83693e-07	-0.154	ES
ENSG00000067900	ROCK1	18	-	18622525	18622670	-	-	18622057	18622196	18625252	18625428	2.83693e-07	-0.108	ES
ENSG00000036257	CUL3	2	-	225371574	225371720	-	-	225370672	225370849	225378240	225378355	2.83693e-07	-0.212	ES
ENSG00000141002	TCF25	16	+	89944868	89945035	-	-	89940051	89940267	89950989	89951064	2.95429e-07	-0.318	ES
ENSG00000145901	TNIP1	5	-	150413168	150413360	-	-	150410141	150410308	150414562	150414628	3.01078e-07	-0.171	ES
ENSG00000129566	TEP1	14	-	20849711	20849845	-	-	20849471	20849560	20850382	20850515	3.26684e-07	-0.408	ES
ENSG00000050426	LETMD1	12	+	51445874	51445990	-	-	51442816	51442968	51447560	51447643	3.34839e-07	-0.397	ES
ENSG00000006459	KDM7A	7	-	139824420	139824583	-	-	139813290	139813382	139827241	139827383	3.83636e-07	-0.544	ES
ENSG00000145901	TNIP1	5	-	150411847	150411944	-	-	150410052	150410308	150414562	150414628	3.95499e-07	-0.158	ES
ENSG00000111832	RWDD1	6	+	116894020	116894148	-	-	116892582	116892818	116901457	116901523	4.06528e-07	0.172	ES
ENSG00000166825	ANPEP	15	-	90348308	90348448	-	-	90347721	90347848	90348551	90348694	4.06528e-07	-0.108	ES
ENSG00000166747	AP1G1	16	-	71789921	71790062	-	-	71787735	71787790	71792710	71792824	4.3505e-07	-0.121	ES
ENSG00000171988	JMJD1C	10	-	64960235	64960437	-	-	64958272	64958487	64966354	64968561	4.58839e-07	-0.161	ES
ENSG00000006831	ADIPOR2	12	+	1889616	1889803	-	-	1887019	1887191	1893045	1893239	4.60266e-07	-0.235	ES
ENSG00000075539	FRYL	4	-	48541987	48542085	-	-	48537673	48537844	48542369	48542977	4.79304e-07	-0.217	ES
ENSG00000181381	DDX60L	4	-	169300876	169300981	-	-	169300513	169300655	169305762	169305963	4.79551e-07	0.17	ES
ENSG00000067082	KLF6	10	-	3822297	3822421	-	-	3818187	3821782	3823832	3824406	5.72672e-07	-0.134	ES
ENSG00000076924	XAB2	19	-	7688616	7688768	-	-	7688055	7688175	7689186	7689331	5.99132e-07	-0.164	ES
ENSG00000127084	FGD3	9	+	95782598	95782706	-	-	95780417	95780497	95792155	95792278	6.59715e-07	-0.228	ES
ENSG00000109466	KLHL2	4	+	166159929	166160051	-	-	166149958	166150065	166184348	166184433	7.04926e-07	-0.126	ES
ENSG00000177189	RPS6KA3	X	-	20185706	20185865	-	-	20183016	20183178	20190863	20190986	7.31393e-07	-0.106	ES
ENSG00000036257	CUL3	2	-	225376070	225376299	-	-	225370672	225370849	225378240	225378355	7.63383e-07	-0.199	ES
ENSG00000143409	FAM63A	1	-	150972932	150973091	-	-	150972337	150972440	150973725	150973790	8.623e-07	-0.203	ES
ENSG00000143384	MCL1	1	-	150550719	150550967	-	-	150547031	150549967	150551318	150552066	8.76498e-07	-0.102	ES
ENSG00000129657	SEC14L1	17	+	75192283	75192393	-	-	75190758	75190993	75196565	75196755	8.80759e-07	-0.181	ES
ENSG00000151923	TIAL1	10	-	121336358	121336417	-	-	121336122	121336262	121336591	121336726	8.83879e-07	0.169	ES
ENSG00000213096	ZNF254	19	+	24288741	24288868	-	-	24269994	24270139	24309055	24312654	8.87005e-07	0.615	ES
ENSG00000064313	TAF2	8	-	120814033	120814265	-	-	120809901	120810086	120816117	120816259	8.9122e-07	-0.198	ES
ENSG00000155744	FAM126B	2	-	201857609	201857726	-	-	201857003	201857091	201873695	201873811	9.19736e-07	-0.121	ES
ENSG00000102531	FNDC3A	13	+	49771012	49771126	-	-	49765344	49765520	49771860	49772010	9.57785e-07	-0.166	ES
ENSG00000160201	U2AF1	21	-	44520562	44520629	-	-	44515803	44515853	44521475	44521542	1.02746e-06	0.246	ES
ENSG00000198018	ENTPD7	10	+	101458290	101458615	-	-	101455712	101455879	101460729	101460815	1.06802e-06	-0.347	ES
ENSG00000011260	UTP18	17	+	49357365	49357466	-	-	49353228	49353352	49357749	49357840	1.06802e-06	-0.259	ES
ENSG00000165392	WRN	8	+	30947980	30948048	-	-	30946405	30946481	30948349	30948458	1.2182e-06	-0.409	ES
ENSG00000144228	SPOPL	2	+	139308052	139308174	-	-	139307726	139307864	139316591	139316769	1.22268e-06	-0.178	ES
ENSG00000128159	TUBGCP6	22	-	50659703	50660303	-	-	50658385	50658444	50660456	50660531	1.24745e-06	-0.341	ES
ENSG00000172081	MOB3A	19	-	2076809	2077012	-	-	2071036	2073423	2085173	2085327	1.30178e-06	-0.222	ES
ENSG00000134900	TPP2	13	+	103281831	103281959	-	-	103280197	103280274	103282445	103282545	1.34748e-06	-0.157	ES
ENSG00000006831	ADIPOR2	12	+	1890054	1890242	-	-	1887019	1887191	1893045	1893239	1.36079e-06	-0.316	ES
ENSG00000113649	TCERG1	5	+	145883386	145883569	-	-	145882937	145883102	145886590	145886770	1.36254e-06	-0.322	ES
ENSG00000069493	CLEC2D	12	+	9846011	9846544	-	-	9845423	9845527	9847355	9847734	1.41022e-06	0.176	ES
ENSG00000035928	RFC1	4	-	39324959	39325037	-	-	39322002	39322289	39328182	39328260	1.41742e-06	-0.393	ES
ENSG00000105856	HBP1	7	+	106829736	106829893	-	-	106827013	106827126	106830617	106830762	1.44165e-06	-0.283	ES
ENSG00000163781	TOPBP1	3	-	133337056	133337277	-	-	133336003	133336170	133338998	133339191	1.44165e-06	-0.246	ES
ENSG00000166946	CCNDBP1	15	+	43478351	43478431	-	-	43478017	43478077	43481396	43481478	1.44165e-06	-0.106	ES
ENSG00000128159	TUBGCP6	22	-	50658620	50660303	-	-	50658385	50658444	50660456	50660531	1.44237e-06	-0.334	ES
ENSG00000129351	ILF3	19	+	10798021	10798384	-	-	10794592	10794646	10799854	10803093	1.55662e-06	-0.337	ES
ENSG00000035928	RFC1	4	-	39322906	39322994	-	-	39322002	39322289	39328182	39328260	1.5857e-06	-0.246	ES
ENSG00000173226	IQCB1	3	-	121527762	121527856	-	-	121526190	121526290	121544897	121545027	1.5926e-06	-0.291	ES
ENSG00000108848	LUC7L3	17	+	48814320	48814387	-	-	48796904	48797192	48817666	48817706	1.60715e-06	-0.186	ES
ENSG00000117868	ESYT2	7	-	158536219	158536369	-	-	158534213	158534587	158540884	158540971	1.69085e-06	-0.105	ES
ENSG00000169914	OTUD3	1	+	20232924	20233109	-	-	20231383	20231480	20234062	20239438	1.70777e-06	-0.481	ES
ENSG00000184371	CSF1	1	+	110456880	110457003	-	-	110453520	110453684	110459914	110460085	1.70777e-06	-0.516	ES
ENSG00000159023	EPB41	1	+	29323726	29323831	-	-	29313942	29314417	29342203	29342279	1.71713e-06	-0.532	ES
ENSG00000177189	RPS6KA3	X	-	20187519	20187609	-	-	20183016	20183178	20190863	20190989	1.71728e-06	-0.103	ES
ENSG00000099783	HNRNPM	19	+	8538547	8538592	-	-	8536209	8536311	8539050	8539128	1.72782e-06	-0.259	ES
ENSG00000069493	CLEC2D	12	+	9846420	9846544	-	-	9845423	9845527	9847355	9847702	1.79716e-06	0.18	ES
ENSG00000118762	PKD2	4	+	88967793	88968022	-	-	88964384	88964609	88973142	88973310	1.83344e-06	-0.386	ES
ENSG00000159377	PSMB4	1	+	151373239	151373321	-	-	151372917	151373064	151373714	151373831	1.87229e-06	-0.114	ES
ENSG00000163719	MTMR14	3	+	9719667	9719742	-	-	9719000	9719071	9724861	9724928	1.92855e-06	-0.233	ES
ENSG00000128159	TUBGCP6	22	-	50658679	50660303	-	-	50658385	50658444	50660456	50660531	1.95448e-06	-0.265	ES
ENSG00000140332	TLE3	15	-	70346776	70347024	-	-	70345565	70345713	70347387	70347637	1.95566e-06	-0.105	ES
ENSG00000214193	SH3D21	1	+	36773117	36773208	-	-	36772717	36772886	36773989	36774076	1.98498e-06	-0.571	ES
ENSG00000164985	PSIP1	9	-	15479588	15479685	-	-	15478474	15478550	15486003	15486066	2.14143e-06	-0.194	ES
ENSG00000076108	BAZ2A	12	-	57003519	57003721	-	-	57000416	57000517	57003897	57003999	2.14392e-06	-0.135	ES
ENSG00000176986	SEC24C	10	+	75530037	75530229	-	-	75529593	75529773	75530466	75530556	2.23906e-06	-0.116	ES
ENSG00000130775	THEMIS2	1	+	28209023	28209554	-	-	28199068	28199176	28211805	28211928	2.24417e-06	-0.108	ES
ENSG00000144228	SPOPL	2	+	139310123	139310251	-	-	139307726	139307864	139316591	139316769	2.29521e-06	-0.246	ES
ENSG00000129235	TXNDC17	17	+	6545072	6545154	-	-	6544335	6544472	6545568	6545644	2.32256e-06	-0.292	ES
ENSG00000070501	POLB	8	+	42227366	42227506	-	-	42226788	42226853	42229080	42229326	2.37921e-06	-0.259	ES
ENSG00000130775	THEMIS2	1	+	28208481	28209554	-	-	28199078	28199176	28211805	28211962	2.44881e-06	-0.107	ES
ENSG00000091592	NLRP1	17	-	5436611	5436704	-	-	5436141	5436304	5442734	5442905	2.46442e-06	-0.281	ES
ENSG00000093144	ECHDC1	6	-	127637078	127637119	-	-	127635960	127636041	127648146	127648157	2.54788e-06	-0.191	ES
ENSG00000135387	CAPRIN1	11	+	34113452	34113603	-	-	34112075	34112225	34118025	34118220	2.62383e-06	-0.117	ES
ENSG00000076685	NT5C2	10	-	104850367	104850544	-	-	104849341	104849665	104850692	104850753	2.62383e-06	-0.127	ES
ENSG00000143815	LBR	1	-	225597992	225598118	-	-	225594365	225594534	225600155	225600347	2.68357e-06	-0.106	ES
ENSG00000165671	NSD1	5	+	176710787	176710929	-	-	176707565	176707835	176715819	176715926	2.69475e-06	-0.188	ES
ENSG00000156675	RAB11FIP1	8	-	37734626	37735069	-	-	37727937	37728046	37756588	37756972	2.75553e-06	-0.117	ES
ENSG00000196776	CD47	3	-	107769424	107769449	-	-	107765925	107766139	107770785	107770817	2.75553e-06	0.224	ES
ENSG00000184432	COPB2	3	-	139103845	139104042	-	-	139102139	139102277	139108310	139108490	2.87107e-06	0.428	ES
ENSG00000167703	SLC43A2	17	-	1519855	1520063	-	-	1518272	1518328	1531008	1531214	2.97766e-06	-0.141	ES
ENSG00000143149	ALDH9A1	1	-	165649723	165649920	-	-	165648678	165648819	165651343	165651478	3.14344e-06	-0.137	ES
ENSG00000015133	CCDC88C	14	-	91747505	91747652	-	-	91745581	91745650	91747800	91747869	3.14344e-06	0.184	ES
ENSG00000083535	PIBF1	13	+	73482668	73482819	-	-	73467921	73468087	73491213	73491304	3.14344e-06	0.194	ES
ENSG00000101966	XIAP	X	+	122994016	122994143	-	-	122993726	122993755	123022468	123022568	3.14344e-06	0.301	ES
ENSG00000144228	SPOPL	2	+	139308052	139308174	-	-	139307726	139307864	139308543	139308624	3.27355e-06	-0.16	ES
ENSG00000090372	STRN4	19	-	47240079	47240158	-	-	47233988	47234130	47241420	47241494	3.31994e-06	-0.186	ES
ENSG00000138134	STAMBPL1	10	+	90672857	90673215	-	-	90670672	90670768	90674290	90674415	3.37751e-06	-0.383	ES
ENSG00000138095	LRPPRC	2	-	44172470	44172556	-	-	44170825	44171033	44173251	44173382	3.42501e-06	-0.224	ES
ENSG00000013374	NUB1	7	+	151053213	151053308	-	-	151049897	151049968	151057226	151057381	3.89684e-06	-0.146	ES
ENSG00000147439	BIN3	8	-	22480053	22480210	-	-	22479043	22479081	22481427	22481562	3.91601e-06	0.136	ES
ENSG00000145901	TNIP1	5	-	150459884	150459920	-	-	150443173	150443308	150460440	150460595	4.01123e-06	0.131	ES
ENSG00000136051	KIAA1033	12	+	105536230	105536336	-	-	105534944	105535024	105536904	105537021	4.07676e-06	-0.155	ES
ENSG00000153147	SMARCA5	4	+	144461515	144461648	-	-	144459938	144460091	144464661	144464810	4.07676e-06	-0.259	ES
ENSG00000132323	ILKAP	2	-	239092293	239092381	-	-	239090705	239090827	239092660	239092754	4.16414e-06	-0.243	ES
ENSG00000188554	NBR1	17	+	41355697	41355803	-	-	41353702	41353797	41361919	41362540	4.16602e-06	-0.121	ES
ENSG00000137804	NUSAP1	15	+	41663724	41663882	-	-	41657602	41657787	41667909	41668026	4.22671e-06	0.144	ES
ENSG00000111642	CHD4	12	-	6710091	6710219	-	-	6709699	6709835	6710454	6710696	4.23402e-06	-0.194	ES
ENSG00000088179	PTPN4	2	+	120643370	120643458	-	-	120640078	120640199	120658293	120658382	4.60088e-06	-0.23	ES
ENSG00000120694	HSPH1	13	-	31722510	31722617	-	-	31722095	31722229	31724090	31724319	4.6941e-06	-0.322	ES
ENSG00000184863	RBM33	7	+	155499987	155500074	-	-	155499553	155499762	155503896	155504149	4.7925e-06	-0.129	ES
ENSG00000129353	SLC44A2	19	+	10746106	10746191	-	-	10745431	10745563	10746998	10747261	4.94593e-06	-0.147	ES
ENSG00000134248	LAMTOR5	1	-	110949654	110949750	-	-	110948939	110949001	110950207	110950290	5.01041e-06	0.27	ES
ENSG00000101109	STK4	20	+	43681726	43681821	-	-	43653613	43653771	43703658	43704249	5.01041e-06	0.134	ES
ENSG00000129351	ILF3	19	+	10799225	10799354	-	-	10794592	10794646	10799854	10803093	5.13187e-06	-0.303	ES
ENSG00000082074	FYB	5	-	39126099	39126237	-	-	39124354	39124380	39127842	39127909	5.29327e-06	-0.177	ES
ENSG00000163714	U2SURP	3	+	142742816	142742860	-	-	142741694	142741906	142745990	142746095	5.47768e-06	-0.278	ES
ENSG00000118308	LRMP	12	+	25219298	25219446	-	-	25205878	25205890	25232177	25232224	5.49111e-06	0.401	ES
ENSG00000116350	SRSF4	1	-	29492401	29492576	-	-	29486886	29487029	29508157	29508402	5.66636e-06	0.181	ES
ENSG00000188352	FOCAD	9	+	20978337	20978453	-	-	20976418	20976547	20981424	20981685	5.82093e-06	-0.484	ES
ENSG00000177666	PNPLA2	11	+	823997	824130	-	-	823693	823855	824313	824436	5.9395e-06	-0.144	ES
ENSG00000215301	DDX3X	X	+	41198288	41198336	-	-	41196660	41196718	41200736	41200869	5.9395e-06	0.136	ES
ENSG00000149532	CPSF7	11	-	61188018	61188045	-	-	61187420	61187566	61188861	61189080	6.08573e-06	-0.424	ES
ENSG00000100284	TOM1	22	+	35729167	35729490	-	-	35728973	35729007	35730320	35730441	6.50181e-06	-0.133	ES
ENSG00000163719	MTMR14	3	+	9719000	9719071	-	-	9714368	9714442	9724861	9724928	6.50181e-06	-0.159	ES
ENSG00000163818	LZTFL1	3	-	45879418	45879539	-	-	45877081	45877276	45883480	45883608	6.63674e-06	0.259	ES
ENSG00000163291	PAQR3	4	-	79856274	79856437	-	-	79851323	79851479	79860193	79860557	6.63674e-06	-0.556	ES
ENSG00000108953	YWHAE	17	-	1265195	1265302	-	-	1264385	1264592	1268152	1268352	6.83936e-06	-0.106	ES
ENSG00000172530	BANP	16	+	88105674	88105818	-	-	88071578	88071617	88110195	88110921	6.83992e-06	0.113	ES
ENSG00000132376	INPP5K	17	-	1411408	1411520	-	-	1410273	1410383	1412471	1412647	7.50903e-06	-0.138	ES
ENSG00000111711	GOLT1B	12	+	21661316	21661495	-	-	21660877	21661043	21665228	21665310	7.50903e-06	-0.344	ES
ENSG00000129353	SLC44A2	19	+	10745838	10746191	-	-	10745431	10745563	10746998	10747172	7.72065e-06	-0.153	ES
ENSG00000215305	VPS16	20	+	2840364	2840453	-	-	2821405	2821473	2841094	2841239	7.80792e-06	0.149	ES
ENSG00000133884	DPF2	11	+	65111461	65111540	-	-	65111215	65111308	65113136	65113274	7.95582e-06	-0.204	ES
ENSG00000109103	UNC119	17	-	26875609	26875723	-	-	26873725	26874867	26879355	26879686	8.26587e-06	-0.15	ES
ENSG00000186716	BCR	22	+	23632525	23632600	-	-	23631703	23631808	23634727	23634825	8.50192e-06	-0.139	ES
ENSG00000134440	NARS	18	-	55274365	55274565	-	-	55273847	55273983	55274675	55274715	8.9827e-06	-0.254	ES
ENSG00000240344	PPIL3	2	-	201742219	201742327	-	-	201741664	201741760	201746143	201746211	9.41865e-06	-0.137	ES
ENSG00000151247	EIF4E	4	-	99830828	99831110	-	-	99823026	99823133	99850245	99850276	9.54602e-06	0.237	ES
ENSG00000213782	DDX47	12	+	12974141	12974330	-	-	12967064	12967158	12974588	12974660	9.88984e-06	-0.399	ES
ENSG00000138018	EPT1	2	+	26597907	26598016	-	-	26596234	26596497	26606166	26606215	9.9444e-06	0.4	ES
ENSG00000090372	STRN4	19	-	47236295	47236493	-	-	47233989	47234130	47241420	47241494	9.94876e-06	-0.101	ES
ENSG00000113597	TRAPPC13	5	+	64951462	64951480	-	-	64948327	64948372	64954194	64954328	9.96183e-06	0.352	ES
ENSG00000116991	SIPA1L2	1	-	232581274	232581532	-	-	232579347	232579431	232596632	232596907	1.0092e-05	-0.202	ES
ENSG00000160201	U2AF1	21	-	44515547	44515646	-	-	44514764	44514898	44515803	44515853	1.02673e-05	-0.308	ES
ENSG00000068650	ATP11A	13	+	113479743	113479894	-	-	113478657	113478739	113481007	113481205	1.03392e-05	-0.126	ES
ENSG00000163719	MTMR14	3	+	9719667	9719742	-	-	9714368	9714442	9724861	9724928	1.04325e-05	-0.334	ES
ENSG00000051825	MPHOSPH9	12	-	123647560	123647681	-	-	123645682	123645930	123648496	123648508	1.06648e-05	-0.275	ES
ENSG00000187037	GPR141	7	+	37724781	37724901	-	-	37723399	37723506	37725062	37725186	1.09778e-05	-0.147	ES
ENSG00000078687	TNRC6C	17	+	76079127	76079247	-	-	76071216	76071359	76082583	76082667	1.11015e-05	-0.343	ES
ENSG00000125458	NT5C	17	-	73127059	73127176	-	-	73126847	73126962	73127275	73127376	1.12919e-05	0.494	ES
ENSG00000141027	NCOR1	17	-	15961784	15961913	-	-	15961220	15961378	15964714	15965208	1.14921e-05	-0.152	ES
ENSG00000165688	PMPCA	9	+	139309004	139309099	-	-	139307261	139307344	139310742	139310843	1.15999e-05	-0.263	ES
ENSG00000198843	SELT	3	+	150336495	150336715	-	-	150321077	150321286	150340171	150340282	1.17496e-05	0.189	ES
ENSG00000023734	STRAP	12	+	16036474	16036610	-	-	16035328	16035753	16042861	16042943	1.17618e-05	-0.279	ES
ENSG00000141994	DUS3L	19	-	5788367	5788409	-	-	5788034	5788187	5789217	5789550	1.19146e-05	-0.251	ES
ENSG00000154889	MPPE1	18	-	11897524	11897619	-	-	11896981	11897355	11906201	11906308	1.19397e-05	-0.182	ES
ENSG00000272373	ZNF33B	10	-	43109729	43109806	-	-	43090042	43090147	43127376	43127472	1.19703e-05	-0.643	ES
ENSG00000151806	GUF1	4	+	44687975	44688040	-	-	44685251	44685335	44688526	44688730	1.22251e-05	-0.397	ES
ENSG00000103657	HERC1	15	-	64017490	64017712	-	-	64010981	64011096	64019845	64020037	1.22423e-05	-0.143	ES
ENSG00000171865	RNASEH1	2	-	3604378	3604494	-	-	3599733	3599898	3605722	3606206	1.22977e-05	-0.241	ES
ENSG00000166226	CCT2	12	+	69991417	69991546	-	-	69990935	69991055	69991747	69991851	1.32519e-05	-0.136	ES
ENSG00000122958	VPS26A	10	+	70915567	70915643	-	-	70892653	70892803	70916762	70916919	1.33068e-05	-0.105	ES
ENSG00000047410	TPR	1	-	186330753	186330841	-	-	186329896	186330037	186330920	186331001	1.36349e-05	-0.132	ES
ENSG00000153827	TRIP12	2	-	230636234	230636348	-	-	230633946	230634041	230638812	230638977	1.36986e-05	-0.135	ES
ENSG00000196305	IARS	9	-	95048817	95048900	-	-	95048003	95048121	95050072	95050192	1.39604e-05	-0.261	ES
ENSG00000033030	ZCCHC8	12	-	122967825	122968110	-	-	122966491	122966634	122973932	122974010	1.4113e-05	-0.375	ES
ENSG00000111640	GAPDH	12	+	6643975	6644157	-	-	6643698	6643735	6645659	6645759	1.41286e-05	0.297	ES
ENSG00000120798	NR2C1	12	-	95453681	95453760	-	-	95451506	95452265	95456283	95456514	1.47566e-05	-0.259	ES
ENSG00000100330	MTMR3	22	+	30418017	30418128	-	-	30415468	30416873	30418597	30418686	1.48588e-05	-0.256	ES
ENSG00000130164	LDLR	19	+	11215895	11216276	-	-	11213339	11213462	11217240	11217363	1.48592e-05	-0.437	ES
ENSG00000135535	CD164	6	-	109691613	109691670	-	-	109690124	109690220	109697276	109697315	1.54488e-05	-0.12	ES
ENSG00000135636	DYSF	2	+	71896241	71896337	-	-	71894505	71894645	71896734	71896876	1.55569e-05	-0.14	ES
ENSG00000185485	SDHAP1	3	-	195712497	195712660	-	-	195710982	195711147	195717060	195717159	1.63543e-05	0.23	ES
ENSG00000168883	USP39	2	+	85872936	85873022	-	-	85872070	85872206	85875052	85875139	1.63543e-05	0.173	ES
ENSG00000153201	RANBP2	2	+	109378556	109378651	-	-	109374868	109375004	109379692	109384844	1.67095e-05	-0.185	ES
ENSG00000147251	DOCK11	X	+	117777419	117777557	-	-	117775152	117775268	117782907	117783090	1.70283e-05	-0.13	ES
ENSG00000168827	GFM1	3	+	158366829	158366946	-	-	158364531	158364736	158369884	158370035	1.70794e-05	-0.326	ES
ENSG00000115020	PIKFYVE	2	+	209142260	209142432	-	-	209138307	209138457	209150449	209150657	1.78777e-05	0.123	ES
ENSG00000147459	DOCK5	8	+	25225707	25225766	-	-	25224385	25224486	25227071	25227157	1.81253e-05	-0.241	ES
ENSG00000183621	ZNF438	10	-	31273297	31273355	-	-	31230503	31230580	31320761	31320866	1.81614e-05	0.257	ES
ENSG00000135250	SRPK2	7	-	104946882	104947018	-	-	104844140	104844232	105029094	105029149	1.85999e-05	0.378	ES
ENSG00000119541	VPS4B	18	-	61064266	61064486	-	-	61060641	61060782	61067280	61067429	1.85999e-05	-0.152	ES
ENSG00000163877	SNIP1	1	-	38014421	38014588	-	-	38006100	38006356	38018245	38018348	1.90506e-05	0.236	ES
ENSG00000198301	SDAD1	4	-	76895228	76895286	-	-	76894469	76894544	76896896	76896997	1.90783e-05	-0.247	ES
ENSG00000099992	TBC1D10A	22	-	30700519	30700640	-	-	30695432	30695540	30722661	30722890	1.91604e-05	-0.238	ES
ENSG00000145907	G3BP1	5	+	151173719	151173810	-	-	151170449	151170623	151175039	151175136	1.96586e-05	-0.143	ES
ENSG00000101596	SMCHD1	18	+	2722516	2722661	-	-	2718312	2718432	2724896	2724993	2.00202e-05	-0.109	ES
ENSG00000173230	GOLGB1	3	-	121441108	121441225	-	-	121437234	121437348	121445759	121445888	2.0575e-05	0.125	ES
ENSG00000062598	ELMO2	20	-	45022167	45022240	-	-	45021731	45021782	45022687	45022728	2.05852e-05	-0.276	ES
ENSG00000110514	MADD	11	+	47348288	47348358	-	-	47346021	47346128	47350208	47350255	2.16582e-05	-0.217	ES
ENSG00000006114	SYNRG	17	-	35896080	35896229	-	-	35880640	35880751	35898425	35898522	2.18251e-05	-0.123	ES
ENSG00000151148	UBE3B	12	+	109961782	109961920	-	-	109959245	109959356	109962242	109962308	2.20386e-05	-0.233	ES
ENSG00000163349	HIPK1	1	+	114497272	114497392	-	-	114495387	114495511	114498184	114498271	2.24924e-05	-0.252	ES
ENSG00000140983	RHOT2	16	+	718487	718569	-	-	718352	718411	718655	718699	2.26859e-05	0.108	ES
ENSG00000145901	TNIP1	5	-	150413168	150413360	-	-	150411847	150411944	150414562	150414628	2.38447e-05	-0.107	ES
ENSG00000153066	TXNDC11	16	-	11827837	11827935	-	-	11824500	11824630	11829872	11830089	2.38447e-05	-0.117	ES
ENSG00000168615	ADAM9	8	+	38940486	38940592	-	-	38940159	38940240	38947565	38947707	2.39673e-05	-0.223	ES
ENSG00000103657	HERC1	15	-	64015380	64015554	-	-	64010981	64011096	64019845	64020037	2.42912e-05	-0.117	ES
ENSG00000109270	LAMTOR3	4	-	100815111	100815157	-	-	100813156	100813191	100815491	100815533	2.43331e-05	-0.272	ES
ENSG00000163818	LZTFL1	3	-	45879418	45879543	-	-	45877081	45877276	45883480	45883658	2.56373e-05	0.186	ES
ENSG00000182541	LIMK2	22	+	31664129	31664186	-	-	31663761	31663893	31668515	31668690	2.61432e-05	-0.102	ES
ENSG00000083168	KAT6A	8	-	41907093	41907225	-	-	41905895	41906820	41909418	41909505	2.63764e-05	0.176	ES
ENSG00000172071	EIF2AK3	2	-	88894986	88895181	-	-	88892789	88892923	88913241	88913371	2.64946e-05	-0.142	ES
ENSG00000086061	DNAJA1	9	+	33026810	33026988	-	-	33026472	33026614	33029882	33029987	2.72674e-05	-0.234	ES
ENSG00000125458	NT5C	17	-	73127059	73127200	-	-	73126847	73126962	73127275	73127568	2.78041e-05	0.337	ES
ENSG00000163605	PPP4R2	3	+	73114002	73114292	-	-	73110173	73110211	73114547	73118350	2.79182e-05	-0.141	ES
ENSG00000101577	LPIN2	18	-	2928588	2928658	-	-	2926720	2926803	2929062	2929156	2.80897e-05	-0.319	ES
ENSG00000172046	USP19	3	-	49154491	49154794	-	-	49154159	49154376	49154869	49155003	2.81397e-05	0.134	ES
ENSG00000147162	OGT	X	+	70764416	70764485	-	-	70757678	70757922	70767756	70767873	2.88341e-05	0.128	ES
ENSG00000108848	LUC7L3	17	+	48814647	48814840	-	-	48796959	48797192	48817666	48817706	2.88504e-05	-0.342	ES
ENSG00000136861	CDK5RAP2	9	-	123222849	123222945	-	-	123220727	123220900	123230137	123230275	2.90352e-05	-0.28	ES
ENSG00000138646	HERC5	4	+	89391764	89391824	-	-	89390307	89390411	89393559	89393653	2.98226e-05	-0.111	ES
ENSG00000079805	DNM2	19	+	10909161	10909248	-	-	10906047	10906115	10930655	10930765	3.06302e-05	-0.424	ES
ENSG00000166333	ILK	11	+	6629923	6630020	-	-	6629495	6629719	6630114	6630198	3.07204e-05	-0.144	ES
ENSG00000131051	RBM39	20	-	34328446	34328519	-	-	34319862	34320057	34328745	34328809	3.07204e-05	-0.111	ES
ENSG00000256500	RP11-73M18.2	14	+	104040443	104040507	-	-	104029298	104029461	104053610	104053701	3.07204e-05	0.277	ES
ENSG00000137409	MTCH1	6	-	36949363	36949448	-	-	36946280	36946387	36953628	36953901	3.07887e-05	-0.136	ES
ENSG00000101493	ZNF516	18	-	74083421	74083526	-	-	74073722	74074512	74153200	74155167	3.18385e-05	0.186	ES
ENSG00000232559	GS1-124K5.12	7	-	66049331	66049453	-	-	66041741	66041919	66057243	66057373	3.18385e-05	-0.615	ES
ENSG00000144674	GOLGA4	3	+	37388683	37388787	-	-	37381614	37381690	37396591	37396678	3.23583e-05	-0.131	ES
ENSG00000139722	VPS37B	12	-	123355436	123355602	-	-	123353026	123353109	123380498	123380674	3.2481e-05	-0.228	ES
ENSG00000181381	DDX60L	4	-	169298878	169298994	-	-	169296527	169296675	169299504	169299626	3.2481e-05	0.227	ES
ENSG00000151948	GLT1D1	12	+	129410903	129410999	-	-	129399477	129399534	129429870	129429914	3.2481e-05	-0.129	ES
ENSG00000089351	GRAMD1A	19	+	35504444	35504595	-	-	35502377	35502458	35506727	35506871	3.25838e-05	-0.175	ES
ENSG00000134759	ELP2	18	+	33724901	33724997	-	-	33722788	33722929	33734812	33734962	3.349e-05	-0.32	ES
ENSG00000011405	PIK3C2A	11	-	17158028	17158172	-	-	17156657	17156706	17167214	17167278	3.39375e-05	-0.13	ES
ENSG00000072062	PRKACA	19	-	14204439	14204604	-	-	14203861	14204049	14208172	14208295	3.40989e-05	-0.114	ES
ENSG00000166825	ANPEP	15	-	90348176	90348448	-	-	90347721	90347848	90348551	90348603	3.40989e-05	-0.123	ES
ENSG00000228340	RP5-1043L13.1	20	+	58696083	58696177	-	-	58675225	58675274	58729462	58729557	3.4479e-05	0.527	ES
ENSG00000198589	LRBA	4	-	151199004	151199156	-	-	151186177	151186964	151203601	151203798	3.64302e-05	-0.225	ES
ENSG00000153147	SMARCA5	4	+	144467077	144467200	-	-	144466622	144466736	144467928	144468061	3.64418e-05	-0.158	ES
ENSG00000163605	PPP4R2	3	+	73112823	73112898	-	-	73110173	73110211	73114547	73116290	3.67126e-05	-0.253	ES
ENSG00000159399	HK2	2	+	75100402	75100498	-	-	75099426	75099546	75100970	75101070	3.71877e-05	-0.238	ES
ENSG00000163719	MTMR14	3	+	9731647	9731827	-	-	9730627	9730766	9739394	9739550	3.75028e-05	-0.126	ES
ENSG00000085377	PREP	6	-	105733360	105733455	-	-	105730325	105730457	105736632	105736769	3.75028e-05	-0.379	ES
ENSG00000169045	HNRNPH1	5	-	179046269	179046408	-	-	179045239	179045324	179048242	179048398	3.75028e-05	-0.137	ES
ENSG00000164180	TMEM161B	5	-	87493485	87493582	-	-	87490863	87492305	87494792	87494967	3.90178e-05	-0.405	ES
ENSG00000144744	UBA3	3	-	69120685	69120768	-	-	69117078	69117159	69124580	69124661	3.91709e-05	-0.132	ES
ENSG00000127328	RAB3IP	12	+	70206557	70206657	-	-	70195388	70195501	70206743	70206813	3.97378e-05	0.25	ES
ENSG00000108840	HDAC5	17	-	42162389	42162523	-	-	42161922	42162043	42163939	42164123	4.03458e-05	-0.256	ES
ENSG00000179262	RAD23A	19	+	13059327	13059366	-	-	13058990	13059172	13059499	13059627	4.05166e-05	-0.19	ES
ENSG00000048740	CELF2	10	+	11363151	11363349	-	-	11356101	11356221	11367798	11367942	4.1186e-05	-0.157	ES
ENSG00000129197	RPAIN	17	+	5331390	5331531	-	-	5329555	5329619	5335861	5336196	4.1733e-05	0.252	ES
ENSG00000156875	HIAT1	1	+	100534028	100534142	-	-	100533532	100533751	100535169	100535241	4.25007e-05	-0.297	ES
ENSG00000117335	CD46	1	+	207941123	207941168	-	-	207940357	207940540	207943665	207943707	4.33411e-05	-0.136	ES
ENSG00000151503	NCAPD3	11	-	134079038	134079100	-	-	134078764	134078845	134079206	134079371	4.6834e-05	-0.289	ES
ENSG00000140526	ABHD2	15	+	89647412	89647501	-	-	89647133	89647275	89656955	89657055	4.79588e-05	-0.465	ES
ENSG00000134759	ELP2	18	+	33726212	33726344	-	-	33722788	33722929	33734812	33734962	4.89719e-05	-0.203	ES
ENSG00000154889	MPPE1	18	-	11897524	11897619	-	-	11896981	11897355	11908199	11908307	4.90356e-05	-0.366	ES
ENSG00000055609	KMT2C	7	-	151921099	151921264	-	-	151919085	151919151	151927007	151927112	4.9678e-05	0.44	ES
ENSG00000100982	PCIF1	20	+	44574349	44574522	-	-	44573645	44573669	44574667	44574754	5.03804e-05	-0.262	ES
ENSG00000070501	POLB	8	+	42218613	42218720	-	-	42214837	42214910	42218812	42218883	5.03844e-05	0.257	ES
ENSG00000135250	SRPK2	7	-	104909252	104909316	-	-	104844074	104844232	105029094	105029149	5.14051e-05	0.17	ES
ENSG00000116731	PRDM2	1	+	14104912	14109326	-	-	14099572	14099683	14113009	14114554	5.15376e-05	0.169	ES
ENSG00000140332	TLE3	15	-	70346776	70347019	-	-	70345565	70345713	70347387	70347637	5.20754e-05	-0.156	ES
ENSG00000099992	TBC1D10A	22	-	30700519	30700619	-	-	30695432	30695540	30722661	30723035	5.23424e-05	-0.154	ES
ENSG00000168488	ATXN2L	16	+	28838182	28838307	-	-	28837090	28837162	28840721	28840813	5.24207e-05	-0.191	ES
ENSG00000047365	ARAP2	4	-	36075310	36075445	-	-	36067619	36069900	36083872	36083908	5.50349e-05	-0.183	ES
ENSG00000131051	RBM39	20	-	34322107	34322179	-	-	34319862	34320057	34328446	34328519	5.81207e-05	-0.357	ES
ENSG00000131797	CLUHP3	16	+	31712983	31713179	-	-	31711910	31712059	31713855	31714002	5.90219e-05	-0.248	ES
ENSG00000100519	PSMC6	14	+	53184946	53185070	-	-	53184798	53184860	53185694	53185756	5.90241e-05	-0.217	ES
ENSG00000167077	MEI1	22	+	42191414	42191546	-	-	42190374	42190481	42191738	42191777	6.17486e-05	-0.143	ES
ENSG00000050426	LETMD1	12	+	51451814	51451911	-	-	51450132	51450285	51453143	51454184	6.17486e-05	-0.218	ES
ENSG00000197943	PLCG2	16	+	81965101	81965259	-	-	81962162	81962229	81969773	81969983	6.19776e-05	-0.224	ES
ENSG00000174197	MGA	15	+	42053936	42054048	-	-	42052520	42052727	42054326	42054560	6.21956e-05	-0.19	ES
ENSG00000134759	ELP2	18	+	33718757	33718835	-	-	33718232	33718389	33722788	33722910	6.26454e-05	-0.231	ES
ENSG00000140443	IGF1R	15	+	99473463	99473534	-	-	99472786	99472889	99478544	99478595	6.3625e-05	-0.333	ES
ENSG00000148396	SEC16A	9	-	139340096	139340171	-	-	139338274	139338352	139341306	139341401	6.43354e-05	-0.46	ES
ENSG00000139624	CERS5	12	-	50529215	50529435	-	-	50528328	50528485	50529514	50529621	6.46656e-05	0.112	ES
ENSG00000124486	USP9X	X	+	41010173	41010310	-	-	41007621	41007828	41012200	41012334	6.46656e-05	-0.116	ES
ENSG00000174197	MGA	15	+	42034743	42035370	-	-	42032250	42032401	42040834	42041125	6.70373e-05	-0.282	ES
ENSG00000138629	UBL7	15	-	74743776	74743861	-	-	74743142	74743200	74748892	74749012	6.72227e-05	0.2	ES
ENSG00000003756	RBM5	3	+	50151612	50151684	-	-	50150046	50150977	50152860	50153040	6.84869e-05	-0.22	ES
ENSG00000184047	DIABLO	12	-	122694243	122694405	-	-	122692862	122693124	122701034	122701131	7.01648e-05	0.349	ES
ENSG00000110046	ATG2A	11	-	64668355	64668564	-	-	64667965	64668101	64669731	64669858	7.01648e-05	-0.129	ES
ENSG00000145241	CENPC	4	-	68340605	68340696	-	-	68338199	68338393	68355684	68355839	7.02228e-05	-0.33	ES
ENSG00000156875	HIAT1	1	+	100535169	100535241	-	-	100533532	100533751	100542720	100542833	7.05548e-05	-0.151	ES
ENSG00000092201	SUPT16H	14	-	21840627	21840876	-	-	21840032	21840203	21841496	21841589	7.10195e-05	0.211	ES
ENSG00000086619	ERO1LB	1	-	236413184	236413267	-	-	236406721	236406795	236415349	236415391	7.12809e-05	0.165	ES
ENSG00000077150	NFKB2	10	+	104158495	104158621	-	-	104158141	104158280	104159044	104159254	7.13513e-05	-0.147	ES
ENSG00000078070	MCCC1	3	-	182810196	182810333	-	-	182804480	182804576	182812346	182812393	7.22135e-05	-0.248	ES
ENSG00000054654	SYNE2	14	+	64688251	64688422	-	-	64687154	64687355	64689906	64690098	7.43495e-05	-0.123	ES
ENSG00000057252	SOAT1	1	+	179314081	179314211	-	-	179312724	179312770	179316734	179316832	7.44973e-05	-0.181	ES
ENSG00000111832	RWDD1	6	+	116894020	116894148	-	-	116892582	116892818	116895220	116895334	7.85504e-05	0.281	ES
ENSG00000130723	PRRC2B	9	+	134357760	134357949	-	-	134357112	134357195	134358096	134358294	7.85614e-05	-0.25	ES
ENSG00000101343	CRNKL1	20	-	20020252	20020492	-	-	20018992	20019094	20021329	20021410	7.85614e-05	-0.128	ES
ENSG00000115649	CNPPD1	2	-	220038867	220038929	-	-	220038071	220038189	220039499	220039830	7.85975e-05	-0.115	ES
ENSG00000137414	FAM8A1	6	+	17602820	17602941	-	-	17600585	17601352	17606104	17606244	7.86835e-05	-0.127	ES
ENSG00000172046	USP19	3	-	49154491	49154791	-	-	49154159	49154376	49154869	49155003	7.87892e-05	0.167	ES
ENSG00000120963	ZNF706	8	-	102214560	102214675	-	-	102213834	102213971	102217662	102217960	8.07273e-05	0.274	ES
ENSG00000139496	NUPL1	13	+	25877239	25877293	-	-	25875762	25876018	25881943	25882086	8.08662e-05	0.266	ES
ENSG00000079332	SAR1A	10	-	71922445	71922515	-	-	71921613	71921687	71930168	71930279	8.08662e-05	0.375	ES
ENSG00000135387	CAPRIN1	11	+	34119244	34119308	-	-	34118025	34118220	34120849	34122011	8.34337e-05	-0.251	ES
ENSG00000114867	EIF4G1	3	+	184046696	184046778	-	-	184046418	184046544	184049053	184049152	8.39538e-05	-0.115	ES
ENSG00000067066	SP100	2	+	231328781	231328865	-	-	231327149	231327233	231331015	231331069	8.43598e-05	-0.108	ES
ENSG00000090061	CCNK	14	+	99958282	99958657	-	-	99947761	99947816	99958962	99959211	8.47432e-05	0.111	ES
ENSG00000000938	FGR	1	-	27948069	27948168	-	-	27942199	27942355	27951599	27951662	8.57623e-05	-0.293	ES
ENSG00000108840	HDAC5	17	-	42169539	42169652	-	-	42169067	42169199	42169748	42169895	8.61539e-05	-0.158	ES
ENSG00000168495	POLR3D	8	+	22105666	22105791	-	-	22105369	22105521	22105993	22106162	8.7967e-05	-0.23	ES
ENSG00000139722	VPS37B	12	-	123355436	123355608	-	-	123353026	123353109	123380498	123380991	8.85008e-05	-0.112	ES
ENSG00000176454	LPCAT4	15	-	34653600	34653733	-	-	34651789	34652410	34654396	34654522	8.97e-05	-0.201	ES
ENSG00000137074	APTX	9	-	32988080	32988127	-	-	32987541	32987844	32989756	32990086	8.98243e-05	-0.411	ES
ENSG00000213928	IRF9	14	+	24633086	24633168	-	-	24632586	24632717	24633271	24633343	9.01771e-05	-0.22	ES
ENSG00000132581	SDF2	17	-	26978503	26978595	-	-	26975942	26976294	26982304	26982501	9.40195e-05	0.146	ES
ENSG00000009335	UBE3C	7	+	157013382	157013470	-	-	157009560	157009665	157015947	157016045	9.72282e-05	-0.148	ES
ENSG00000119541	VPS4B	18	-	61066474	61066556	-	-	61060641	61060782	61067280	61067429	9.84431e-05	-0.128	ES
ENSG00000167766	ZNF83	19	-	53119970	53120094	-	-	53117942	53118050	53122188	53122315	9.98986e-05	0.585	ES
ENSG00000158669	AGPAT6	8	+	41468254	41468329	-	-	41467173	41467474	41471904	41471960	0.000102222	-0.189	ES
ENSG00000078674	PCM1	8	+	17782221	17782289	-	-	17780498	17780697	17793097	17793215	0.000102508	-0.168	ES
ENSG00000138867	GUCD1	22	-	24944884	24944969	-	-	24943875	24944041	24950916	24951139	0.000106091	-0.105	ES
ENSG00000164053	ATRIP	3	+	48498658	48498816	-	-	48495699	48495818	48500757	48500853	0.000106915	-0.396	ES
ENSG00000030066	NUP160	11	-	47834433	47834599	-	-	47833853	47833981	47834867	47834967	0.000109102	-0.177	ES
ENSG00000138757	G3BP2	4	-	76571521	76571640	-	-	76569572	76570886	76572212	76572341	0.000110139	-0.142	ES
ENSG00000133835	HSD17B4	5	+	118845124	118845189	-	-	118844835	118844939	118850675	118850741	0.000110485	0.248	ES
ENSG00000074603	DPP8	15	-	65792943	65793117	-	-	65790201	65790370	65799580	65799693	0.000116172	-0.115	ES
ENSG00000213096	ZNF254	19	+	24289349	24289445	-	-	24269977	24270139	24309055	24309122	0.000116377	0.377	ES
ENSG00000146247	PHIP	6	-	79675661	79675773	-	-	79675419	79675481	79679551	79679634	0.000119596	-0.106	ES
ENSG00000068878	PSME4	2	-	54117240	54117345	-	-	54115857	54115949	54119944	54120097	0.000121847	-0.178	ES
ENSG00000093144	ECHDC1	6	-	127637078	127637119	-	-	127635960	127636041	127637594	127637647	0.000124321	-0.156	ES
ENSG00000197943	PLCG2	16	+	81968033	81968136	-	-	81962162	81962229	81969773	81969983	0.000124727	-0.21	ES
ENSG00000146247	PHIP	6	-	79665329	79665399	-	-	79664530	79664680	79668191	79668317	0.000126362	-0.299	ES
ENSG00000132478	UNK	17	+	73788393	73788559	-	-	73787840	73788100	73789523	73790205	0.000126362	-0.258	ES
ENSG00000197892	KIF13B	8	-	28991556	28991727	-	-	28989824	28989982	28997579	28997708	0.000129354	-0.2	ES
ENSG00000183486	MX2	21	+	42771122	42771264	-	-	42770823	42770946	42775193	42775270	0.000129624	-0.131	ES
ENSG00000163872	YEATS2	3	+	183490092	183490351	-	-	183479884	183480067	183491420	183491582	0.000133991	-0.33	ES
ENSG00000153234	NR4A2	2	-	157185834	157186700	-	-	157182661	157182719	157187179	157187303	0.000134256	-0.153	ES
ENSG00000145715	RASA1	5	+	86676325	86676412	-	-	86675551	86675667	86679529	86679597	0.000134418	-0.334	ES
ENSG00000113851	CRBN	3	-	3195643	3195759	-	-	3195107	3195172	3196430	3196515	0.000134481	-0.243	ES
ENSG00000125107	CNOT1	16	-	58590750	58590894	-	-	58589687	58589812	58594115	58594266	0.000135238	-0.131	ES
ENSG00000006652	IFRD1	7	+	112102324	112102433	-	-	112102055	112102234	112108035	112108170	0.000135471	-0.191	ES
ENSG00000129158	SERGEF	11	-	17981016	17981183	-	-	17899754	17899791	18010143	18010304	0.000138014	-0.144	ES
ENSG00000176731	C8orf59	8	-	86131464	86131589	-	-	86129614	86129731	86132534	86132582	0.000141489	0.115	ES
ENSG00000135108	FBXO21	12	-	117604702	117604882	-	-	117603289	117603422	117610275	117610412	0.000141507	-0.26	ES
ENSG00000171953	ATPAF2	17	-	17931545	17931691	-	-	17929632	17929730	17931928	17931973	0.000143317	-0.241	ES
ENSG00000135387	CAPRIN1	11	+	34118742	34118843	-	-	34118025	34118220	34120849	34122698	0.000143404	-0.193	ES
ENSG00000156313	RPGR	X	-	38180279	38180342	-	-	38178081	38178240	38182651	38182777	0.000143626	-0.148	ES
ENSG00000146247	PHIP	6	-	79664948	79664999	-	-	79664530	79664680	79668191	79668317	0.00014363	-0.16	ES
ENSG00000026751	SLAMF7	1	+	160721134	160721238	-	-	160720093	160720213	160721975	160722038	0.000144874	-0.17	ES
ENSG00000163904	SENP2	3	+	185339613	185339693	-	-	185335267	185335399	185341785	185341870	0.000145562	-0.227	ES
ENSG00000118900	UBN1	16	+	4921155	4921302	-	-	4920516	4920635	4922884	4922935	0.000146609	-0.199	ES
ENSG00000130024	PHF10	6	-	170114828	170114938	-	-	170112481	170112635	170115803	170115953	0.000146772	-0.156	ES
ENSG00000163904	SENP2	3	+	185337086	185337290	-	-	185335267	185335399	185341785	185341870	0.000148392	-0.114	ES
ENSG00000184584	TMEM173	5	-	138856913	138857100	-	-	138855118	138856039	138857854	138858789	0.000148401	-0.166	ES
ENSG00000140443	IGF1R	15	+	99478052	99478282	-	-	99472786	99472889	99478544	99478655	0.000151002	-0.228	ES
ENSG00000011243	AKAP8L	19	-	15510112	15510221	-	-	15508524	15508666	15511604	15511675	0.000153153	-0.149	ES
ENSG00000149187	CELF1	11	-	47522412	47522484	-	-	47521004	47521156	47574543	47574669	0.000158124	-0.255	ES
ENSG00000127507	EMR2	19	-	14876469	14877193	-	-	14876335	14876382	14883153	14883309	0.000158359	-0.14	ES
ENSG00000122884	P4HA1	10	-	74810810	74811007	-	-	74806682	74806859	74813108	74813348	0.000158722	-0.105	ES
ENSG00000130723	PRRC2B	9	+	134357757	134357949	-	-	134357112	134357195	134358096	134358294	0.00015979	-0.235	ES
ENSG00000213341	CHUK	10	-	101966986	101967089	-	-	101964832	101964956	101969351	101969546	0.00015979	-0.268	ES
ENSG00000100220	RTCB	22	-	32802648	32802748	-	-	32797733	32797890	32804161	32804229	0.000161901	-0.212	ES
ENSG00000168894	RNF181	2	+	85823944	85824054	-	-	85823641	85823772	85824226	85824301	0.000162374	-0.118	ES
ENSG00000083312	TNPO1	5	+	72192882	72192978	-	-	72189442	72189530	72195832	72195908	0.000166984	-0.137	ES
ENSG00000258555	SPECC1L-ADORA2A	22	+	24807555	24807672	-	-	24765185	24765288	24808615	24808675	0.000168866	-0.279	ES
ENSG00000149187	CELF1	11	-	47505004	47505084	-	-	47504246	47504408	47505940	47506075	0.000169674	-0.133	ES
ENSG00000171612	SLC25A33	1	+	9630315	9630416	-	-	9627341	9627419	9633403	9633470	0.000169674	-0.306	ES
ENSG00000123349	PFDN5	12	+	53690027	53690059	-	-	53689335	53689423	53691633	53691708	0.000170671	0.199	ES
ENSG00000158773	USF1	1	-	161011524	161011636	-	-	161011113	161011201	161011905	161012007	0.000170947	-0.121	ES
ENSG00000170185	USP38	4	+	144118975	144119077	-	-	144116868	144116998	144124560	144124719	0.000171356	-0.292	ES
ENSG00000125107	CNOT1	16	-	58590750	58590897	-	-	58589687	58589812	58594115	58594266	0.000173047	-0.106	ES
ENSG00000081154	PCNP	3	+	101298432	101298848	-	-	101293029	101293123	101309058	101309114	0.000174357	0.472	ES
ENSG00000086288	NME8	7	+	37905126	37905219	-	-	37902997	37903064	37907303	37907500	0.000175761	0.373	ES
ENSG00000124181	PLCG1	20	+	39800832	39800929	-	-	39798751	39798909	39801060	39801285	0.000175966	-0.196	ES
ENSG00000105835	NAMPT	7	-	105912975	105913104	-	-	105894809	105894950	105925273	105925397	0.00017685	0.135	ES
ENSG00000163349	HIPK1	1	+	114497272	114497392	-	-	114483003	114484081	114498184	114498271	0.000178624	-0.14	ES
ENSG00000083312	TNPO1	5	+	72192284	72192383	-	-	72189502	72189530	72195832	72195908	0.000182131	-0.12	ES
ENSG00000198589	LRBA	4	-	151789333	151789457	-	-	151773036	151774095	151791676	151791758	0.000189225	-0.115	ES
ENSG00000130475	FCHO1	19	+	17865400	17865430	-	-	17865125	17865170	17865926	17866000	0.000189596	-0.271	ES
ENSG00000133731	IMPA1	8	-	82583173	82583282	-	-	82572807	82572902	82586075	82586184	0.00019055	-0.316	ES
ENSG00000100503	NIN	14	-	51288591	51288718	-	-	51273454	51273536	51297181	51297235	0.00019589	0.103	ES
ENSG00000248476	BACH1-IT1	21	+	30724899	30724984	-	-	30723954	30724134	30733351	30733564	0.000196419	0.234	ES
ENSG00000140450	ARRDC4	15	+	98511243	98511346	-	-	98509124	98509272	98512352	98512609	0.000198732	-0.194	ES
ENSG00000135297	MTO1	6	+	74207458	74207619	-	-	74201956	74202075	74210296	74210819	0.000200997	-0.149	ES
ENSG00000078674	PCM1	8	+	17863771	17863906	-	-	17850991	17851128	17867055	17867253	0.000204705	-0.16	ES
ENSG00000169919	GUSB	7	-	65435268	65435353	-	-	65432717	65432894	65439281	65439428	0.000207346	-0.224	ES
ENSG00000137776	SLTM	15	-	59204761	59204809	-	-	59193458	59193486	59209133	59209198	0.000208336	0.185	ES
ENSG00000169062	UPF3A	13	+	115064314	115064475	-	-	115057108	115057267	115067205	115067267	0.000209422	-0.241	ES
ENSG00000011243	AKAP8L	19	-	15511105	15511169	-	-	15508524	15508666	15511604	15511675	0.000210071	-0.165	ES
ENSG00000115020	PIKFYVE	2	+	209195246	209195418	-	-	209192903	209193004	209200029	209200143	0.000210328	-0.273	ES
ENSG00000112149	CD83	6	+	14131750	14131979	-	-	14118180	14118296	14133879	14133986	0.000213353	-0.261	ES
ENSG00000154889	MPPE1	18	-	11885674	11885815	-	-	11884066	11884626	11886915	11887024	0.000214504	-0.145	ES
ENSG00000035928	RFC1	4	-	39322906	39322994	-	-	39322002	39322289	39329143	39329376	0.000217208	-0.193	ES
ENSG00000143851	PTPN7	1	-	202128408	202128582	-	-	202126866	202126951	202129672	202129736	0.000220476	-0.182	ES
ENSG00000237943	PRKCQ-AS1	10	+	6624099	6624163	-	-	6622386	6622889	6625637	6625990	0.000222343	-0.462	ES
ENSG00000198814	GK	X	+	30745582	30745669	-	-	30742217	30742298	30746848	30747366	0.000226393	0.223	ES
ENSG00000077097	TOP2B	3	-	25646250	25646361	-	-	25642590	25642716	25647533	25647613	0.000228289	-0.126	ES
ENSG00000037474	NSUN2	5	-	6622128	6622213	-	-	6620218	6620411	6623326	6623398	0.000229162	-0.126	ES
ENSG00000041357	PSMA4	15	+	78834824	78834987	-	-	78834518	78834561	78836531	78836609	0.000229162	-0.177	ES
ENSG00000115368	WDR75	2	+	190322036	190322107	-	-	190320045	190320170	190323478	190323598	0.000232022	-0.422	ES
ENSG00000133193	FAM104A	17	-	71223303	71223403	-	-	71203491	71205907	71228224	71228506	0.00023379	-0.255	ES
ENSG00000077454	LRCH4	7	-	100176021	100176134	-	-	100175444	100175535	100176272	100176323	0.000237688	-0.106	ES
ENSG00000105374	NKG7	19	-	51875414	51875456	-	-	51875193	51875328	51875632	51875664	0.000248129	-0.147	ES
ENSG00000118482	PHF3	6	+	64356431	64356700	-	-	64345740	64346055	64389900	64390062	0.000250263	0.187	ES
ENSG00000139636	LMBR1L	12	-	49498528	49498668	-	-	49497483	49497596	49499706	49499740	0.000251495	-0.153	ES
ENSG00000229124	VIM-AS1	10	-	17258165	17258273	-	-	17257194	17257363	17271343	17271984	0.000253027	0.139	ES
ENSG00000132359	RAP1GAP2	17	+	2935704	2935743	-	-	2934215	2934292	2936685	2941033	0.000256361	-0.162	ES
ENSG00000033627	ATP6V0A1	17	+	40666306	40666478	-	-	40665878	40665996	40673044	40674600	0.000257208	-0.248	ES
ENSG00000134759	ELP2	18	+	33722243	33722310	-	-	33721099	33721164	33722788	33722929	0.00025729	-0.198	ES
ENSG00000141506	PIK3R5	17	-	8791487	8792208	-	-	8790412	8790538	8792455	8792539	0.000263109	-0.179	ES
ENSG00000159322	ADPGK	15	-	73067212	73067438	-	-	73052747	73052868	73075799	73075958	0.000267313	0.134	ES
ENSG00000170322	NFRKB	11	-	129747219	129747280	-	-	129746615	129746790	129748203	129748250	0.000268234	-0.212	ES
ENSG00000164934	DCAF13	8	+	104433202	104433310	-	-	104432491	104432691	104438283	104438373	0.000271184	-0.256	ES
ENSG00000161847	RAVER1	19	-	10439317	10439728	-	-	10434181	10434242	10441135	10441202	0.000276177	-0.208	ES
ENSG00000148634	HERC4	10	-	69718869	69718893	-	-	69716634	69716733	69726439	69726559	0.000276399	-0.121	ES
ENSG00000119689	DLST	14	+	75357758	75357896	-	-	75356580	75356655	75359536	75359689	0.000277129	-0.114	ES
ENSG00000136051	KIAA1033	12	+	105550503	105550570	-	-	105546120	105546229	105551013	105551100	0.000278741	-0.181	ES
ENSG00000139636	LMBR1L	12	-	49498230	49498334	-	-	49497469	49497596	49499706	49499740	0.000279632	-0.182	ES
ENSG00000108094	CUL2	10	-	35343361	35343467	-	-	35338610	35338693	35349801	35349896	0.000285624	-0.105	ES
ENSG00000146285	SCML4	6	-	108093375	108093590	-	-	108070887	108071017	108145329	108145516	0.000286869	-0.227	ES
ENSG00000011198	ABHD5	3	+	43759257	43759349	-	-	43756438	43756550	43759934	43760098	0.000286986	-0.2	ES
ENSG00000168234	TTC39C	18	+	21649120	21649235	-	-	21645975	21646104	21660548	21660903	0.000288644	-0.109	ES
ENSG00000116679	IVNS1ABP	1	-	185278134	185278304	-	-	185277931	185278007	185278514	185278643	0.000289604	-0.211	ES
ENSG00000180773	SLC36A4	11	-	92917595	92917686	-	-	92916000	92916060	92918856	92918980	0.000289835	-0.223	ES
ENSG00000150093	ITGB1	10	-	33221433	33221528	-	-	33218749	33218972	33224419	33224486	0.000290025	-0.201	ES
ENSG00000171824	EXOSC10	1	-	11142744	11142935	-	-	11141138	11141295	11147504	11147648	0.000292019	-0.164	ES
ENSG00000138629	UBL7	15	-	74744636	74744719	-	-	74743142	74743200	74748892	74749012	0.000293973	0.115	ES
ENSG00000198901	PRC1	15	-	91524728	91524899	-	-	91524113	91524263	91524977	91525211	0.000293988	-0.365	ES
ENSG00000115020	PIKFYVE	2	+	209194565	209194637	-	-	209192903	209193004	209200029	209200143	0.000296964	-0.286	ES
ENSG00000167699	GLOD4	17	-	673660	673747	-	-	673283	673397	674564	674619	0.000303629	-0.192	ES
ENSG00000141279	NPEPPS	17	+	45669321	45669426	-	-	45668082	45668247	45669850	45669911	0.000305017	-0.16	ES
ENSG00000099783	HNRNPM	19	+	8527412	8527465	-	-	8520288	8520458	8528380	8528388	0.000305961	-0.11	ES
ENSG00000135636	DYSF	2	+	71740369	71740462	-	-	71738936	71739051	71740845	71741051	0.000307517	-0.109	ES
ENSG00000168591	TMUB2	17	+	42265274	42265377	-	-	42264337	42264477	42266302	42266667	0.000307517	0.125	ES
ENSG00000135164	DMTF1	7	+	86792554	86792648	-	-	86783705	86783844	86792810	86792933	0.000307517	0.27	ES
ENSG00000162402	USP24	1	-	55575857	55575919	-	-	55572911	55573103	55586268	55586429	0.000309326	-0.109	ES
ENSG00000107036	KIAA1432	9	+	5753535	5753646	-	-	5753199	5753238	5754840	5754930	0.000311565	-0.2	ES
ENSG00000183486	MX2	21	+	42762491	42762630	-	-	42754336	42754491	42767513	42767712	0.000313232	-0.156	ES
ENSG00000214765	SEPT7P2	7	-	45786425	45786547	-	-	45784595	45784647	45786813	45786910	0.000319159	0.122	ES
ENSG00000121671	CRY2	11	+	45883610	45883699	-	-	45882398	45882583	45889162	45889303	0.000320549	-0.124	ES
ENSG00000196912	ANKRD36B	2	-	98195368	98195506	-	-	98177294	98177323	98196924	98197031	0.000320721	-0.14	ES
ENSG00000135636	DYSF	2	+	71776479	71776521	-	-	71766286	71766369	71778170	71778286	0.000320804	0.112	ES
ENSG00000153207	AHCTF1	1	-	247079443	247079697	-	-	247076533	247076714	247081551	247081679	0.000323691	-0.174	ES
ENSG00000167995	BEST1	11	+	61725617	61725973	-	-	61724858	61724936	61726969	61727050	0.000324415	0.123	ES
ENSG00000073921	PICALM	11	-	85701292	85701442	-	-	85694908	85695016	85707868	85707972	0.000327106	0.173	ES
ENSG00000123405	NFE2	12	-	54693930	54694060	-	-	54688918	54689088	54694584	54694799	0.000328818	0.112	ES
ENSG00000198589	LRBA	4	-	151788822	151789015	-	-	151773036	151774095	151791676	151791758	0.000330944	-0.165	ES
ENSG00000050426	LETMD1	12	+	51447560	51447643	-	-	51442816	51442968	51450132	51450285	0.00033164	0.195	ES
ENSG00000166169	POLL	10	-	103345618	103345913	-	-	103343264	103343438	103347002	103347178	0.000331857	0.526	ES
ENSG00000114867	EIF4G1	3	+	184035504	184035604	-	-	184032393	184032462	184037476	184037589	0.000333066	-0.134	ES
ENSG00000129566	TEP1	14	-	20850071	20850222	-	-	20849471	20849560	20850382	20850421	0.000333066	-0.159	ES
ENSG00000172795	DCP2	5	+	112339638	112339774	-	-	112337263	112337371	112343634	112344004	0.000333362	-0.135	ES
ENSG00000127507	EMR2	19	-	14876469	14876616	-	-	14876335	14876382	14883153	14883309	0.000341719	-0.115	ES
ENSG00000122912	SLC25A16	10	-	70276840	70277022	-	-	70276507	70276600	70287002	70287173	0.000343332	0.257	ES
ENSG00000256500	RP11-73M18.2	14	+	104037959	104038157	-	-	104029298	104029461	104053610	104053701	0.000345435	0.145	ES
ENSG00000126001	CEP250	20	+	34095566	34095680	-	-	34090217	34092833	34095863	34096019	0.000346864	-0.254	ES
ENSG00000147133	TAF1	X	+	70608587	70608718	-	-	70608086	70608228	70609434	70609515	0.000350518	-0.111	ES
ENSG00000135250	SRPK2	7	-	104946882	104947018	-	-	104937867	104937980	105029094	105029149	0.000352083	0.336	ES
ENSG00000186480	INSIG1	7	+	155094456	155094556	-	-	155089968	155090407	155099950	155100467	0.000356001	-0.332	ES
ENSG00000113575	PPP2CA	5	-	133536025	133536187	-	-	133534776	133534895	133536675	133536765	0.000356001	-0.237	ES
ENSG00000265681	RPL17	18	-	47017721	47017815	-	-	47017162	47017297	47017901	47017956	0.000357211	-0.196	ES
ENSG00000119720	NRDE2	14	-	90769063	90769469	-	-	90767582	90767716	90770278	90770726	0.000358026	-0.246	ES
ENSG00000011198	ABHD5	3	+	43759162	43759349	-	-	43756438	43756550	43759934	43760541	0.000359078	-0.111	ES
ENSG00000198000	NOL8	9	-	95085517	95085633	-	-	95083949	95084028	95085722	95085785	0.000364136	0.284	ES
ENSG00000168439	STIP1	11	+	63961732	63961802	-	-	63960549	63960759	63961950	63962092	0.000364388	-0.162	ES
ENSG00000134759	ELP2	18	+	33725910	33726011	-	-	33722788	33722929	33726212	33726339	0.000365121	-0.187	ES
ENSG00000075420	FNDC3B	3	+	172060800	172060906	-	-	172058902	172059021	172061875	172062048	0.000370125	-0.184	ES
ENSG00000204524	ZNF805	19	+	57755290	57755417	-	-	57752259	57752289	57759972	57760068	0.000378612	-0.141	ES
ENSG00000168488	ATXN2L	16	+	28837560	28837711	-	-	28837090	28837162	28840721	28840813	0.000383374	-0.103	ES
ENSG00000047365	ARAP2	4	-	36081837	36081901	-	-	36067619	36069900	36083872	36083908	0.000385812	-0.185	ES
ENSG00000100092	SH3BP1	22	+	38051278	38051322	-	-	38049785	38049880	38051932	38052049	0.000388294	-0.254	ES
ENSG00000152117	AC093838.4	2	+	132256439	132256526	-	-	132254782	132254866	132257776	132257919	0.000390014	-0.188	ES
ENSG00000167766	ZNF83	19	-	53119970	53120128	-	-	53117917	53118050	53122188	53122315	0.000390876	0.579	ES
ENSG00000175166	PSMD2	3	+	184021734	184021862	-	-	184021107	184021254	184022091	184022179	0.000391305	-0.153	ES
ENSG00000173120	KDM2A	11	+	66948790	66948869	-	-	66947549	66947688	66949316	66949363	0.000392332	-0.178	ES
ENSG00000079432	CIC	19	+	42795709	42795897	-	-	42794384	42795618	42796237	42796359	0.000392538	0.157	ES
ENSG00000137145	DENND4C	9	+	19371753	19371818	-	-	19369834	19369985	19372034	19372592	0.000392929	-0.206	ES
ENSG00000116957	TBCE	1	+	235594019	235594119	-	-	235590454	235590554	235597518	235597595	0.000393924	-0.234	ES
ENSG00000134644	PUM1	1	-	31452908	31453013	-	-	31447497	31447649	31454158	31454252	0.000398772	-0.286	ES
ENSG00000164548	TRA2A	7	-	23545756	23545885	-	-	23545364	23545432	23547038	23547154	0.000408844	-0.125	ES
ENSG00000100519	PSMC6	14	+	53178127	53178242	-	-	53177818	53177886	53184798	53185406	0.000409076	-0.119	ES
ENSG00000035928	RFC1	4	-	39328182	39328260	-	-	39322084	39322289	39329143	39329376	0.000409076	-0.118	ES
ENSG00000155508	CNOT8	5	+	154247251	154247352	-	-	154244751	154244945	154251289	154251434	0.000409835	0.478	ES
ENSG00000175166	PSMD2	3	+	184021430	184021537	-	-	184021107	184021254	184022091	184022179	0.000411757	-0.118	ES
ENSG00000147443	DOK2	8	-	21769411	21769499	-	-	21768183	21768368	21771049	21771187	0.000413159	-0.116	ES
ENSG00000155229	MMS19	10	-	99221252	99221379	-	-	99220663	99220764	99221584	99221653	0.000413344	-0.168	ES
ENSG00000143222	UFC1	1	+	161127043	161127107	-	-	161126739	161126807	161128201	161128472	0.000415401	-0.114	ES
ENSG00000075568	TMEM131	2	-	98411392	98411578	-	-	98409857	98410016	98413306	98413449	0.000415506	-0.156	ES
ENSG00000267216	AC010642.1	19	+	58823531	58823828	-	-	58817453	58817582	58826113	58826563	0.000418816	-0.13	ES
ENSG00000198925	ATG9A	2	-	220086771	220086889	-	-	220085801	220086024	220086993	220087172	0.000425418	-0.203	ES
ENSG00000134644	PUM1	1	-	31452908	31453010	-	-	31447495	31447649	31454158	31454252	0.000425474	-0.254	ES
ENSG00000164758	MED30	8	+	118542961	118543066	-	-	118532951	118533292	118552121	118552501	0.000438896	-0.123	ES
ENSG00000116984	MTR	1	+	237015820	237015937	-	-	237013643	237013823	237016247	237016388	0.000448638	-0.139	ES
ENSG00000189376	C8orf76	8	-	124243539	124243997	-	-	124232195	124232537	124250037	124250181	0.000449963	-0.148	ES
ENSG00000159921	GNE	9	-	36236828	36236981	-	-	36233916	36234129	36246027	36246479	0.00045297	-0.452	ES
ENSG00000185753	CXorf38	X	-	40495784	40495964	-	-	40489865	40490025	40496258	40496408	0.000453702	-0.172	ES
ENSG00000116786	PLEKHM2	1	+	16058444	16058543	-	-	16057686	16057752	16058844	16059024	0.000455389	-0.123	ES
ENSG00000134644	PUM1	1	-	31452908	31453025	-	-	31447497	31447649	31454158	31454252	0.000455748	-0.324	ES
ENSG00000103657	HERC1	15	-	63924907	63925010	-	-	63922718	63922834	63926046	63926169	0.000464558	-0.236	ES
ENSG00000196352	CD55	1	+	207520788	207520906	-	-	207520476	207520601	207532890	207533022	0.000466665	0.365	ES
ENSG00000085511	MAP3K4	6	+	161529982	161530073	-	-	161529774	161529891	161530786	161530946	0.000467047	0.481	ES
ENSG00000115020	PIKFYVE	2	+	209198038	209198217	-	-	209192903	209193004	209200029	209200143	0.000468351	-0.193	ES
ENSG00000118482	PHF3	6	+	64356431	64356700	-	-	64345740	64346055	64394029	64396225	0.000470852	0.314	ES
ENSG00000109118	PHF12	17	-	27246160	27246293	-	-	27244302	27244467	27248705	27248826	0.000470852	-0.131	ES
ENSG00000159079	C21orf59	21	-	33974581	33974677	-	-	33973976	33974283	33975470	33975602	0.000475315	-0.344	ES
ENSG00000171861	RNMTL1	17	+	686322	686567	-	-	685512	685932	691204	691372	0.000475315	-0.215	ES
ENSG00000006114	SYNRG	17	-	35937544	35937711	-	-	35936438	35936516	35939227	35939530	0.000475708	-0.269	ES
ENSG00000145715	RASA1	5	+	86659164	86659321	-	-	86658367	86658488	86665629	86665717	0.000486316	-0.209	ES
ENSG00000133816	MICAL2	11	+	12280014	12280103	-	-	12278331	12278518	12281341	12281444	0.000489055	-0.102	ES
ENSG00000162298	SYVN1	11	-	64900630	64900678	-	-	64900392	64900545	64900940	64901089	0.000498138	-0.14	ES
ENSG00000110514	MADD	11	+	47307983	47308085	-	-	47306821	47307141	47310941	47311044	0.00049929	-0.15	ES
ENSG00000048707	VPS13D	1	+	12371510	12371682	-	-	12368487	12368698	12371869	12371982	0.000499469	-0.105	ES
ENSG00000175727	MLXIP	12	+	122622970	122623098	-	-	122622740	122622842	122623361	122623485	0.000515147	-0.327	ES
ENSG00000151726	ACSL1	4	-	185691408	185691486	-	-	185689469	185689604	185694816	185694868	0.000521328	-0.365	ES
ENSG00000122644	ARL4A	7	+	12727259	12727353	-	-	12726480	12726668	12727790	12728804	0.000526064	-0.44	ES
ENSG00000152359	POC5	5	-	74973598	74973775	-	-	74969948	74970403	74981031	74981309	0.000530235	-0.275	ES
ENSG00000143458	GABPB2	1	+	151060945	151060993	-	-	151060633	151060773	151062881	151063049	0.000543934	0.166	ES
ENSG00000130475	FCHO1	19	+	17865400	17865567	-	-	17865125	17865170	17865926	17866000	0.000543934	-0.172	ES
ENSG00000125630	POLR1B	2	+	113306843	113306976	-	-	113304997	113305144	113308442	113308579	0.000545019	-0.197	ES
ENSG00000003756	RBM5	3	+	50151382	50151532	-	-	50150815	50150977	50152860	50153040	0.000545019	-0.239	ES
ENSG00000173039	RELA	11	-	65425757	65425970	-	-	65423325	65423406	65426188	65426293	0.000545019	-0.136	ES
ENSG00000118900	UBN1	16	+	4918833	4918904	-	-	4910664	4911103	4920212	4920342	0.000549012	-0.191	ES
ENSG00000115310	RTN4	2	-	55252221	55254621	-	-	55214626	55214834	55255299	55255356	0.000549175	0.313	ES
ENSG00000196792	STRN3	14	-	31398406	31398517	-	-	31388171	31388312	31404368	31404510	0.000553379	0.207	ES
ENSG00000048740	CELF2	10	+	11299700	11299835	-	-	11207448	11207645	11356101	11356221	0.000554302	0.295	ES
ENSG00000132963	POMP	13	+	29233958	29234056	-	-	29233240	29233324	29236546	29236644	0.000566567	0.123	ES
ENSG00000105339	DENND3	8	+	142151301	142151423	-	-	142138877	142138908	142160932	142161007	0.000569077	0.155	ES
ENSG00000101307	SIRPB1	20	-	1552365	1552683	-	-	1546798	1546913	1558983	1559340	0.000570486	-0.161	ES
ENSG00000151348	EXT2	11	+	44257842	44257925	-	-	44255664	44255793	44265698	44266482	0.000570721	-0.116	ES
ENSG00000167881	SRP68	17	-	74057572	74057734	-	-	74057255	74057300	74060056	74060103	0.000570899	-0.236	ES
ENSG00000134759	ELP2	18	+	33724901	33724997	-	-	33722788	33722929	33726212	33726344	0.000570899	-0.161	ES
ENSG00000258315	C17orf49	17	+	6920228	6920333	-	-	6919813	6920004	6920575	6920694	0.000571674	-0.267	ES
ENSG00000198793	MTOR	1	-	11291356	11291491	-	-	11290981	11291111	11292492	11292585	0.000571674	-0.112	ES
ENSG00000102606	ARHGEF7	13	+	111944464	111944641	-	-	111940700	111940790	111953094	111953194	0.000572136	0.153	ES
ENSG00000101407	TTI1	20	-	36631029	36631178	-	-	36627589	36627730	36634598	36634799	0.000573375	-0.25	ES
ENSG00000157800	SLC37A3	7	-	140045668	140045770	-	-	140037083	140037149	140048425	140048567	0.000575309	0.132	ES
ENSG00000105835	NAMPT	7	-	105903837	105904063	-	-	105894809	105894950	105925273	105925638	0.000580502	0.146	ES
ENSG00000119522	DENND1A	9	-	126217017	126217058	-	-	126214554	126214626	126219626	126219714	0.000597045	-0.136	ES
ENSG00000132819	RBM38	20	+	55968334	55968389	-	-	55967709	55967833	55982598	55984389	0.000600876	-0.125	ES
ENSG00000161847	RAVER1	19	-	10439317	10439787	-	-	10434050	10434242	10441135	10441202	0.000600989	-0.125	ES
ENSG00000123124	WWP1	8	+	87474002	87474075	-	-	87473455	87473549	87479022	87479705	0.000604932	-0.166	ES
ENSG00000164574	GALNT10	5	+	153792448	153792565	-	-	153789100	153789322	153795342	153795492	0.000618523	-0.16	ES
ENSG00000070814	TCOF1	5	+	149751568	149751799	-	-	149749091	149749165	149753736	149753949	0.00062838	-0.211	ES
ENSG00000072310	SREBF1	17	-	17720861	17720905	-	-	17720569	17720771	17721009	17721230	0.000628553	0.205	ES
ENSG00000023330	ALAS1	3	+	52238708	52238931	-	-	52237878	52238028	52240587	52240767	0.000631092	-0.108	ES
ENSG00000138768	USO1	4	+	76716488	76716509	-	-	76714842	76715054	76720774	76720885	0.000632186	-0.115	ES
ENSG00000172113	NME6	3	-	48337608	48337648	-	-	48336564	48336725	48338216	48338319	0.000632801	0.264	ES
ENSG00000110446	SLC15A3	11	-	60708593	60708762	-	-	60706951	60707110	60711160	60711264	0.000635414	-0.149	ES
ENSG00000113240	CLK4	5	-	178044344	178044435	-	-	178043882	178043949	178045556	178045779	0.000635856	-0.269	ES
ENSG00000163714	U2SURP	3	+	142773784	142773961	-	-	142772517	142772636	142775153	142779567	0.00064251	-0.166	ES
ENSG00000170759	KIF5B	10	-	32327705	32327754	-	-	32327090	32327146	32329311	32329385	0.000644932	-0.188	ES
ENSG00000167995	BEST1	11	+	61725617	61725770	-	-	61724858	61724936	61726969	61727050	0.000648076	0.121	ES
ENSG00000142546	NOSIP	19	-	50061318	50061456	-	-	50061133	50061202	50062153	50062235	0.000648076	-0.359	ES
ENSG00000104517	UBR5	8	-	103291053	103291167	-	-	103289199	103289420	103291263	103291436	0.000652991	-0.201	ES
ENSG00000107862	GBF1	10	+	104128495	104128589	-	-	104127234	104127317	104128967	104129144	0.000661437	-0.18	ES
ENSG00000114982	KANSL3	2	-	97285408	97285499	-	-	97285095	97285281	97297048	97297280	0.000661956	-0.123	ES
ENSG00000140521	POLG	15	-	89867337	89867418	-	-	89867045	89867132	89868680	89868818	0.000661956	-0.199	ES
ENSG00000214783	POLR2J4	7	-	44054204	44054382	-	-	44053191	44053278	44056032	44056122	0.000661956	-0.117	ES
ENSG00000155313	USP25	21	+	17181127	17181204	-	-	17177439	17177577	17183455	17183529	0.000662467	-0.166	ES
ENSG00000118308	LRMP	12	+	25216653	25216750	-	-	25205673	25205890	25232177	25232224	0.000668679	0.15	ES
ENSG00000167881	SRP68	17	-	74057572	74057655	-	-	74057190	74057300	74060056	74060252	0.000668679	-0.137	ES
ENSG00000118900	UBN1	16	+	4927023	4927112	-	-	4925272	4925435	4927385	4927475	0.000671071	-0.106	ES
ENSG00000166946	CCNDBP1	15	+	43482252	43482349	-	-	43481396	43481478	43482522	43482596	0.000674633	-0.218	ES
ENSG00000163904	SENP2	3	+	185339613	185339693	-	-	185337086	185337290	185341785	185341870	0.000676053	-0.133	ES
ENSG00000064995	TAF11	6	-	34848065	34848153	-	-	34845749	34846497	34850708	34850857	0.000677226	-0.284	ES
ENSG00000123240	OPTN	10	+	13165994	13166110	-	-	13164384	13164487	13167417	13167567	0.000679509	-0.104	ES
ENSG00000064225	ST3GAL6	3	+	98492264	98492340	-	-	98491656	98491760	98492763	98492827	0.000688918	0.195	ES
ENSG00000189403	HMGB1	13	-	31035775	31035825	-	-	31035031	31035670	31036674	31036849	0.000692169	0.373	ES
ENSG00000087266	SH3BP2	4	+	2816537	2816644	-	-	2814016	2814204	2822340	2822480	0.000692422	-0.146	ES
ENSG00000122882	ECD	10	-	74923490	74923708	-	-	74920191	74920309	74927623	74927829	0.000693382	-0.17	ES
ENSG00000273167	RP11-307N16.6	13	+	24860902	24861088	-	-	24858272	24858409	24863136	24863316	0.000693382	-0.155	ES
ENSG00000135114	OASL	12	-	121471263	121471546	-	-	121469244	121469420	121476576	121476959	0.000702729	-0.125	ES
ENSG00000164548	TRA2A	7	-	23570799	23570889	-	-	23561325	23561459	23571407	23571621	0.000702729	0.232	ES
ENSG00000179818	PCBP1-AS1	2	-	70280862	70280924	-	-	70278334	70278437	70286774	70286812	0.000702729	-0.295	ES
ENSG00000163605	PPP4R2	3	+	73112823	73112898	-	-	73110173	73110211	73113153	73113297	0.000711695	-0.107	ES
ENSG00000167703	SLC43A2	17	-	1519855	1519924	-	-	1518272	1518328	1531008	1531205	0.000711695	-0.209	ES
ENSG00000126777	KTN1	14	+	56117286	56117355	-	-	56117045	56117136	56118607	56118645	0.000714516	0.177	ES
ENSG00000266714	MYO15B	17	+	73588508	73588622	-	-	73588318	73588382	73588759	73588921	0.000719169	0.234	ES
ENSG00000156313	RPGR	X	-	38146346	38147294	-	-	38135839	38136025	38150211	38150277	0.000719325	0.244	ES
ENSG00000183943	PRKX	X	-	3559892	3560012	-	-	3544459	3544555	3573189	3573453	0.000719325	-0.108	ES
ENSG00000089154	GCN1L1	12	-	120568988	120569137	-	-	120568449	120568557	120569729	120569826	0.000736549	-0.147	ES
ENSG00000253729	PRKDC	8	-	48694722	48694815	-	-	48691564	48691654	48694938	48695159	0.000738087	0.254	ES
ENSG00000078403	MLLT10	10	+	21906040	21906136	-	-	21903759	21903853	21940601	21940697	0.000752747	-0.196	ES
ENSG00000100523	DDHD1	14	-	53560033	53560162	-	-	53558502	53558650	53570400	53570574	0.000758536	-0.234	ES
ENSG00000003756	RBM5	3	+	50147811	50147896	-	-	50147035	50147121	50148111	50148203	0.000768451	-0.227	ES
ENSG00000197136	PCNXL3	11	+	65396827	65396886	-	-	65396289	65396419	65396990	65397206	0.000769782	0.146	ES
ENSG00000108582	CPD	17	+	28765992	28766095	-	-	28758789	28758899	28769325	28769468	0.000782684	-0.102	ES
ENSG00000170265	ZNF282	7	+	148904442	148904562	-	-	148895424	148895844	148907676	148907796	0.00080608	-0.252	ES
ENSG00000133226	SRRM1	1	+	24989673	24989715	-	-	24989150	24989295	24993305	24993416	0.000822969	-0.17	ES
ENSG00000123064	DDX54	12	-	113617739	113617810	-	-	113616947	113617136	113618733	113618863	0.000838338	-0.117	ES
ENSG00000065457	ADAT1	16	-	75642121	75642221	-	-	75636982	75637069	75646140	75646759	0.000850496	0.185	ES
ENSG00000211460	TSN	2	+	122520580	122520660	-	-	122518984	122519100	122522709	122522860	0.00085141	-0.106	ES
ENSG00000248098	BCKDHA	19	+	41919953	41920062	-	-	41916827	41916914	41925039	41925201	0.000858732	-0.167	ES
ENSG00000116213	WRAP73	1	-	3551723	3551858	-	-	3551560	3551638	3552507	3552594	0.000862452	0.112	ES
ENSG00000148154	UGCG	9	+	114678038	114678116	-	-	114676884	114677026	114685128	114685231	0.000863095	-0.231	ES
ENSG00000075539	FRYL	4	-	48533172	48533370	-	-	48530191	48530353	48536561	48536702	0.000872905	-0.113	ES
ENSG00000060971	ACAA1	3	-	38175442	38175500	-	-	38173416	38173496	38178082	38178176	0.000872905	-0.131	ES
ENSG00000076201	PTPN23	3	+	47446141	47446269	-	-	47437632	47437707	47446494	47446571	0.000879203	-0.17	ES
ENSG00000136522	MRPL47	3	-	179320439	179320525	-	-	179319517	179319578	179322314	179322428	0.000879684	-0.187	ES
ENSG00000149532	CPSF7	11	-	61187941	61188002	-	-	61187441	61187566	61188861	61189080	0.000886021	-0.374	ES
ENSG00000165029	ABCA1	9	-	107573080	107573205	-	-	107571746	107571845	107574854	107575003	0.000897663	-0.269	ES
ENSG00000156313	RPGR	X	-	38180279	38180342	-	-	38178081	38178240	38182105	38182198	0.000899653	-0.141	ES
ENSG00000139496	NUPL1	13	+	25893463	25893488	-	-	25889494	25889605	25894667	25894733	0.000908627	-0.311	ES
ENSG00000133030	MPRIP	17	+	17078606	17078726	-	-	17077229	17077389	17079739	17079826	0.000910463	-0.127	ES
ENSG00000068724	TTC7A	2	+	47221495	47221653	-	-	47220588	47220667	47222274	47222338	0.00091122	-0.17	ES
ENSG00000187555	USP7	16	-	8992977	8993045	-	-	8992387	8992496	8994386	8994487	0.00091388	-0.111	ES
ENSG00000136280	CCM2	7	+	45109424	45109560	-	-	45104061	45104245	45113058	45113170	0.000914314	0.158	ES
ENSG00000164506	STXBP5	6	+	147635731	147635772	-	-	147635019	147635167	147636650	147636871	0.000925093	-0.159	ES
ENSG00000112159	MDN1	6	-	90489930	90490012	-	-	90486318	90486414	90491117	90491311	0.0009284	-0.166	ES
ENSG00000168685	IL7R	5	+	35874550	35874644	-	-	35871157	35871315	35875613	35875689	0.000929843	-0.135	ES
ENSG00000068650	ATP11A	13	+	113532530	113532617	-	-	113530089	113530255	113536126	113541482	0.000931202	0.218	ES
ENSG00000166986	MARS	12	+	57909921	57909941	-	-	57909702	57909774	57910027	57910120	0.000933511	0.138	ES
ENSG00000185187	SIGIRR	11	-	406842	406993	-	-	405871	406538	407061	407164	0.000935189	0.155	ES
ENSG00000129566	TEP1	14	-	20871881	20872043	-	-	20871535	20871607	20873609	20873744	0.000938582	-0.151	ES
ENSG00000143621	ILF2	1	-	153635494	153635609	-	-	153634511	153635032	153635690	153635752	0.000947197	-0.155	ES
ENSG00000104133	SPG11	15	-	44898222	44898289	-	-	44892664	44892830	44900641	44900803	0.000950122	-0.11	ES
ENSG00000162591	MEGF6	1	-	3415701	3415830	-	-	3414934	3415063	3416151	3416280	0.000951431	0.19	ES
ENSG00000015479	MATR3	5	+	138642927	138644016	-	-	138629418	138629494	138651385	138651427	0.000952067	0.165	ES
ENSG00000134440	NARS	18	-	55287800	55287883	-	-	55283048	55283207	55288939	55289017	0.000952812	-0.122	ES
ENSG00000106012	IQCE	7	+	2606749	2606797	-	-	2598681	2598851	2608587	2608633	0.000970248	0.378	ES
ENSG00000163803	PLB1	2	+	28748133	28748174	-	-	28742571	28742630	28752183	28752274	0.000975219	-0.23	ES
ENSG00000166377	ATP9B	18	+	76973961	76974038	-	-	76966935	76967012	77013380	77013541	0.000975219	-0.242	ES
ENSG00000162642	C1orf52	1	-	85724617	85724744	-	-	85724206	85724405	85725040	85725355	0.000975243	0.174	ES
ENSG00000110619	CARS	11	-	3062125	3062261	-	-	3061064	3061161	3063394	3063486	0.000977323	-0.144	ES
ENSG00000135336	ORC3	6	+	88372720	88372862	-	-	88367638	88367736	88374460	88374577	0.000981563	-0.201	ES
ENSG00000033030	ZCCHC8	12	-	122967181	122967242	-	-	122966491	122966634	122973932	122974010	0.00101745	-0.19	ES
ENSG00000122912	SLC25A16	10	-	70276840	70276942	-	-	70276507	70276600	70287002	70287195	0.00102472	0.228	ES
ENSG00000023516	AKAP11	13	+	42871183	42871318	-	-	42869830	42869878	42872668	42872933	0.00102472	-0.142	ES
ENSG00000075142	SRI	7	-	87844109	87844251	-	-	87840196	87840240	87846436	87846506	0.0010347	0.108	ES
ENSG00000138814	PPP3CA	4	-	101984388	101984514	-	-	101982243	101982318	102001688	102001783	0.0010347	-0.136	ES
ENSG00000184640	SEPT9	17	+	75447448	75447610	-	-	75446657	75446868	75478225	75478417	0.00104173	-0.111	ES
ENSG00000033627	ATP6V0A1	17	+	40647051	40647206	-	-	40646351	40646491	40647643	40647734	0.00105142	-0.239	ES
ENSG00000189376	C8orf76	8	-	124238739	124238872	-	-	124232195	124232537	124250037	124250181	0.00105142	-0.339	ES
ENSG00000205531	NAP1L4	11	-	3010358	3010501	-	-	3000436	3000467	3013483	3013607	0.00105142	0.118	ES
ENSG00000100485	SOS2	14	-	50625282	50625364	-	-	50623716	50623839	50626148	50626804	0.00105444	-0.114	ES
ENSG00000172493	AFF1	4	+	88053422	88053560	-	-	88052944	88053016	88056731	88062206	0.00106118	-0.366	ES
ENSG00000164062	APEH	3	+	49711921	49712054	-	-	49711811	49711846	49713126	49713220	0.00107423	0.134	ES
ENSG00000129292	PHF20L1	8	+	133811017	133811106	-	-	133806655	133806827	133816063	133816277	0.00108975	-0.225	ES
ENSG00000107036	KIAA1432	9	+	5738449	5738538	-	-	5732387	5732479	5743688	5743737	0.00109205	-0.272	ES
ENSG00000145703	IQGAP2	5	+	75979600	75979742	-	-	75978939	75979042	75989179	75989267	0.00109352	-0.116	ES
ENSG00000167548	KMT2D	12	-	49448310	49448534	-	-	49447760	49447923	49448682	49448809	0.00110515	-0.152	ES
ENSG00000131018	SYNE1	6	-	152451854	152451913	-	-	152442821	152443811	152453256	152453349	0.00110555	-0.175	ES
ENSG00000011405	PIK3C2A	11	-	17150846	17151014	-	-	17144248	17144360	17153462	17153585	0.00111817	-0.13	ES
ENSG00000107938	EDRF1	10	+	127418840	127418968	-	-	127417926	127418048	127421972	127422120	0.00112651	-0.166	ES
ENSG00000144535	DIS3L2	2	+	233001181	233001429	-	-	232995328	232995429	233028168	233028342	0.00113784	-0.14	ES
ENSG00000086666	ZFAND6	15	+	80390757	80390920	-	-	80352017	80352151	80423521	80423636	0.00113784	0.192	ES
ENSG00000026103	FAS	10	+	90770509	90770572	-	-	90770295	90770357	90771755	90771838	0.00113889	-0.199	ES
ENSG00000125107	CNOT1	16	-	58658576	58658698	-	-	58633139	58633415	58663631	58663729	0.00114099	0.182	ES
ENSG00000042445	RETSAT	2	-	85571121	85571288	-	-	85570761	85570921	85571361	85571471	0.00114593	-0.247	ES
ENSG00000100354	TNRC6B	22	+	40704515	40704653	-	-	40697153	40697337	40708508	40708655	0.00114674	-0.185	ES
ENSG00000150477	KIAA1328	18	+	34424170	34424265	-	-	34415196	34415339	34465519	34465635	0.00114805	-0.195	ES
ENSG00000111877	MCM9	6	-	119177533	119177708	-	-	119150210	119150413	119215190	119215520	0.00114856	-0.154	ES
ENSG00000118482	PHF3	6	+	64356523	64356700	-	-	64345740	64346055	64389900	64390062	0.00114893	0.16	ES
ENSG00000132716	DCAF8	1	-	160190248	160190481	-	-	160188638	160188758	160192440	160192571	0.00114976	0.287	ES
ENSG00000124535	WRNIP1	6	+	2770353	2770595	-	-	2766285	2766678	2779496	2779726	0.00115059	-0.126	ES
ENSG00000135093	USP30	12	+	109495730	109495913	-	-	109494486	109494596	109505328	109505432	0.00116032	-0.331	ES
ENSG00000023330	ALAS1	3	+	52239854	52240039	-	-	52237878	52238028	52240587	52240767	0.00116201	-0.113	ES
ENSG00000136699	SMPD4	2	-	130932486	130932573	-	-	130931086	130931229	130934126	130934210	0.00116201	-0.163	ES
ENSG00000158773	USF1	1	-	161011623	161011636	-	-	161011113	161011201	161011905	161012007	0.00116414	-0.275	ES
ENSG00000173418	NAA20	20	+	20013151	20013297	-	-	20007427	20007563	20013745	20014273	0.00116491	-0.171	ES
ENSG00000060237	WNK1	12	+	989886	990165	-	-	987377	987527	990857	990955	0.00116549	0.114	ES
ENSG00000148335	NTMT1	9	+	132394928	132395144	-	-	132388451	132388574	132396332	132396585	0.00116549	0.168	ES
ENSG00000163818	LZTFL1	3	-	45868847	45868951	-	-	45864807	45867824	45869930	45870107	0.0011732	-0.192	ES
ENSG00000123159	GIPC1	19	-	14593500	14593818	-	-	14591404	14591590	14602467	14602555	0.0011732	-0.159	ES
ENSG00000124535	WRNIP1	6	+	2768924	2769116	-	-	2765647	2766678	2770353	2770595	0.00117923	-0.103	ES
ENSG00000196850	PPTC7	12	-	110975948	110976078	-	-	110969119	110974900	110977626	110977750	0.00119171	-0.156	ES
ENSG00000149532	CPSF7	11	-	61187393	61187566	-	-	61183971	61183991	61188861	61189080	0.00119504	-0.144	ES
ENSG00000163625	WDFY3	4	-	85662913	85663074	-	-	85661339	85661569	85664852	85664952	0.00119824	-0.161	ES
ENSG00000150712	MTMR12	5	-	32235067	32235235	-	-	32233878	32234040	32239106	32239279	0.00119948	-0.137	ES
ENSG00000166387	PPFIBP2	11	+	7669617	7669768	-	-	7663528	7663657	7670030	7670142	0.0012058	-0.238	ES
ENSG00000163349	HIPK1	1	+	114499745	114499908	-	-	114499248	114499433	114500687	114500913	0.00120668	-0.122	ES
ENSG00000122085	MTERFD2	2	-	242038810	242039309	-	-	242036657	242036842	242041667	242041702	0.00120668	-0.201	ES
ENSG00000105339	DENND3	8	+	142146656	142146890	-	-	142138719	142138908	142160932	142161052	0.0012474	0.151	ES
ENSG00000175166	PSMD2	3	+	184020157	184020316	-	-	184019324	184019446	184020466	184020560	0.00126048	-0.157	ES
ENSG00000255339	NDUFB8	10	-	102267181	102267324	-	-	102266077	102266177	102267664	102267808	0.00126348	-0.305	ES
ENSG00000156313	RPGR	X	-	38147113	38147294	-	-	38135839	38136025	38150211	38150277	0.00127252	0.338	ES
ENSG00000096063	SRPK1	6	-	35836789	35836887	-	-	35825037	35825145	35837258	35837678	0.00128962	-0.147	ES
ENSG00000119772	DNMT3A	2	-	25464430	25464646	-	-	25463508	25463599	25466766	25466851	0.001309	-0.182	ES
ENSG00000095319	NUP188	9	+	131731678	131731793	-	-	131730784	131730996	131733036	131733237	0.00131617	-0.154	ES
ENSG00000110756	HPS5	11	-	18332287	18332480	-	-	18330492	18330626	18332933	18332998	0.00132245	-0.192	ES
ENSG00000171634	BPTF	17	+	65871671	65871860	-	-	65870932	65871136	65887959	65888150	0.00133323	-0.258	ES
ENSG00000006114	SYNRG	17	-	35937477	35937711	-	-	35936438	35936516	35939227	35939530	0.00136842	-0.117	ES
ENSG00000197912	SPG7	16	+	89615387	89615744	-	-	89614410	89614521	89616901	89617017	0.001375	0.142	ES
ENSG00000088298	EDEM2	20	-	33706400	33706522	-	-	33703167	33703736	33711692	33711837	0.00137646	-0.177	ES
ENSG00000108669	CYTH1	17	-	76698619	76698686	-	-	76698203	76698322	76704278	76704343	0.00139571	-0.178	ES
ENSG00000165102	HGSNAT	8	+	43051572	43051683	-	-	43048899	43048986	43052090	43052168	0.00139745	-0.171	ES
ENSG00000270726	AJ271736.10	X	+	155254696	155254765	-	-	155253784	155253937	155254905	155255299	0.00140872	-0.131	ES
ENSG00000197912	SPG7	16	+	89615488	89615744	-	-	89614410	89614521	89616901	89617017	0.00141091	0.141	ES
ENSG00000166233	ARIH1	15	+	72862504	72862648	-	-	72859446	72859518	72864448	72864506	0.00141829	-0.101	ES
ENSG00000125812	GZF1	20	+	23344999	23346384	-	-	23342818	23342874	23350727	23353700	0.00141986	0.238	ES
ENSG00000147439	BIN3	8	-	22494037	22494099	-	-	22487954	22488091	22494434	22494475	0.00143087	-0.16	ES
ENSG00000130340	SNX9	6	+	158349630	158349734	-	-	158348142	158348246	158353226	158353304	0.00143732	-0.174	ES
ENSG00000143851	PTPN7	1	-	202127245	202127448	-	-	202126866	202126951	202128408	202128582	0.00145023	-0.241	ES
ENSG00000109320	NFKB1	4	+	103455001	103455042	-	-	103450992	103451071	103459014	103459113	0.00145023	-0.114	ES
ENSG00000064547	LPAR2	19	-	19738562	19738778	-	-	19738205	19738313	19738900	19738976	0.00145069	0.152	ES
ENSG00000110756	HPS5	11	-	18312988	18313566	-	-	18309439	18309560	18314445	18314523	0.00145266	-0.164	ES
ENSG00000145247	OCIAD2	4	-	48894788	48894906	-	-	48887398	48887582	48896022	48896070	0.00145609	-0.123	ES
ENSG00000133997	MED6	14	-	71059596	71059726	-	-	71057982	71058098	71060012	71060095	0.00146197	-0.247	ES
ENSG00000130592	LSP1	11	+	1902661	1902826	-	-	1874199	1874427	1905161	1905239	0.00146792	-0.419	ES
ENSG00000155366	RHOC	1	-	113247721	113248874	-	-	113246265	113246428	113249699	113249749	0.00150008	-0.124	ES
ENSG00000073921	PICALM	11	-	85701292	85701421	-	-	85694908	85695016	85707868	85707972	0.00150245	0.184	ES
ENSG00000175166	PSMD2	3	+	184019634	184019859	-	-	184019324	184019446	184020466	184020611	0.00150427	-0.116	ES
ENSG00000170832	USP32	17	-	58288736	58288875	-	-	58286730	58286904	58290941	58291023	0.00151592	-0.175	ES
ENSG00000055955	ITIH4	3	-	52848224	52848379	-	-	52847990	52848087	52850899	52851074	0.00152436	-0.168	ES
ENSG00000171566	PLRG1	4	-	155458437	155458631	-	-	155456157	155457896	155459120	155459260	0.00154825	0.121	ES
ENSG00000122299	ZC3H7A	16	-	11855323	11855367	-	-	11852286	11852395	11855765	11855899	0.00158431	-0.165	ES
ENSG00000151779	NBAS	2	-	15358896	15359092	-	-	15330387	15330527	15372545	15372635	0.00160102	-0.206	ES
ENSG00000058673	ZC3H11A	1	+	203772084	203772144	-	-	203764781	203764922	203786053	203786252	0.00161066	-0.244	ES
ENSG00000158545	ZC3H18	16	+	88677675	88677944	-	-	88674924	88675459	88688604	88689752	0.0016239	-0.269	ES
ENSG00000168894	RNF181	2	+	85823979	85824054	-	-	85823641	85823772	85824226	85824301	0.00163875	-0.173	ES
ENSG00000110046	ATG2A	11	-	64676462	64676622	-	-	64675219	64675362	64676742	64676839	0.00164265	-0.233	ES
ENSG00000198055	GRK6	5	+	176858995	176859108	-	-	176857872	176857968	176859233	176859311	0.00165196	-0.104	ES
ENSG00000112365	ZBTB24	6	-	109797965	109798133	-	-	109797377	109797461	109802277	109803257	0.00165196	-0.277	ES
ENSG00000251022	THAP9-AS1	4	-	83820865	83820890	-	-	83814697	83816927	83821229	83821376	0.00165754	0.286	ES
ENSG00000054523	KIF1B	1	+	10407818	10407885	-	-	10405678	10406011	10408706	10408791	0.00167439	-0.158	ES
ENSG00000156802	ATAD2	8	-	124384876	124384926	-	-	124383909	124384075	124392768	124392917	0.00167674	-0.111	ES
ENSG00000157800	SLC37A3	7	-	140043211	140043363	-	-	140037083	140037149	140048425	140048567	0.00169748	0.127	ES
ENSG00000161204	ABCF3	3	+	183910889	183911022	-	-	183910592	183910684	183911152	183911240	0.00169748	-0.116	ES
ENSG00000101473	ACOT8	20	-	44483797	44483931	-	-	44477088	44477314	44485826	44485948	0.00170271	0.111	ES
ENSG00000103121	CMC2	16	-	81031889	81031959	-	-	81030918	81031034	81040338	81040499	0.00170914	-0.118	ES
ENSG00000106105	GARS	7	+	30671063	30671157	-	-	30668175	30668285	30671862	30672053	0.00170981	-0.102	ES
ENSG00000075711	DLG1	3	-	196888510	196888609	-	-	196869588	196869639	196921295	196921460	0.00171108	-0.28	ES
ENSG00000119397	CNTRL	9	+	123857165	123857296	-	-	123852552	123852683	123858699	123858841	0.00172533	-0.109	ES
ENSG00000155366	RHOC	1	-	113247721	113247823	-	-	113246265	113246428	113249699	113249724	0.00174552	-0.117	ES
ENSG00000198862	LTN1	21	-	30343592	30343766	-	-	30342873	30343064	30353440	30353621	0.00178538	-0.13	ES
ENSG00000107077	KDM4C	9	+	7015852	7015929	-	-	7013787	7014001	7046861	7046917	0.00179052	-0.143	ES
ENSG00000125977	EIF2S2	20	-	32681480	32681537	-	-	32678322	32678408	32684462	32684611	0.00179447	-0.107	ES
ENSG00000163605	PPP4R2	3	+	73112823	73112898	-	-	73110173	73110211	73114002	73114133	0.00179751	-0.107	ES
ENSG00000119772	DNMT3A	2	-	25464430	25464576	-	-	25463508	25463599	25466766	25466839	0.00181772	-0.117	ES
ENSG00000142396	ERVK3-1	19	+	58823393	58823828	-	-	58817453	58817582	58826113	58826147	0.00182174	-0.189	ES
ENSG00000141569	TRIM65	17	-	73887893	73887959	-	-	73887357	73887428	73888091	73888266	0.0018259	-0.129	ES
ENSG00000176731	C8orf59	8	-	86131551	86131592	-	-	86129614	86129731	86132534	86132604	0.00184995	-0.133	ES
ENSG00000135597	REPS1	6	-	139264989	139265152	-	-	139251113	139251235	139265634	139265682	0.0018577	-0.116	ES
ENSG00000160712	IL6R	1	+	154408444	154408586	-	-	154407465	154407632	154420600	154420647	0.0018577	-0.113	ES
ENSG00000110497	AMBRA1	11	-	46455023	46455178	-	-	46439462	46439602	46456398	46456587	0.00186014	-0.144	ES
ENSG00000138592	USP8	15	+	50724534	50724696	-	-	50716576	50716711	50731205	50731374	0.00186959	0.308	ES
ENSG00000165233	C9orf89	9	+	95872849	95873003	-	-	95869955	95870109	95875273	95875554	0.00188128	-0.13	ES
ENSG00000069248	NUP133	1	-	229613343	229613507	-	-	229611384	229611479	229619800	229619892	0.00188128	-0.149	ES
ENSG00000174799	CEP135	4	+	56840911	56841135	-	-	56837435	56837574	56846308	56846461	0.00188238	0.188	ES
ENSG00000116237	ICMT	1	-	6293533	6293703	-	-	6291961	6292179	6294945	6295034	0.00188238	-0.128	ES
ENSG00000135108	FBXO21	12	-	117604702	117604882	-	-	117603289	117603422	117612009	117612146	0.00189062	-0.319	ES
ENSG00000162591	MEGF6	1	-	3415261	3415390	-	-	3414934	3415063	3416151	3416280	0.00191043	0.179	ES
ENSG00000141279	NPEPPS	17	+	45669269	45669426	-	-	45668082	45668247	45669850	45669911	0.00192384	-0.164	ES
ENSG00000039523	FAM65A	16	+	67572326	67572453	-	-	67571375	67571500	67573630	67573654	0.00193791	-0.178	ES
ENSG00000120798	NR2C1	12	-	95456625	95456663	-	-	95456283	95456514	95461106	95461167	0.00193791	0.117	ES
ENSG00000082258	CCNT2	2	+	135703356	135703552	-	-	135700181	135700244	135703670	135703784	0.00193791	0.243	ES
ENSG00000198836	OPA1	3	+	193335572	193335626	-	-	193334966	193335074	193336657	193336725	0.00193791	-0.202	ES
ENSG00000142396	ERVK3-1	19	+	58823562	58823828	-	-	58817453	58817582	58826113	58826568	0.00193791	-0.184	ES
ENSG00000112282	MED23	6	-	131937046	131937142	-	-	131931185	131931386	131939546	131939659	0.00194319	-0.287	ES
ENSG00000145012	LPP	3	+	188059450	188059507	-	-	187943192	187943315	188123899	188124101	0.00194395	-0.21	ES
ENSG00000100354	TNRC6B	22	+	40706820	40706997	-	-	40697153	40697337	40708508	40708655	0.00194865	-0.263	ES
ENSG00000088888	MAVS	20	+	3841978	3842151	-	-	3838281	3838456	3842900	3843060	0.00196013	-0.116	ES
ENSG00000145919	BOD1	5	-	173036240	173036437	-	-	173034801	173035295	173040133	173040258	0.00196517	-0.196	ES
ENSG00000173120	KDM2A	11	+	66983326	66983420	-	-	66982810	66982917	66985201	66985355	0.00196517	-0.18	ES
ENSG00000197548	ATG7	3	+	11323878	11324124	-	-	11322722	11322788	11340159	11340329	0.00197252	0.133	ES
ENSG00000102897	LYRM1	16	+	20913807	20914039	-	-	20911771	20911857	20931443	20931536	0.00200311	0.384	ES
ENSG00000135636	DYSF	2	+	71895883	71895972	-	-	71894505	71894645	71896734	71896876	0.00201655	-0.122	ES
ENSG00000160679	CHTOP	1	+	153615702	153615840	-	-	153614721	153614905	153617539	153618782	0.00201655	-0.295	ES
ENSG00000066739	ATG2B	14	-	96782869	96783020	-	-	96781720	96781920	96783481	96783654	0.00201655	-0.114	ES
ENSG00000106443	PHF14	7	+	11021998	11022786	-	-	11014461	11014572	11030329	11030474	0.00201692	-0.217	ES
ENSG00000076043	REXO2	11	+	114315262	114315374	-	-	114314577	114314655	114316700	114316809	0.00201692	-0.209	ES
ENSG00000058673	ZC3H11A	1	+	203765420	203765729	-	-	203764798	203764922	203770702	203770756	0.00201699	0.198	ES
ENSG00000137996	RTCA	1	+	100732721	100732801	-	-	100732079	100732180	100733707	100733851	0.00204503	0.131	ES
ENSG00000119231	SENP5	3	+	196654666	196654750	-	-	196650284	196650422	196656503	196656554	0.00206413	-0.198	ES
ENSG00000164896	FASTK	7	-	150775648	150775788	-	-	150774965	150775179	150776586	150777009	0.00206413	0.174	ES
ENSG00000197971	MBP	18	-	74700450	74700483	-	-	74696730	74696850	74700832	74700868	0.00207589	0.361	ES
ENSG00000110514	MADD	11	+	47315433	47315534	-	-	47312160	47312367	47317046	47317127	0.00208246	-0.102	ES
ENSG00000100897	DCAF11	14	+	24586125	24586253	-	-	24584751	24584958	24587263	24587364	0.0020847	-0.116	ES
ENSG00000158669	AGPAT6	8	+	41470363	41470479	-	-	41467173	41467474	41471904	41471960	0.00208978	-0.108	ES
ENSG00000113068	PFDN1	5	-	139680000	139680167	-	-	139660544	139661118	139682625	139682671	0.00209338	0.149	ES
ENSG00000157881	PANK4	1	-	2449602	2449703	-	-	2445792	2445905	2450581	2450763	0.00209483	-0.439	ES
ENSG00000126226	PCID2	13	-	113835443	113835544	-	-	113834471	113834545	113838659	113838801	0.00211221	-0.16	ES
ENSG00000062650	WAPAL	10	-	88232368	88232521	-	-	88231964	88232101	88233634	88233730	0.00213681	0.104	ES
ENSG00000106052	TAX1BP1	7	+	27855967	27856013	-	-	27839583	27839709	27867356	27867439	0.00213681	-0.224	ES
ENSG00000181222	POLR2A	17	+	7399528	7399665	-	-	7399259	7399392	7400082	7400364	0.00217942	-0.112	ES
ENSG00000165661	QSOX2	9	-	139116706	139116755	-	-	139115852	139115958	139118619	139118720	0.0021807	-0.169	ES
ENSG00000119682	AREL1	14	-	75136649	75136829	-	-	75136351	75136477	75137464	75137574	0.0022042	-0.2	ES
ENSG00000109320	NFKB1	4	+	103459014	103459113	-	-	103450992	103451071	103488143	103488292	0.00221075	-0.148	ES
ENSG00000036257	CUL3	2	-	225379328	225379489	-	-	225370672	225370849	225400244	225400358	0.00221833	-0.16	ES
ENSG00000078674	PCM1	8	+	17792214	17792367	-	-	17780514	17780697	17793097	17793215	0.00222236	-0.467	ES
ENSG00000101474	APMAP	20	-	24949527	24949720	-	-	24943560	24944658	24950161	24950296	0.00222497	-0.111	ES
ENSG00000114127	XRN1	3	-	142145585	142145683	-	-	142144270	142144380	142151502	142151735	0.00222816	-0.101	ES
ENSG00000005893	LAMP2	X	-	119572930	119573148	-	-	119565102	119565317	119575584	119575749	0.00224156	0.132	ES
ENSG00000129566	TEP1	14	-	20872769	20872931	-	-	20871535	20871607	20873609	20873744	0.00224156	-0.159	ES
ENSG00000144827	ABHD10	3	+	111700630	111700814	-	-	111697899	111698050	111705110	111705222	0.00226632	-0.176	ES
ENSG00000155100	OTUD6B	8	+	92088819	92088959	-	-	92086058	92086139	92090583	92090896	0.00231943	0.199	ES
ENSG00000119801	YPEL5	2	+	30378680	30378776	-	-	30371110	30371407	30379493	30379653	0.00233382	0.249	ES
ENSG00000196247	ZNF107	7	+	64139554	64139714	-	-	64126575	64126663	64166701	64166957	0.002348	0.216	ES
ENSG00000064313	TAF2	8	-	120758944	120759174	-	-	120756527	120756633	120768245	120768355	0.00236161	-0.206	ES
ENSG00000010256	UQCRC1	3	-	48637914	48638000	-	-	48637495	48637584	48638112	48638273	0.00236485	-0.161	ES
ENSG00000141510	TP53	17	-	7576524	7576657	-	-	7573926	7574033	7576852	7576926	0.00239932	0.284	ES
ENSG00000131242	RAB11FIP4	17	+	29850910	29851014	-	-	29850529	29850629	29854859	29854911	0.00239993	-0.112	ES
ENSG00000162613	FUBP1	1	-	78434705	78434768	-	-	78433848	78433887	78435608	78435699	0.00241155	0.251	ES
ENSG00000161547	SRSF2	17	-	74731853	74731957	-	-	74731142	74731240	74732235	74732546	0.00241802	0.103	ES
ENSG00000068831	RASGRP2	11	-	64511804	64511954	-	-	64510265	64510409	64512213	64512339	0.00246174	0.108	ES
ENSG00000072310	SREBF1	17	-	17722857	17723039	-	-	17722633	17722768	17723403	17723835	0.00252735	-0.106	ES
ENSG00000143851	PTPN7	1	-	202127245	202127429	-	-	202126866	202126951	202128408	202128582	0.00254282	-0.164	ES
ENSG00000070759	TESK2	1	-	45811548	45811666	-	-	45809554	45811230	45812364	45812451	0.00255057	-0.341	ES
ENSG00000113369	ARRDC3	5	-	90672437	90672585	-	-	90671327	90671430	90674510	90674592	0.00255548	-0.137	ES
ENSG00000179094	PER1	17	-	8050214	8050320	-	-	8049911	8050083	8050567	8050699	0.00257159	-0.462	ES
ENSG00000184371	CSF1	1	+	110458255	110458318	-	-	110453491	110453684	110459914	110460085	0.00258358	-0.17	ES
ENSG00000151948	GLT1D1	12	+	129411649	129411699	-	-	129399477	129399534	129429870	129429914	0.00259057	-0.135	ES
ENSG00000172493	AFF1	4	+	88055625	88055846	-	-	88052944	88053016	88056731	88062190	0.00261136	-0.101	ES
ENSG00000178234	GALNT11	7	+	151797909	151798006	-	-	151791274	151791607	151800196	151800259	0.00261797	-0.191	ES
ENSG00000166912	MTMR10	15	-	31244170	31244241	-	-	31240504	31240674	31245764	31245834	0.00262522	-0.136	ES
ENSG00000140332	TLE3	15	-	70358352	70358557	-	-	70352868	70352988	70366871	70366946	0.00265126	-0.146	ES
ENSG00000114626	ABTB1	3	+	127393187	127393261	-	-	127391789	127391924	127394812	127394957	0.00267081	-0.121	ES
ENSG00000143851	PTPN7	1	-	202127245	202127376	-	-	202126866	202126951	202128408	202128582	0.0027037	-0.207	ES
ENSG00000066827	ZFAT	8	-	135622712	135622898	-	-	135620971	135621122	135649703	135649955	0.00272221	-0.116	ES
ENSG00000163444	TMEM183A	1	+	202976901	202976991	-	-	202976513	202976702	202977770	202977938	0.00272581	-0.11	ES
ENSG00000102409	BEX4	X	+	102470609	102470692	-	-	102470019	102470166	102471076	102472174	0.00274664	-0.348	ES
ENSG00000133193	FAM104A	17	-	71208816	71208879	-	-	71203491	71205907	71228224	71228510	0.00274864	-0.358	ES
ENSG00000029363	BCLAF1	6	-	136597605	136597646	-	-	136596980	136597127	136599002	136599241	0.00274864	0.211	ES
ENSG00000157379	DHRS1	14	-	24760761	24760831	-	-	24760344	24760425	24761389	24761536	0.00276295	-0.443	ES
ENSG00000112851	ERBB2IP	5	+	65364704	65364848	-	-	65349233	65350779	65367996	65368122	0.00279749	0.127	ES
ENSG00000115310	RTN4	2	-	55252221	55254621	-	-	55214626	55214834	55276880	55277680	0.00282013	0.196	ES
ENSG00000172965	MIR4435-1HG	2	-	112005724	112005818	-	-	111991204	111991316	112101637	112101814	0.00285029	-0.164	ES
ENSG00000164144	ARFIP1	4	+	153803874	153804032	-	-	153802114	153802336	153809284	153809459	0.00288599	-0.115	ES
ENSG00000125354	SEPT6	X	-	118759297	118759342	-	-	118750678	118750705	118763280	118763471	0.00293994	-0.123	ES
ENSG00000039523	FAM65A	16	+	67572892	67572971	-	-	67571375	67571500	67573630	67573654	0.0030339	-0.103	ES
ENSG00000109320	NFKB1	4	+	103455001	103455042	-	-	103450992	103451071	103488143	103488292	0.00303577	-0.309	ES
ENSG00000015133	CCDC88C	14	-	91751738	91752180	-	-	91749672	91749861	91755448	91755675	0.00303577	-0.151	ES
ENSG00000078124	ACER3	11	+	76579163	76579311	-	-	76571980	76572123	76637600	76637711	0.0030375	0.176	ES
ENSG00000107036	KIAA1432	9	+	5745930	5746083	-	-	5743688	5743737	5747301	5747505	0.00305041	-0.193	ES
ENSG00000059758	CDK17	12	-	96691404	96691499	-	-	96688776	96688900	96694081	96694138	0.00305041	-0.351	ES
ENSG00000085721	RRN3	16	-	15177369	15177439	-	-	15173854	15173953	15178498	15178562	0.00305041	-0.297	ES
ENSG00000167766	ZNF83	19	-	53119970	53120068	-	-	53117870	53118050	53122188	53122315	0.0031502	0.534	ES
ENSG00000073921	PICALM	11	-	85689112	85689136	-	-	85687665	85687725	85692171	85692271	0.00316107	-0.117	ES
ENSG00000134321	RSAD2	2	+	7027065	7027295	-	-	7023501	7023663	7030306	7030456	0.00316803	-0.147	ES
ENSG00000140650	PMM2	16	+	8898623	8898700	-	-	8895655	8895767	8900172	8900264	0.00316803	-0.113	ES
ENSG00000123349	PFDN5	12	+	53689622	53689725	-	-	53689325	53689423	53691633	53691708	0.00318159	0.103	ES
ENSG00000154889	MPPE1	18	-	11884877	11885042	-	-	11884051	11884626	11886915	11887024	0.00322865	-0.268	ES
ENSG00000100897	DCAF11	14	+	24586474	24586602	-	-	24584536	24584958	24587263	24587364	0.00323448	-0.135	ES
ENSG00000137642	SORL1	11	+	121424645	121424818	-	-	121415951	121416138	121429299	121429546	0.00323448	-0.258	ES
ENSG00000140199	SLC12A6	15	-	34534302	34534422	-	-	34533433	34533538	34536174	34536273	0.00326242	-0.172	ES
ENSG00000167770	OTUB1	11	+	63756098	63756224	-	-	63755808	63755870	63764001	63764120	0.0033229	-0.101	ES
ENSG00000110429	FBXO3	11	-	33784751	33784832	-	-	33780032	33780147	33790396	33790560	0.00332363	0.13	ES
ENSG00000087266	SH3BP2	4	+	2833649	2833705	-	-	2833297	2833406	2834057	2834139	0.00332485	-0.143	ES
ENSG00000116852	KIF21B	1	-	200973668	200974061	-	-	200973467	200973583	200974435	200974570	0.00332542	-0.151	ES
ENSG00000129460	NGDN	14	+	23944766	23944851	-	-	23944379	23944517	23945237	23945317	0.00333357	-0.246	ES
ENSG00000196511	TPK1	7	-	144364818	144364939	-	-	144345899	144345972	144378899	144378957	0.00339359	0.27	ES
ENSG00000161847	RAVER1	19	-	10431723	10431935	-	-	10431330	10431627	10432206	10432294	0.00339599	-0.12	ES
ENSG00000131389	SLC6A6	3	+	14518712	14518850	-	-	14509360	14509464	14520592	14520693	0.00341624	-0.296	ES
ENSG00000189091	SF3B3	16	+	70594371	70594494	-	-	70590788	70590932	70597778	70597953	0.00342524	-0.153	ES
ENSG00000143398	PIP5K1A	1	+	151196846	151196882	-	-	151196720	151196755	151199795	151199876	0.00343355	0.332	ES
ENSG00000134283	PPHLN1	12	+	42745686	42745851	-	-	42729684	42729776	42748962	42749024	0.00344806	0.234	ES
ENSG00000011454	RABGAP1	9	+	125836563	125836707	-	-	125832628	125832703	125838523	125838565	0.00345586	-0.308	ES
ENSG00000054523	KIF1B	1	+	10332298	10332364	-	-	10331559	10331637	10335485	10335561	0.00349656	-0.117	ES
ENSG00000116815	CD58	1	-	117061852	117061889	-	-	117057156	117057444	117064527	117064605	0.00352417	-0.124	ES
ENSG00000164597	COG5	7	-	106876894	106877132	-	-	106871059	106871136	106888840	106888944	0.00352713	-0.166	ES
ENSG00000084110	HAL	12	-	96387549	96387616	-	-	96387228	96387266	96387703	96387776	0.00358869	-0.16	ES
ENSG00000070061	IKBKAP	9	-	111681532	111681629	-	-	111679826	111679950	111685121	111685207	0.00358869	-0.185	ES
ENSG00000105397	TYK2	19	-	10480432	10480553	-	-	10479004	10479094	10490290	10490455	0.00359654	-0.389	ES
ENSG00000125510	OPRL1	20	+	62723318	62723469	-	-	62711525	62711705	62724040	62724306	0.00359654	0.45	ES
ENSG00000047249	ATP6V1H	8	-	54684548	54684727	-	-	54682177	54682303	54708206	54708399	0.00359743	-0.125	ES
ENSG00000114982	KANSL3	2	-	97272706	97272784	-	-	97271056	97271248	97274244	97274401	0.00360544	0.169	ES
ENSG00000164830	OXR1	8	+	107758016	107758090	-	-	107754449	107754545	107763033	107763401	0.0036264	-0.146	ES
ENSG00000136709	WDR33	2	-	128481906	128482017	-	-	128480826	128480921	128482460	128482539	0.00363314	-0.234	ES
ENSG00000059758	CDK17	12	-	96691047	96691110	-	-	96688776	96688900	96691404	96691499	0.00368564	-0.212	ES
ENSG00000133193	FAM104A	17	-	71223303	71223321	-	-	71205743	71205907	71228224	71228459	0.00372337	-0.332	ES
ENSG00000188559	RALGAPA2	20	-	20377338	20377378	-	-	20373410	20373897	20392670	20392792	0.00373666	0.156	ES
ENSG00000154640	BTG3	21	-	18977177	18977315	-	-	18970934	18971142	18981289	18981470	0.00374018	-0.102	ES
ENSG00000112739	PRPF4B	6	+	4062790	4062867	-	-	4061888	4062533	4063307	4063790	0.00374996	-0.166	ES
ENSG00000071189	SNX13	7	-	17869632	17869670	-	-	17865644	17865714	17873674	17873807	0.00375154	-0.115	ES
ENSG00000139350	NEDD1	12	+	97330388	97330590	-	-	97328753	97328983	97330975	97331171	0.00375863	-0.122	ES
ENSG00000143643	TTC13	1	-	231092166	231092306	-	-	231090078	231090149	231093969	231094045	0.00380888	-0.181	ES
ENSG00000147813	NAPRT1	8	-	144659231	144659347	-	-	144658815	144659012	144659438	144659569	0.0038138	-0.144	ES
ENSG00000162408	NOL9	1	-	6601889	6601987	-	-	6593339	6593501	6609630	6609758	0.00381997	-0.323	ES
ENSG00000251474	RPL32P3	3	-	129115059	129115263	-	-	129112477	129112638	129115882	129115983	0.00387732	-0.31	ES
ENSG00000141644	MBD1	18	-	47797838	47797910	-	-	47795216	47796188	47799046	47799108	0.00389998	-0.218	ES
ENSG00000164880	INTS1	7	-	1519952	1520077	-	-	1519065	1519320	1520470	1520569	0.00390279	0.196	ES
ENSG00000138646	HERC5	4	+	89385005	89385136	-	-	89384682	89384774	89388209	89388355	0.00390334	-0.116	ES
ENSG00000101104	PABPC1L	20	+	43565534	43565617	-	-	43565277	43565371	43566701	43566832	0.00390334	0.17	ES
ENSG00000065357	DGKA	12	+	56329088	56329188	-	-	56325847	56326039	56330206	56330351	0.00391939	0.399	ES
ENSG00000100731	PCNX	14	+	71462457	71462642	-	-	71455283	71455416	71476350	71476441	0.00392947	0.102	ES
ENSG00000127914	AKAP9	7	+	91736606	91736736	-	-	91734991	91735077	91737807	91737947	0.00395936	-0.14	ES
ENSG00000114439	BBX	3	+	107491474	107492483	-	-	107474444	107474525	107493565	107493704	0.00396396	-0.233	ES
ENSG00000095370	SH2D3C	9	-	130523889	130523929	-	-	130513450	130513579	130536268	130536746	0.00402064	-0.246	ES
ENSG00000102309	PIN4	X	+	71406310	71406384	-	-	71401525	71401678	71416634	71416754	0.00404414	-0.25	ES
ENSG00000251022	THAP9-AS1	4	-	83819141	83819215	-	-	83816844	83816927	83821229	83821376	0.00407657	0.157	ES
ENSG00000143499	SMYD2	1	+	214478529	214478593	-	-	214454575	214454770	214488104	214488215	0.00411113	-0.18	ES
ENSG00000008128	CDK11A	1	-	1654026	1654073	-	-	1653034	1653150	1654146	1654270	0.00412559	0.22	ES
ENSG00000085274	MYNN	3	+	169491818	169491885	-	-	169491214	169491250	169492052	169492349	0.00413318	-0.148	ES
ENSG00000203667	COX20	1	+	245005245	245005360	-	-	244998623	244999058	245005496	245005560	0.00413885	0.415	ES
ENSG00000138468	SENP7	3	-	101117704	101117899	-	-	101090851	101090970	101136436	101136634	0.00419457	0.122	ES
ENSG00000151657	KIN	10	-	7825043	7825138	-	-	7822226	7822270	7829782	7829990	0.00419891	-0.372	ES
ENSG00000069493	CLEC2D	12	+	9845629	9845711	-	-	9845423	9845527	9847355	9847725	0.00419891	0.149	ES
ENSG00000244625	CTA-211A9.5	22	+	27114102	27114194	-	-	27113331	27113422	27170118	27170180	0.00421041	-0.324	ES
ENSG00000105819	PMPCB	7	+	102948042	102948155	-	-	102944857	102944937	102949398	102949706	0.00421334	-0.222	ES
ENSG00000109320	NFKB1	4	+	103455004	103455042	-	-	103450992	103451071	103459014	103459113	0.00422739	-0.123	ES
ENSG00000119682	AREL1	14	-	75136649	75136845	-	-	75136389	75136477	75137464	75137574	0.00422963	-0.267	ES
ENSG00000100266	PACSIN2	22	-	43272893	43273016	-	-	43272142	43272339	43275053	43275175	0.00424186	-0.111	ES
ENSG00000123983	ACSL3	2	+	223791734	223791907	-	-	223789173	223789313	223793579	223793654	0.0043345	-0.328	ES
ENSG00000239779	WBP1	2	+	74686564	74686679	-	-	74685600	74685798	74686769	74686872	0.00435058	0.168	ES
ENSG00000111011	RSRC2	12	-	122999258	122999275	-	-	122995655	122995735	122999651	122999774	0.00435841	0.104	ES
ENSG00000148335	NTMT1	9	+	132394928	132395080	-	-	132388453	132388574	132396332	132396585	0.00436379	0.264	ES
ENSG00000196912	ANKRD36B	2	-	98177127	98177200	-	-	98175428	98175457	98177294	98177323	0.00441583	0.371	ES
ENSG00000142875	PRKACB	1	+	84668365	84668488	-	-	84663411	84663507	84679835	84680000	0.00443997	-0.105	ES
ENSG00000243251	PGBD3	10	-	50732078	50732823	-	-	50723246	50725167	50736462	50736571	0.00444363	-0.189	ES
ENSG00000161011	SQSTM1	5	+	179251181	179251323	-	-	179249957	179250053	179260031	179260227	0.004449	0.409	ES
ENSG00000139350	NEDD1	12	+	97301381	97301402	-	-	97301007	97301078	97303529	97303673	0.00445975	-0.245	ES
ENSG00000033627	ATP6V0A1	17	+	40650941	40651060	-	-	40647643	40647734	40653214	40653322	0.00446979	-0.109	ES
ENSG00000137449	CPEB2	4	+	15009961	15010051	-	-	15008928	15009210	15018811	15018902	0.00447694	-0.112	ES
ENSG00000079134	THOC1	18	-	254272	254355	-	-	252538	252612	259179	259275	0.00448649	-0.146	ES
ENSG00000213020	ZNF611	19	-	53214459	53214557	-	-	53209908	53210117	53217267	53217394	0.00449231	-0.138	ES
ENSG00000165233	C9orf89	9	+	95874160	95874220	-	-	95869955	95870109	95874499	95874571	0.00452874	-0.302	ES
ENSG00000116459	ATP5F1	1	+	111998848	111998871	-	-	111992458	111992495	111999251	111999377	0.0045531	-0.191	ES
ENSG00000100897	DCAF11	14	+	24586876	24586941	-	-	24586474	24586602	24587263	24587364	0.00455336	-0.106	ES
ENSG00000047346	FAM214A	15	-	52879347	52879416	-	-	52877101	52877141	52885774	52885933	0.00457266	-0.225	ES
ENSG00000173692	PSMD1	2	+	231944249	231944328	-	-	231943372	231943461	231944854	231945028	0.0046094	-0.204	ES
ENSG00000115761	NOL10	2	-	10811679	10811816	-	-	10808783	10808849	10813645	10813683	0.00461036	-0.205	ES
ENSG00000163374	YY1AP1	1	-	155650172	155650247	-	-	155649199	155649303	155657861	155658085	0.00461732	0.147	ES
ENSG00000204054	LINC00963	9	+	132253122	132253407	-	-	132251190	132251578	132265601	132265709	0.00462934	-0.243	ES
ENSG00000100024	UPB1	22	+	24911168	24911338	-	-	24909291	24909453	24916354	24916436	0.00463236	-0.191	ES
ENSG00000082258	CCNT2	2	+	135703458	135703545	-	-	135700181	135700244	135703670	135704035	0.00469235	0.237	ES
ENSG00000100227	POLDIP3	22	-	42997975	42998062	-	-	42995703	42995799	42998775	42999018	0.00470983	-0.207	ES
ENSG00000179818	PCBP1-AS1	2	-	70259264	70259387	-	-	70224002	70224020	70278334	70278437	0.00471834	-0.288	ES
ENSG00000106012	IQCE	7	+	2606749	2606797	-	-	2598681	2598851	2611159	2611288	0.00472709	0.379	ES
ENSG00000087087	SRRT	7	+	100485877	100486004	-	-	100485323	100485480	100486094	100486285	0.0047355	-0.12	ES
ENSG00000116704	SLC35D1	1	-	67515464	67515533	-	-	67512947	67513050	67516115	67516187	0.00473981	-0.165	ES
ENSG00000066933	MYO9A	15	-	72185305	72185518	-	-	72180344	72180457	72186019	72186119	0.00475172	0.205	ES
ENSG00000106144	CASP2	7	+	142997472	142997533	-	-	142997296	142997387	143000876	143001026	0.00475172	0.174	ES
ENSG00000100342	APOL1	22	+	36653128	36653182	-	-	36650943	36651045	36653364	36653453	0.00479746	0.164	ES
ENSG00000135597	REPS1	6	-	139262471	139262626	-	-	139251113	139251235	139265634	139265759	0.00486306	-0.234	ES
ENSG00000175348	TMEM9B	11	-	8983638	8983730	-	-	8977736	8977845	8985755	8986320	0.00491487	-0.288	ES
ENSG00000112739	PRPF4B	6	+	4062790	4062994	-	-	4062337	4062533	4063307	4063353	0.00499601	-0.277	ES
ENSG00000184014	DENND5A	11	-	9198318	9198449	-	-	9192173	9192324	9199678	9199913	0.00501296	0.126	ES
ENSG00000096063	SRPK1	6	-	35838057	35838271	-	-	35837258	35837678	35838710	35838736	0.00501629	-0.179	ES
ENSG00000240849	TMEM189	20	-	48747392	48747484	-	-	48746082	48746227	48760038	48760158	0.00503718	-0.171	ES
ENSG00000025708	TYMP	22	-	50967924	50968160	-	-	50966016	50966146	50968332	50968461	0.00505785	0.178	ES
ENSG00000093183	SEC22C	3	-	42621934	42621997	-	-	42610356	42610565	42623337	42623452	0.00509612	0.121	ES
ENSG00000163870	TPRA1	3	-	127294591	127294652	-	-	127294245	127294348	127294782	127294893	0.00512797	-0.289	ES
ENSG00000095370	SH2D3C	9	-	130509425	130509550	-	-	130506842	130507378	130513450	130513579	0.005161	-0.162	ES
ENSG00000166435	XRRA1	11	-	74562132	74562248	-	-	74559159	74559507	74617283	74617501	0.005161	-0.237	ES
ENSG00000140199	SLC12A6	15	-	34531165	34531361	-	-	34530432	34530532	34533433	34533538	0.00519862	-0.209	ES
ENSG00000130164	LDLR	19	+	11238683	11238761	-	-	11233849	11234020	11240188	11240346	0.00532396	-0.128	ES
ENSG00000062194	GPBP1	5	+	56517202	56517223	-	-	56509947	56510020	56526672	56526796	0.00538896	0.168	ES
ENSG00000130939	UBE4B	1	+	10218413	10218540	-	-	10211383	10211619	10221199	10221344	0.00538896	-0.172	ES
ENSG00000169375	SIN3A	15	-	75728686	75728784	-	-	75722527	75722749	75743763	75744087	0.00545787	0.195	ES
ENSG00000156873	PHKG2	16	+	30767502	30767593	-	-	30764714	30764878	30767687	30767841	0.00549821	-0.168	ES
ENSG00000151287	TEX30	13	-	103419622	103419828	-	-	103418459	103418930	103420609	103420661	0.00550305	0.132	ES
ENSG00000171469	ZNF561	19	-	9731591	9731725	-	-	9730107	9730258	9731837	9731910	0.00550637	0.241	ES
ENSG00000147408	CSGALNACT1	8	-	19448670	19448789	-	-	19362711	19363641	19459281	19459376	0.00565071	-0.122	ES
ENSG00000169220	RGS14	5	+	176798475	176798590	-	-	176798350	176798397	176798873	176799293	0.00571449	-0.116	ES
ENSG00000140943	MBTPS1	16	-	84118587	84118739	-	-	84115351	84115513	84120962	84121065	0.00574669	-0.233	ES
ENSG00000140374	ETFA	15	-	76602272	76602405	-	-	76587931	76588078	76603690	76603813	0.00580474	0.106	ES
ENSG00000138646	HERC5	4	+	89383285	89383507	-	-	89381245	89381322	89384682	89384774	0.00584715	-0.211	ES
ENSG00000141552	ANAPC11	17	+	79851427	79851490	-	-	79849616	79849739	79852342	79852462	0.00588109	0.168	ES
ENSG00000149532	CPSF7	11	-	61187941	61188045	-	-	61183835	61183991	61188861	61189080	0.00588671	-0.107	ES
ENSG00000070501	POLB	8	+	42196529	42196587	-	-	42196122	42196203	42202470	42202537	0.00596478	-0.21	ES
ENSG00000113240	CLK4	5	-	178049393	178049460	-	-	178045556	178045779	178050256	178050417	0.00596478	0.228	ES
ENSG00000134759	ELP2	18	+	33713200	33713279	-	-	33709882	33710034	33716269	33716340	0.00597886	-0.188	ES
ENSG00000144580	RQCD1	2	+	219449334	219449444	-	-	219447693	219447809	219452308	219452418	0.00602164	-0.208	ES
ENSG00000138623	SEMA7A	15	-	74710608	74710650	-	-	74710217	74710310	74711141	74711293	0.00602256	-0.289	ES
ENSG00000115310	RTN4	2	-	55200956	55201003	-	-	55200698	55200757	55209650	55209789	0.00605045	-0.242	ES
ENSG00000050130	JKAMP	14	+	59967908	59967985	-	-	59965444	59965626	59970571	59972128	0.00609143	-0.11	ES
ENSG00000005810	MYCBP2	13	-	77662966	77663166	-	-	77661618	77661768	77667299	77667467	0.00611507	-0.106	ES
ENSG00000183527	PSMG1	21	-	40551849	40551912	-	-	40550374	40550573	40552210	40552362	0.00612661	-0.242	ES
ENSG00000121274	PAPD5	16	+	50256216	50256345	-	-	50251466	50251574	50257084	50257298	0.00618293	-0.104	ES
ENSG00000101190	TCFL5	20	-	61490715	61490878	-	-	61472466	61473449	61491476	61491660	0.0061943	0.174	ES
ENSG00000109320	NFKB1	4	+	103455004	103455042	-	-	103450992	103451071	103488143	103488292	0.00622467	-0.303	ES
ENSG00000142192	APP	21	-	27369674	27369731	-	-	27354656	27354790	27372329	27372497	0.00622467	0.205	ES
ENSG00000025293	PHF20	20	+	34388015	34388095	-	-	34359947	34360001	34389412	34389527	0.00626692	0.282	ES
ENSG00000137502	RAB30	11	-	82705080	82705164	-	-	82698628	82698812	82708265	82708366	0.00637069	-0.158	ES
ENSG00000237298	TTN-AS1	2	+	179402087	179402174	-	-	179400458	179400555	179402330	179402418	0.0063891	-0.117	ES
ENSG00000135250	SRPK2	7	-	104766694	104766787	-	-	104757972	104758469	104782454	104782937	0.00638971	-0.128	ES
ENSG00000175309	PHYKPL	5	-	177639973	177640104	-	-	177638890	177638971	177641796	177641886	0.00638971	-0.141	ES
ENSG00000205581	HMGN1	21	-	40719304	40719409	-	-	40717755	40717884	40720217	40720265	0.00639733	-0.435	ES
ENSG00000109685	WHSC1	4	+	1913817	1913921	-	-	1905942	1906105	1918597	1918764	0.00640311	0.108	ES
ENSG00000108039	XPNPEP1	10	-	111652769	111652833	-	-	111651479	111651584	111667448	111667573	0.00642379	-0.192	ES
ENSG00000104325	DECR1	8	+	91029430	91029554	-	-	91013673	91013789	91031136	91031194	0.00642379	-0.104	ES
ENSG00000166986	MARS	12	+	57883678	57883754	-	-	57882801	57882892	57883989	57884125	0.00642647	-0.166	ES
ENSG00000109323	MANBA	4	-	103557021	103557164	-	-	103555944	103556202	103560869	103561014	0.00644026	-0.158	ES
ENSG00000138095	LRPPRC	2	-	44117361	44117501	-	-	44116872	44117015	44121683	44121768	0.00651424	0.209	ES
ENSG00000198018	ENTPD7	10	+	101421202	101421385	-	-	101419618	101419721	101439017	101439223	0.00662234	-0.101	ES
ENSG00000141994	DUS3L	19	-	5786759	5786856	-	-	5786477	5786553	5787071	5787182	0.00664115	-0.207	ES
ENSG00000092929	UNC13D	17	-	73830698	73830797	-	-	73830155	73830224	73831000	73831144	0.00665648	-0.125	ES
ENSG00000116731	PRDM2	1	+	14104912	14109326	-	-	14099572	14099683	14142921	14143065	0.0067426	0.208	ES
ENSG00000116337	AMPD2	1	+	110171264	110171428	-	-	110170985	110171117	110171730	110171857	0.00676406	-0.2	ES
ENSG00000154889	MPPE1	18	-	11886711	11886777	-	-	11884051	11884626	11886915	11887024	0.00685402	-0.304	ES
ENSG00000167703	SLC43A2	17	-	1520010	1520063	-	-	1518272	1518328	1531008	1531205	0.00688192	-0.245	ES
ENSG00000153029	MR1	1	+	181022708	181022813	-	-	181019146	181019422	181024360	181025689	0.00703153	-0.103	ES
ENSG00000132376	INPP5K	17	-	1412976	1413093	-	-	1412270	1412647	1417165	1417273	0.00704882	-0.228	ES
ENSG00000114745	GORASP1	3	-	39142237	39142368	-	-	39141795	39141994	39142506	39142593	0.00705357	-0.211	ES
ENSG00000163660	CCNL1	3	-	156874795	156874872	-	-	156870824	156870945	156876654	156876764	0.00708453	0.126	ES
ENSG00000138399	FASTKD1	2	-	170394522	170394651	-	-	170393511	170393850	170396560	170396689	0.00708681	0.239	ES
ENSG00000135723	FHOD1	16	-	67265090	67265252	-	-	67264503	67264694	67265332	67265452	0.00711287	-0.129	ES
ENSG00000113851	CRBN	3	-	3194139	3194271	-	-	3190675	3192729	3195107	3197965	0.00718987	-0.234	ES
ENSG00000143222	UFC1	1	+	161127910	161128001	-	-	161127406	161127483	161128201	161128646	0.00723647	-0.141	ES
ENSG00000165782	TMEM55B	14	-	20927546	20927599	-	-	20925877	20926861	20928350	20928457	0.00725941	0.163	ES
ENSG00000165516	KLHDC2	14	+	50246465	50246524	-	-	50246312	50246393	50247420	50247493	0.00730021	-0.111	ES
ENSG00000105339	DENND3	8	+	142160384	142160447	-	-	142151301	142151423	142160932	142161007	0.00730198	0.319	ES
ENSG00000143442	POGZ	1	-	151402078	151402187	-	-	151400598	151400889	151403141	151403317	0.00732198	-0.126	ES
ENSG00000017260	ATP2C1	3	+	130698092	130698263	-	-	130694175	130694332	130699425	130699523	0.0074209	-0.167	ES
ENSG00000129292	PHF20L1	8	+	133811017	133811106	-	-	133806978	133807063	133816063	133816277	0.00748041	-0.15	ES
ENSG00000119844	AFTPH	2	+	64806619	64806680	-	-	64800079	64800202	64812555	64812679	0.00748522	-0.127	ES
ENSG00000104164	BLOC1S6	15	+	45890077	45890089	-	-	45879549	45879723	45895297	45895385	0.00751062	0.294	ES
ENSG00000176731	C8orf59	8	-	86131464	86131592	-	-	86129614	86129731	86132534	86132650	0.00753575	0.123	ES
ENSG00000220804	AC093642.5	2	+	243080934	243081039	-	-	243064437	243064606	243101494	243101633	0.00755503	-0.267	ES
ENSG00000165233	C9orf89	9	+	95874160	95874220	-	-	95872849	95873003	95874499	95874571	0.00755664	-0.209	ES
ENSG00000273167	RP11-307N16.6	13	+	24860902	24861088	-	-	24860351	24860531	24863136	24863316	0.00759237	-0.131	ES
ENSG00000147459	DOCK5	8	+	25226086	25226203	-	-	25224385	25224486	25227071	25227157	0.0076473	-0.262	ES
ENSG00000091140	DLD	7	+	107542182	107542262	-	-	107533644	107533723	107543922	107543992	0.00773344	0.142	ES
ENSG00000198231	DDX42	17	+	61876948	61876985	-	-	61875397	61875459	61877827	61877977	0.00781636	-0.192	ES
ENSG00000124831	LRRFIP1	2	+	238626404	238626452	-	-	238617186	238617273	238628165	238628210	0.00794547	-0.425	ES
ENSG00000157216	SSBP3	1	-	54722799	54722859	-	-	54717466	54717533	54747110	54747200	0.00797873	-0.111	ES
ENSG00000125458	NT5C	17	-	73127139	73127200	-	-	73126847	73126962	73127275	73127376	0.00806033	0.119	ES
ENSG00000179818	PCBP1-AS1	2	-	70245146	70245263	-	-	70223902	70224020	70278334	70278437	0.00812465	-0.256	ES
ENSG00000178149	DALRD3	3	-	49054044	49054106	-	-	49053861	49053944	49054206	49054280	0.00813219	0.11	ES
ENSG00000115661	STK16	2	+	220112383	220112479	-	-	220112136	220112257	220112914	220113036	0.00819395	0.252	ES
ENSG00000141068	KSR1	17	+	25928385	25928427	-	-	25924293	25924462	25930859	25930914	0.00820604	0.221	ES
ENSG00000035664	DAPK2	15	-	64202898	64203415	-	-	64201382	64201413	64204106	64204142	0.00831866	-0.256	ES
ENSG00000204842	ATXN2	12	-	111948188	111948386	-	-	111947694	111947802	111951160	111951343	0.00838631	-0.108	ES
ENSG00000108406	DHX40	17	+	57651100	57651328	-	-	57650476	57650596	57651548	57651615	0.0084574	-0.116	ES
ENSG00000004766	CCDC132	7	+	92932771	92932862	-	-	92926456	92926555	92938135	92938254	0.00847748	-0.357	ES
ENSG00000111011	RSRC2	12	-	123005050	123005128	-	-	123003476	123003576	123005931	123005975	0.00853885	0.229	ES
ENSG00000164190	NIPBL	5	+	37058992	37059267	-	-	37057287	37057434	37060945	37061120	0.00864255	-0.149	ES
ENSG00000120539	MASTL	10	+	27462049	27462188	-	-	27458872	27460012	27469881	27469995	0.00872957	-0.25	ES
ENSG00000119392	GLE1	9	+	131284946	131285095	-	-	131277807	131277918	131285558	131285619	0.00873487	-0.114	ES
ENSG00000166128	RAB8B	15	+	63516046	63516178	-	-	63481801	63481947	63541843	63541904	0.00873621	-0.352	ES
ENSG00000234663	AC104820.2	2	+	182218934	182219070	-	-	182091197	182091262	182227413	182227638	0.00875259	0.242	ES
ENSG00000112303	VNN2	6	-	133073811	133073888	-	-	133072283	133072657	133078554	133078685	0.00883927	0.111	ES
ENSG00000084623	EIF3I	1	+	32691771	32691921	-	-	32690010	32690076	32694099	32694210	0.00883927	0.198	ES
ENSG00000113070	HBEGF	5	-	139715456	139715612	-	-	139714242	139714333	139722219	139722397	0.008876	-0.101	ES
ENSG00000142856	ITGB3BP	1	-	63913235	63913285	-	-	63912476	63912527	63919588	63919645	0.0088827	0.265	ES
ENSG00000183576	SETD3	14	-	99870561	99870647	-	-	99866435	99866596	99871541	99871708	0.00899786	-0.14	ES
ENSG00000023330	ALAS1	3	+	52242098	52242263	-	-	52240587	52240767	52245298	52245567	0.00909717	-0.142	ES
ENSG00000116984	MTR	1	+	236995265	236995378	-	-	236992488	236992568	236998846	236998987	0.00910615	-0.141	ES
ENSG00000214176	PLEKHM1P	17	-	62820742	62820990	-	-	62817884	62818511	62833173	62833254	0.00912422	-0.148	ES
ENSG00000173226	IQCB1	3	-	121514303	121514413	-	-	121508919	121509062	121515964	121516074	0.00931761	-0.209	ES
ENSG00000166169	POLL	10	-	103344358	103344477	-	-	103343264	103343438	103344634	103344676	0.00935659	-0.265	ES
ENSG00000174953	DHX36	3	-	154024004	154024084	-	-	154022882	154022957	154027441	154027612	0.00945817	-0.122	ES
ENSG00000145332	KLHL8	4	-	88106402	88106723	-	-	88104354	88104541	88116475	88116842	0.00946221	-0.342	ES
ENSG00000266714	MYO15B	17	+	73601944	73602102	-	-	73599268	73599393	73606246	73606340	0.00947379	-0.384	ES
ENSG00000170234	PWWP2A	5	-	159507657	159507777	-	-	159502888	159505175	159520107	159521072	0.00952634	0.102	ES
ENSG00000108559	NUP88	17	-	5307418	5307566	-	-	5302871	5302970	5308376	5308563	0.00961891	-0.151	ES
ENSG00000115760	BIRC6	2	+	32820100	32820211	-	-	32818981	32819127	32822817	32823035	0.00968901	-0.201	ES
ENSG00000101084	C20orf24	20	+	35236292	35236403	-	-	35236117	35236221	35240412	35240960	0.00968901	0.209	ES
ENSG00000116701	NCF2	1	-	183536338	183536480	-	-	183534838	183534914	183539914	183539974	0.0097205	-0.193	ES
ENSG00000134748	PRPF38A	1	+	52880292	52880319	-	-	52879550	52879663	52880433	52880531	0.00974459	0.111	ES
ENSG00000160613	PCSK7	11	-	117078369	117078451	-	-	117077396	117077514	117078685	117078780	0.00981187	0.125	ES
ENSG00000108840	HDAC5	17	-	42194861	42195072	-	-	42170942	42171202	42200871	42200986	0.00983082	-0.133	ES
ENSG00000165322	ARHGAP12	10	-	32128232	32128247	-	-	32120666	32120728	32128564	32128639	0.00983728	0.176	ES
ENSG00000178971	CTC1	17	-	8141348	8141560	-	-	8140692	8140837	8141709	8141947	0.0098603	0.111	ES
ENSG00000041357	PSMA4	15	+	78834917	78834987	-	-	78834518	78834561	78836531	78836609	0.00987074	-0.304	ES
ENSG00000178691	SUZ12	17	+	30302500	30302732	-	-	30300164	30300250	30303539	30303633	0.00987394	-0.12	ES
ENSG00000102531	FNDC3A	13	+	49749502	49749677	-	-	49742748	49742887	49752703	49752790	0.00989955	-0.244	ES
ENSG00000253729	PRKDC	8	-	48739216	48739422	-	-	48736418	48736557	48740728	48740908	0.0103684	0.134	ES
ENSG00000131389	SLC6A6	3	+	14513712	14513825	-	-	14509360	14509464	14520592	14520693	0.0104376	-0.178	ES
ENSG00000119801	YPEL5	2	+	30378715	30378776	-	-	30371110	30371407	30379493	30379658	0.0104597	0.215	ES
ENSG00000179361	ARID3B	15	+	74883491	74883775	-	-	74882160	74882344	74883900	74884155	0.0105626	-0.139	ES
ENSG00000105053	VRK3	19	-	50512492	50512642	-	-	50510825	50511083	50519280	50519420	0.0106027	-0.158	ES
ENSG00000131669	NINJ1	9	-	95893766	95893823	-	-	95884178	95884512	95896424	95896501	0.0106699	-0.128	ES
ENSG00000005238	FAM214B	9	-	35105937	35106006	-	-	35105837	35105854	35106248	35106407	0.0107971	-0.17	ES
ENSG00000185627	PSMD13	11	+	251819	251936	-	-	250802	250865	252504	252845	0.0108061	-0.202	ES
ENSG00000100281	HMGXB4	22	+	35688984	35689107	-	-	35684230	35684400	35689599	35689762	0.0108122	-0.131	ES
ENSG00000129351	ILF3	19	+	10799225	10799354	-	-	10798021	10798384	10799854	10803093	0.0108372	-0.126	ES
ENSG00000141551	CSNK1D	17	-	80210891	80211120	-	-	80210309	80210480	80223561	80223672	0.0108607	-0.137	ES
ENSG00000122884	P4HA1	10	-	74803644	74803715	-	-	74790024	74790128	74806682	74806859	0.0109552	-0.199	ES
ENSG00000114062	UBE3A	15	-	25653718	25653831	-	-	25650607	25650649	25654234	25654354	0.0110364	-0.182	ES
ENSG00000135930	EIF4E2	2	+	233422593	233422728	-	-	233421125	233421240	233428956	233429061	0.0111868	-0.123	ES
ENSG00000004897	CDC27	17	-	45249282	45249430	-	-	45247282	45247408	45258927	45259003	0.0112256	-0.182	ES
ENSG00000103168	TAF1C	16	-	84218456	84218666	-	-	84217302	84217384	84220506	84220626	0.0113041	0.218	ES
ENSG00000177410	ZFAS1	20	+	47898288	47898355	-	-	47897439	47897501	47905581	47905797	0.0113959	0.162	ES
ENSG00000196204	RNF216P1	7	+	5023301	5023404	-	-	5015931	5016067	5024540	5024706	0.0114514	-0.123	ES
ENSG00000131051	RBM39	20	-	34317383	34317473	-	-	34313045	34313077	34319862	34320057	0.0115159	0.229	ES
ENSG00000055211	GINM1	6	+	149893642	149893739	-	-	149893420	149893480	149900969	149901126	0.0115408	0.137	ES
ENSG00000176225	RTTN	18	-	67781680	67781835	-	-	67776733	67776953	67788791	67788936	0.0115425	-0.24	ES
ENSG00000121060	TRIM25	17	-	54973286	54973313	-	-	54972881	54972965	54976475	54976541	0.0116509	-0.174	ES
ENSG00000100813	ACIN1	14	-	23536522	23537880	-	-	23535174	23535217	23538684	23538734	0.011659	0.159	ES
ENSG00000179818	PCBP1-AS1	2	-	70310669	70310819	-	-	70278334	70278437	70312678	70312756	0.011659	0.181	ES
ENSG00000068878	PSME4	2	-	54120810	54120936	-	-	54119944	54120097	54122719	54122873	0.0116663	-0.125	ES
ENSG00000155096	AZIN1	8	-	103862226	103862393	-	-	103855935	103855975	103870240	103870378	0.0116824	0.113	ES
ENSG00000083312	TNPO1	5	+	72187636	72187723	-	-	72185612	72185784	72189203	72189362	0.0116976	-0.171	ES
ENSG00000163803	PLB1	2	+	28826832	28826914	-	-	28825687	28825788	28829362	28829434	0.0116976	0.375	ES
ENSG00000179818	PCBP1-AS1	2	-	70310638	70310819	-	-	70278334	70278437	70312678	70312756	0.0116976	0.181	ES
ENSG00000079263	SP140	2	+	231112630	231112780	-	-	231110577	231110655	231113599	231113683	0.0117756	-0.103	ES
ENSG00000115540	MOB4	2	+	198388347	198388410	-	-	198380797	198380870	198400253	198400354	0.0117915	-0.13	ES
ENSG00000112851	ERBB2IP	5	+	65367996	65368119	-	-	65349233	65350779	65372143	65372236	0.0119336	0.116	ES
ENSG00000182473	EXOC7	17	-	74086409	74086478	-	-	74085255	74085401	74087223	74087316	0.0120406	-0.198	ES
ENSG00000165819	METTL3	14	-	21968636	21968824	-	-	21967907	21967946	21969054	21969271	0.0120442	0.219	ES
ENSG00000105176	URI1	19	+	30471065	30471157	-	-	30462099	30462134	30476129	30476208	0.0121063	-0.136	ES
ENSG00000107185	RGP1	9	+	35751623	35751751	-	-	35751262	35751409	35752647	35758572	0.012215	-0.279	ES
ENSG00000127481	UBR4	1	-	19480261	19480433	-	-	19479794	19479996	19481411	19481572	0.012215	-0.104	ES
ENSG00000145919	BOD1	5	-	173036240	173036437	-	-	173034801	173035295	173043202	173043361	0.0122416	-0.25	ES
ENSG00000061273	HDAC7	12	-	48186320	48186452	-	-	48185653	48185787	48187151	48187325	0.0122474	0.144	ES
ENSG00000073350	LLGL2	17	+	73570533	73570576	-	-	73570191	73570341	73570690	73570749	0.0123253	-0.127	ES
ENSG00000001629	ANKIB1	7	+	91977260	91977330	-	-	91974291	91974380	91980263	91980408	0.0123337	-0.148	ES
ENSG00000163660	CCNL1	3	-	156874799	156874872	-	-	156870824	156870945	156876654	156876764	0.0123855	0.11	ES
ENSG00000166435	XRRA1	11	-	74641344	74641417	-	-	74632258	74632392	74647928	74648113	0.0124084	-0.114	ES
ENSG00000183474	GTF2H2C	5	+	68862415	68862452	-	-	68861957	68862035	68862793	68862880	0.0124847	-0.315	ES
ENSG00000107862	GBF1	10	+	104119940	104120152	-	-	104119026	104119192	104120778	104120877	0.0126267	0.16	ES
ENSG00000121578	B4GALT4	3	-	118953991	118954074	-	-	118949022	118949091	118955699	118955917	0.0126613	0.141	ES
ENSG00000146463	ZMYM4	1	+	35884043	35884173	-	-	35881066	35881315	35885070	35887659	0.0129129	-0.135	ES
ENSG00000123240	OPTN	10	+	13150961	13151015	-	-	13142172	13142302	13151111	13151288	0.0129332	0.112	ES
ENSG00000091409	ITGA6	2	+	173332208	173332288	-	-	173330266	173330391	173333852	173334108	0.0130191	-0.129	ES
ENSG00000234420	ZNF37BP	10	-	43020987	43021108	-	-	43019059	43019186	43046004	43048256	0.0131029	0.193	ES
ENSG00000176142	TMEM39A	3	-	119170055	119170164	-	-	119165864	119166019	119171293	119171377	0.0131029	0.265	ES
ENSG00000168405	CMAHP	6	-	25113819	25114010	-	-	25109729	25109809	25115218	25115328	0.0131572	0.29	ES
ENSG00000137449	CPEB2	4	+	15042087	15042111	-	-	15034784	15034835	15054037	15054208	0.0132166	0.224	ES
ENSG00000154310	TNIK	3	-	170879058	170879125	-	-	170875248	170875453	170884883	170885059	0.0132708	-0.189	ES
ENSG00000205885	C1RL-AS1	12	+	7267981	7271273	-	-	7267725	7267815	7271494	7271622	0.0132809	-0.187	ES
ENSG00000108840	HDAC5	17	-	42194861	42195072	-	-	42188096	42188171	42200871	42200986	0.0133781	-0.109	ES
ENSG00000132953	XPO4	13	-	21437107	21437262	-	-	21436855	21436997	21442734	21442840	0.0133827	0.142	ES
ENSG00000182093	WRB	21	+	40765091	40765206	-	-	40763694	40763762	40768791	40769815	0.0135005	0.177	ES
ENSG00000131242	RAB11FIP4	17	+	29852107	29852248	-	-	29850529	29850629	29854859	29854941	0.0135342	-0.142	ES
ENSG00000179094	PER1	17	-	8051961	8052104	-	-	8051498	8051577	8052576	8052628	0.01359	0.108	ES
ENSG00000126858	RHOT1	17	+	30499955	30500079	-	-	30498061	30498120	30500849	30500931	0.0136797	-0.15	ES
ENSG00000089006	SNX5	20	-	17931664	17931971	-	-	17930934	17931040	17932143	17932239	0.0137144	0.137	ES
ENSG00000164329	PAPD4	5	+	78913352	78913422	-	-	78908833	78908898	78915434	78915587	0.0137332	0.16	ES
ENSG00000214331	RP11-252A24.2	16	-	74378676	74378869	-	-	74376027	74376152	74382764	74382913	0.0137357	0.181	ES
ENSG00000102309	PIN4	X	+	71406083	71406384	-	-	71401202	71401678	71416634	71416951	0.0138226	-0.343	ES
ENSG00000106785	TRIM14	9	-	100872350	100872516	-	-	100872170	100872266	100881263	100881418	0.013826	0.383	ES
ENSG00000112182	BACH2	6	-	90962231	90962309	-	-	90916287	90916400	90981567	90981660	0.0139046	-0.279	ES
ENSG00000124198	ARFGEF2	20	+	47582408	47582560	-	-	47580366	47580435	47585683	47585814	0.0139069	-0.109	ES
ENSG00000156170	NDUFAF6	8	+	96046235	96046350	-	-	96044222	96044326	96047681	96047804	0.0139203	-0.3	ES
ENSG00000131370	SH3BP5	3	-	15301267	15301310	-	-	15300337	15300557	15303665	15303796	0.0140264	-0.14	ES
ENSG00000184922	FMNL1	17	+	43322998	43323100	-	-	43322619	43322783	43323244	43323340	0.0141424	-0.111	ES
ENSG00000062598	ELMO2	20	-	45015976	45016076	-	-	45014762	45014914	45017677	45017859	0.0142715	-0.186	ES
ENSG00000113569	NUP155	5	-	37307398	37307534	-	-	37305158	37305312	37309230	37309369	0.0142715	-0.215	ES
ENSG00000238035	AC138035.2	5	+	180742837	180742954	-	-	180740829	180740953	180744331	180744396	0.0144303	-0.413	ES
ENSG00000242086	LINC00969	3	+	195423231	195423460	-	-	195415403	195415668	195425900	195426078	0.0144624	0.256	ES
ENSG00000129657	SEC14L1	17	+	75089325	75089429	-	-	75084830	75085353	75138727	75138832	0.0144903	0.238	ES
ENSG00000006459	KDM7A	7	-	139824420	139824583	-	-	139820241	139820329	139827241	139827383	0.0145654	-0.198	ES
ENSG00000164190	NIPBL	5	+	37057287	37057434	-	-	37052467	37052668	37063891	37064080	0.0147182	-0.18	ES
ENSG00000183255	PTTG1IP	21	-	46276107	46276279	-	-	46269499	46271542	46285309	46285362	0.0149162	0.13	ES
ENSG00000124067	SLC12A4	16	-	67980340	67980536	-	-	67980073	67980243	67980839	67981008	0.0151423	0.112	ES
ENSG00000158545	ZC3H18	16	+	88653949	88654021	-	-	88653007	88653092	88664585	88664734	0.0151914	0.23	ES
ENSG00000145287	PLAC8	4	-	84028956	84029103	-	-	84015830	84015944	84035818	84035955	0.0153454	-0.114	ES
ENSG00000120539	MASTL	10	+	27462046	27462188	-	-	27458872	27460012	27469881	27469995	0.0153506	-0.251	ES
ENSG00000120509	PDZD11	X	-	69509371	69509443	-	-	69509104	69509204	69509709	69509795	0.0154707	0.269	ES
ENSG00000253729	PRKDC	8	-	48811029	48811129	-	-	48805816	48805947	48812932	48813027	0.015521	-0.206	ES
ENSG00000078668	VDAC3	8	+	42252601	42252654	-	-	42251727	42251796	42256229	42256382	0.0155223	-0.14	ES
ENSG00000211456	SACM1L	3	+	45748271	45748399	-	-	45746626	45746701	45750989	45751139	0.0155657	-0.152	ES
ENSG00000151503	NCAPD3	11	-	134086829	134086992	-	-	134080163	134080348	134090465	134090620	0.0156317	-0.103	ES
ENSG00000185187	SIGIRR	11	-	409859	410027	-	-	408072	408206	414822	415004	0.0156615	-0.111	ES
ENSG00000153922	CHD1	5	-	98212101	98212262	-	-	98210775	98210817	98215255	98215432	0.0157071	-0.185	ES
ENSG00000111731	C2CD5	12	-	22612425	22612476	-	-	22609904	22610095	22622642	22622729	0.0158286	-0.105	ES
ENSG00000100503	NIN	14	-	51223209	51225348	-	-	51221459	51221585	51226574	51227077	0.0158286	-0.15	ES
ENSG00000135074	ADAM19	5	-	156926580	156926670	-	-	156923901	156924097	156936308	156936475	0.0158574	-0.131	ES
ENSG00000183255	PTTG1IP	21	-	46285309	46285362	-	-	46270580	46271542	46293416	46293606	0.0158574	-0.181	ES
ENSG00000258315	C17orf49	17	+	6920268	6920333	-	-	6919813	6920004	6920575	6920623	0.0161047	-0.437	ES
ENSG00000088930	XRN2	20	+	21338373	21338430	-	-	21336717	21336815	21346058	21346127	0.0161791	-0.107	ES
ENSG00000135404	CD63	12	-	56120673	56120747	-	-	56119904	56120045	56120934	56121123	0.0162242	0.245	ES
ENSG00000099308	MAST3	19	+	18235451	18235584	-	-	18235074	18235176	18239675	18239761	0.0162258	-0.121	ES
ENSG00000103121	CMC2	16	-	81031889	81031956	-	-	81030918	81031034	81040338	81040459	0.0162585	-0.106	ES
ENSG00000101294	HM13	20	+	30155880	30156083	-	-	30149436	30149539	30156922	30157370	0.0162876	-0.108	ES
ENSG00000160570	DEDD2	19	-	42720831	42721197	-	-	42719284	42719404	42721783	42721868	0.0164999	-0.179	ES
ENSG00000060971	ACAA1	3	-	38173086	38173129	-	-	38170780	38170879	38173416	38173437	0.0166924	-0.162	ES
ENSG00000081154	PCNP	3	+	101298685	101298848	-	-	101293033	101293123	101309058	101309114	0.0166931	0.194	ES
ENSG00000090006	LTBP4	19	+	41122794	41122926	-	-	41120220	41120352	41125251	41125287	0.0167056	0.306	ES
ENSG00000113013	HSPA9	5	-	137902314	137902407	-	-	137897268	137897478	137902689	137902852	0.0167146	-0.184	ES
ENSG00000162910	MRPL55	1	-	228296137	228296175	-	-	228295935	228296019	228296849	228297007	0.0167883	0.248	ES
ENSG00000102984	ZNF821	16	-	71898805	71898951	-	-	71898040	71898145	71901814	71901940	0.0167883	0.274	ES
ENSG00000064999	ANKS1A	6	+	34950528	34950604	-	-	34949466	34949763	34950889	34950991	0.0167883	0.109	ES
ENSG00000005810	MYCBP2	13	-	77662966	77663166	-	-	77661618	77661768	77664240	77664398	0.0168338	-0.141	ES
ENSG00000116337	AMPD2	1	+	110163535	110163888	-	-	110162506	110162900	110168781	110168850	0.0168975	-0.147	ES
ENSG00000137776	SLTM	15	-	59182479	59182660	-	-	59181628	59181753	59185095	59185259	0.0168975	-0.24	ES
ENSG00000187531	SIRT7	17	-	79875490	79875595	-	-	79873486	79873557	79875705	79875843	0.0168975	-0.223	ES
ENSG00000068878	PSME4	2	-	54122143	54122213	-	-	54119944	54120097	54122719	54122873	0.0168975	-0.211	ES
ENSG00000133794	ARNTL	11	+	13387046	13387139	-	-	13381891	13381971	13388211	13388329	0.0168975	-0.113	ES
ENSG00000104325	DECR1	8	+	91027768	91027894	-	-	91013715	91013789	91031136	91031194	0.0168975	-0.341	ES
ENSG00000163597	SNHG16	17	+	74555026	74555125	-	-	74554455	74554682	74557369	74557480	0.0169874	-0.129	ES
ENSG00000015153	YAF2	12	-	42592937	42593037	-	-	42555414	42555567	42604156	42604256	0.0169874	-0.363	ES
ENSG00000037474	NSUN2	5	-	6631985	6632090	-	-	6625676	6625782	6632711	6632869	0.0170329	-0.124	ES
ENSG00000183354	KIAA2026	9	-	5933750	5933881	-	-	5929043	5929159	5968018	5968081	0.017081	0.398	ES
ENSG00000126226	PCID2	13	-	113845185	113845289	-	-	113839798	113839874	113849384	113849439	0.017081	-0.109	ES
ENSG00000164758	MED30	8	+	118542961	118543066	-	-	118540889	118541048	118552121	118552501	0.0172679	-0.142	ES
ENSG00000139645	ANKRD52	12	-	56642542	56642654	-	-	56642278	56642350	56645798	56645879	0.0173081	-0.19	ES
ENSG00000119522	DENND1A	9	-	126150008	126150137	-	-	126145933	126146192	126165680	126165769	0.0173854	0.118	ES
ENSG00000119688	ABCD4	14	-	74756729	74756821	-	-	74756185	74756222	74756993	74757202	0.017396	-0.154	ES
ENSG00000004864	SLC25A13	7	-	95864113	95864229	-	-	95838149	95838289	95906507	95906650	0.017508	0.13	ES
ENSG00000213782	DDX47	12	+	12974141	12974330	-	-	12967064	12967158	12974898	12974903	0.0175919	-0.174	ES
ENSG00000110048	OSBP	11	-	59361076	59361197	-	-	59348923	59349027	59361482	59361728	0.0177157	-0.177	ES
ENSG00000154889	MPPE1	18	-	11906201	11906308	-	-	11896982	11897355	11908199	11908348	0.0177855	-0.114	ES
ENSG00000112078	KCTD20	6	+	36437828	36438034	-	-	36410543	36410888	36446897	36447000	0.0178781	0.135	ES
ENSG00000138246	DNAJC13	3	+	132207141	132207296	-	-	132203431	132203516	132207819	132207865	0.01791	-0.138	ES
ENSG00000011638	TMEM159	16	+	21185330	21185469	-	-	21181757	21181926	21190795	21191541	0.0180016	0.325	ES
ENSG00000035928	RFC1	4	-	39324959	39325037	-	-	39322906	39322994	39328182	39328260	0.0181168	-0.198	ES
ENSG00000114416	FXR1	3	+	180632439	180632783	-	-	180630472	180630524	180651121	180651174	0.0184962	0.159	ES
ENSG00000067365	METTL22	16	+	8728895	8728936	-	-	8722756	8722967	8729024	8729139	0.0185163	-0.212	ES
ENSG00000102710	SUPT20H	13	-	37584688	37584792	-	-	37583448	37583946	37586328	37586434	0.0185334	0.199	ES
ENSG00000168036	CTNNB1	3	+	41280624	41280845	-	-	41278078	41278200	41281309	41281934	0.0185585	-0.127	ES
ENSG00000187741	FANCA	16	-	89829045	89829201	-	-	89828356	89828430	89831297	89831474	0.0185585	0.217	ES
ENSG00000105176	URI1	19	+	30462099	30462134	-	-	30433157	30433571	30476129	30476208	0.0185585	-0.186	ES
ENSG00000090661	CERS4	19	+	8275566	8275746	-	-	8274186	8274378	8315959	8316133	0.0185585	0.193	ES
ENSG00000163947	ARHGEF3	3	-	56785083	56785160	-	-	56779232	56779490	56785327	56785424	0.0185586	-0.225	ES
ENSG00000136161	RCBTB2	13	-	49096443	49096539	-	-	49089721	49089877	49107163	49107369	0.0186392	-0.106	ES
ENSG00000100664	EIF5	14	+	103802372	103802454	-	-	103801989	103802269	103803013	103803186	0.0186583	0.149	ES
ENSG00000102921	N4BP1	16	-	48585296	48585393	-	-	48581917	48582025	48587449	48587580	0.0186583	-0.18	ES
ENSG00000140374	ETFA	15	-	76587931	76588078	-	-	76584771	76584854	76603690	76603743	0.0188417	-0.226	ES
ENSG00000140332	TLE3	15	-	70356792	70356809	-	-	70352868	70352988	70366871	70366946	0.0188528	-0.217	ES
ENSG00000138095	LRPPRC	2	-	44123772	44123847	-	-	44121683	44121768	44126357	44126473	0.0188528	-0.13	ES
ENSG00000156931	VPS8	3	+	184640216	184640271	-	-	184637914	184637986	184642649	184642769	0.0189618	0.151	ES
ENSG00000093000	NUP50	22	+	45571774	45571961	-	-	45567480	45567564	45574118	45574781	0.0189657	-0.104	ES
ENSG00000187522	HSPA14	10	+	14893217	14893322	-	-	14891719	14891810	14894368	14894530	0.0190017	-0.153	ES
ENSG00000198948	MFAP3L	4	-	170926730	170927161	-	-	170907748	170913460	170947384	170947559	0.0190017	-0.22	ES
ENSG00000173230	GOLGB1	3	-	121383772	121383878	-	-	121382045	121383461	121386322	121386457	0.0191977	-0.153	ES
ENSG00000144228	SPOPL	2	+	139308472	139308624	-	-	139307726	139307864	139316591	139316769	0.0192268	-0.246	ES
ENSG00000196268	ZNF493	19	+	21596267	21596310	-	-	21588559	21588658	21605714	21605842	0.0192268	-0.297	ES
ENSG00000114982	KANSL3	2	-	97267852	97268075	-	-	97267379	97267513	97268489	97268599	0.0192958	-0.169	ES
ENSG00000117226	GBP3	1	-	89476586	89476799	-	-	89475074	89475177	89478867	89479110	0.0195415	-0.251	ES
ENSG00000114439	BBX	3	+	107508633	107508723	-	-	107497217	107497366	107510086	107510146	0.0196476	-0.198	ES
ENSG00000135250	SRPK2	7	-	104767439	104767509	-	-	104756822	104758469	104773237	104773345	0.0196476	-0.132	ES
ENSG00000116815	CD58	1	-	117061852	117061924	-	-	117057360	117057444	117064527	117064605	0.0196476	-0.196	ES
ENSG00000109466	KLHL2	4	+	166242463	166242527	-	-	166238977	166239121	166243183	166243690	0.0197328	0.222	ES
ENSG00000142046	TMEM91	19	+	41889465	41889537	-	-	41884372	41884424	41889767	41889982	0.0197572	0.262	ES
ENSG00000109046	WSB1	17	+	25628813	25628982	-	-	25621118	25621461	25630392	25630437	0.0198057	-0.172	ES
ENSG00000119004	CYP20A1	2	+	204110568	204110618	-	-	204103749	204103857	204116689	204116832	0.0198774	-0.173	ES
ENSG00000120451	SNX19	11	-	130750516	130750701	-	-	130749518	130749606	130773149	130773279	0.0198835	-0.139	ES
ENSG00000130731	C16orf13	16	-	685611	685774	-	-	685280	685340	686093	686302	0.0199568	-0.125	ES
ENSG00000143093	STRIP1	1	+	110581793	110581928	-	-	110581304	110581379	110583256	110583325	0.0199568	-0.143	ES
ENSG00000132294	EFR3A	8	+	133013015	133013245	-	-	133008636	133008744	133014005	133014054	0.0199968	0.19	ES
ENSG00000138674	SEC31A	4	-	83801814	83801864	-	-	83799928	83800081	83801951	83802075	0.0201289	0.251	ES
ENSG00000205581	HMGN1	21	-	40717755	40717884	-	-	40717071	40717200	40720217	40720265	0.0201555	0.101	ES
ENSG00000178971	CTC1	17	-	8133208	8133286	-	-	8132619	8132764	8133611	8133786	0.0201849	-0.139	ES
ENSG00000087087	SRRT	7	+	100485662	100485764	-	-	100485323	100485480	100486094	100486281	0.0201975	-0.112	ES
ENSG00000108443	RPS6KB1	17	+	57971156	57971285	-	-	57970599	57970686	57987922	57987972	0.020242	0.129	ES
ENSG00000135297	MTO1	6	+	74190015	74190090	-	-	74189658	74189849	74190397	74190528	0.0202571	-0.251	ES
ENSG00000070882	OSBPL3	7	-	24902818	24902911	-	-	24901231	24901388	24903114	24903218	0.0203176	0.392	ES
ENSG00000100439	ABHD4	14	+	23074692	23074772	-	-	23072294	23072667	23075327	23075439	0.0204027	-0.233	ES
ENSG00000119801	YPEL5	2	+	30371110	30371407	-	-	30369806	30369928	30378715	30378776	0.0204709	-0.224	ES
ENSG00000093183	SEC22C	3	-	42605256	42605472	-	-	42605036	42605178	42610356	42610565	0.0204709	0.335	ES
ENSG00000140368	PSTPIP1	15	+	77323520	77323619	-	-	77321869	77321915	77327848	77327904	0.0205178	-0.204	ES
ENSG00000151576	QTRTD1	3	+	113775845	113775953	-	-	113775583	113775711	113784083	113784304	0.020647	-0.195	ES
ENSG00000137871	ZNF280D	15	-	56958592	56958733	-	-	56950621	56950684	56958997	56959184	0.0208735	0.155	ES
ENSG00000171634	BPTF	17	+	65871671	65871860	-	-	65870932	65871136	65889485	65889841	0.0209389	-0.23	ES
ENSG00000273000	KB-1572G7.2	22	-	24025911	24026054	-	-	24002051	24002187	24029024	24029182	0.0209931	0.188	ES
ENSG00000169554	ZEB2	2	-	145155867	145157837	-	-	145153978	145154159	145158765	145158874	0.0209931	-0.103	ES
ENSG00000244187	TMEM141	9	+	139686077	139686229	-	-	139685819	139685876	139686398	139686482	0.02114	0.138	ES
ENSG00000118454	ANKRD13C	1	-	70736538	70736639	-	-	70726270	70728530	70740402	70740501	0.0211541	-0.124	ES
ENSG00000154767	XPC	3	-	14197834	14197995	-	-	14193834	14193916	14199510	14200392	0.0211541	-0.106	ES
ENSG00000183019	C19orf59	19	+	7742522	7742612	-	-	7741513	7742061	7742989	7743127	0.0212736	0.127	ES
ENSG00000113761	ZNF346	5	+	176477703	176477937	-	-	176471389	176471534	176489058	176489152	0.021286	0.261	ES
ENSG00000067836	ROGDI	16	-	4851050	4851322	-	-	4850498	4850579	4851503	4851586	0.0214041	0.416	ES
ENSG00000003756	RBM5	3	+	50137964	50138038	-	-	50137414	50137484	50140515	50140599	0.02148	-0.17	ES
ENSG00000186635	ARAP1	11	-	72398483	72398547	-	-	72396113	72396726	72398732	72398783	0.0214862	-0.127	ES
ENSG00000137996	RTCA	1	+	100733055	100733094	-	-	100732079	100732180	100733707	100733851	0.0218073	0.131	ES
ENSG00000077150	NFKB2	10	+	104156481	104156580	-	-	104156205	104156246	104157058	104157165	0.021817	-0.196	ES
ENSG00000115970	THADA	2	-	43787372	43787524	-	-	43783231	43783694	43793836	43793960	0.0219785	-0.114	ES
ENSG00000130706	ADRM1	20	+	60883423	60883526	-	-	60883076	60883234	60883710	60883918	0.022108	-0.194	ES
ENSG00000104517	UBR5	8	-	103283361	103283473	-	-	103282266	103282411	103284756	103285159	0.0224042	-0.204	ES
ENSG00000166986	MARS	12	+	57883049	57883128	-	-	57882801	57882892	57883989	57884162	0.0224047	-0.125	ES
ENSG00000177479	ARIH2	3	+	48999044	48999112	-	-	48964894	48965246	49002351	49002415	0.022602	-0.133	ES
ENSG00000148356	LRSAM1	9	+	130257598	130257697	-	-	130255080	130255176	130258242	130258374	0.0226066	-0.245	ES
ENSG00000156990	RPUSD3	3	-	9880668	9880855	-	-	9879532	9879891	9881867	9881991	0.0227343	-0.31	ES
ENSG00000163803	PLB1	2	+	28815527	28815586	-	-	28814566	28814627	28820871	28820915	0.0227369	-0.171	ES
ENSG00000011275	RNF216	7	-	5806525	5806570	-	-	5800718	5800769	5821171	5821251	0.0229541	0.104	ES
ENSG00000185917	SETD4	21	-	37420605	37420694	-	-	37417911	37418309	37425880	37425918	0.0230299	-0.125	ES
ENSG00000082701	GSK3B	3	-	119585436	119585475	-	-	119582265	119582452	119624601	119624699	0.023117	-0.284	ES
ENSG00000011405	PIK3C2A	11	-	17170213	17170334	-	-	17169063	17169175	17172044	17172202	0.023117	-0.117	ES
ENSG00000096063	SRPK1	6	-	35836786	35836915	-	-	35824710	35825145	35837258	35837328	0.0232814	-0.131	ES
ENSG00000124160	NCOA5	20	-	44708025	44708092	-	-	44698848	44699175	44718455	44718591	0.0237181	-0.316	ES
ENSG00000176853	FAM91A1	8	+	124801852	124801985	-	-	124799903	124799990	124810329	124810478	0.0237886	-0.108	ES
ENSG00000147454	SLC25A37	8	+	23400600	23400724	-	-	23398982	23399369	23423620	23423891	0.0239712	-0.172	ES
ENSG00000141380	SS18	18	-	23648457	23648521	-	-	23637662	23637706	23658039	23658124	0.024032	-0.122	ES
ENSG00000119725	ZNF410	14	+	74388768	74388909	-	-	74387682	74387808	74390097	74390225	0.0240743	-0.293	ES
ENSG00000042429	MED17	11	+	93530700	93530885	-	-	93529575	93529706	93535000	93535138	0.0244439	-0.308	ES
ENSG00000005889	ZFX	X	+	24170836	24170947	-	-	24167845	24167911	24179831	24179959	0.0245256	0.428	ES
ENSG00000132356	PRKAA1	5	-	40775029	40775074	-	-	40771820	40771965	40775511	40775605	0.0245893	-0.112	ES
ENSG00000107201	DDX58	9	-	32492388	32492536	-	-	32491298	32491418	32493758	32493940	0.0246199	-0.151	ES
ENSG00000197170	PSMD12	17	-	65357210	65357377	-	-	65353634	65353694	65362527	65362693	0.024638	0.192	ES
ENSG00000166411	IDH3A	15	+	78452433	78452548	-	-	78449249	78449973	78453922	78454110	0.024651	-0.136	ES
ENSG00000229474	PATL2	15	-	44967683	44967889	-	-	44966347	44966428	44968672	44968748	0.0248872	-0.116	ES
ENSG00000152061	RABGAP1L	1	+	174846529	174846743	-	-	174843608	174843644	174926593	174926686	0.0248872	0.253	ES
ENSG00000137959	IFI44L	1	+	79093590	79094078	-	-	79086087	79086256	79094635	79094684	0.0252497	0.225	ES
ENSG00000136147	PHF11	13	+	50071191	50071353	-	-	50070119	50070231	50080770	50080892	0.0252732	0.16	ES
ENSG00000116337	AMPD2	1	+	110167924	110168055	-	-	110163275	110163888	110168283	110168414	0.0254421	-0.152	ES
ENSG00000093167	LRRFIP2	3	-	37114280	37114373	-	-	37107300	37107433	37116514	37116607	0.0255247	-0.123	ES
ENSG00000083097	DOPEY1	6	+	83865669	83865822	-	-	83863898	83863960	83866900	83867037	0.0255247	-0.17	ES
ENSG00000113851	CRBN	3	-	3196430	3196515	-	-	3195107	3195172	3197902	3197965	0.025978	-0.132	ES
ENSG00000085433	WDR47	1	-	109525230	109525401	-	-	109517157	109517376	109525903	109526073	0.025978	-0.124	ES
ENSG00000132376	INPP5K	17	-	1416746	1416855	-	-	1412471	1412647	1417165	1417273	0.0261286	-0.225	ES
ENSG00000127481	UBR4	1	-	19423686	19423774	-	-	19423016	19423144	19426090	19426171	0.026184	-0.16	ES
ENSG00000162976	PQLC3	2	+	11315093	11315135	-	-	11312050	11312171	11317862	11319000	0.0262028	-0.214	ES
ENSG00000135040	NAA35	9	+	88627960	88628059	-	-	88624779	88624846	88628633	88628812	0.0262422	-0.193	ES
ENSG00000106070	GRB10	7	-	50799968	50800065	-	-	50771517	50771605	50823583	50823753	0.0262504	-0.234	ES
ENSG00000101849	TBL1X	X	+	9621584	9621729	-	-	9608312	9608400	9622254	9622362	0.0262747	-0.17	ES
ENSG00000117139	KDM5B	1	-	202736053	202736188	-	-	202731826	202731936	202742245	202742416	0.0264884	-0.238	ES
ENSG00000102225	CDK16	X	+	47085677	47085801	-	-	47085363	47085426	47085981	47086102	0.0265507	-0.308	ES
ENSG00000165689	SDCCAG3	9	-	139303450	139303519	-	-	139302277	139302390	139304779	139305045	0.0267829	0.24	ES
ENSG00000167196	FBXO22	15	+	76196831	76196970	-	-	76196216	76196444	76205543	76205631	0.0268101	-0.101	ES
ENSG00000165029	ABCA1	9	-	107549153	107549257	-	-	107548578	107548671	107550200	107550335	0.0268943	-0.258	ES
ENSG00000163930	BAP1	3	-	52439125	52439310	-	-	52438468	52438602	52439780	52439928	0.0270722	-0.123	ES
ENSG00000110768	GTF2H1	11	+	18373427	18373516	-	-	18369378	18369466	18373875	18373993	0.027195	-0.111	ES
ENSG00000112679	DUSP22	6	+	335113	335163	-	-	311879	311962	345853	345928	0.0274248	-0.137	ES
ENSG00000100603	SNW1	14	-	78189523	78189620	-	-	78187053	78187171	78197330	78197472	0.0275916	-0.117	ES
ENSG00000166167	BTRC	10	+	103190101	103190209	-	-	103113825	103113985	103221737	103221815	0.0278238	-0.137	ES
ENSG00000169375	SIN3A	15	-	75693070	75693281	-	-	75692380	75692497	75694192	75694311	0.0278449	-0.172	ES
ENSG00000166266	CUL5	11	+	107920616	107920793	-	-	107916996	107917096	107923386	107923528	0.0279145	-0.235	ES
ENSG00000128284	APOL3	22	-	36545093	36545419	-	-	36541591	36541647	36556716	36556803	0.0279426	-0.101	ES
ENSG00000168297	PXK	3	+	58376308	58376386	-	-	58368240	58368427	58380724	58380829	0.02798	-0.182	ES
ENSG00000124207	CSE1L	20	+	47701819	47701923	-	-	47700562	47700699	47704545	47704643	0.0279885	-0.134	ES
ENSG00000174738	NR1D2	3	+	24004714	24004821	-	-	24003467	24004096	24006467	24006653	0.0282338	0.126	ES
ENSG00000115020	PIKFYVE	2	+	209141435	209141554	-	-	209136234	209136415	209153452	209153542	0.0286815	0.467	ES
ENSG00000114209	PDCD10	3	-	167443188	167443261	-	-	167437849	167438061	167452001	167452133	0.0287402	-0.199	ES
ENSG00000182944	EWSR1	22	+	29684594	29684775	-	-	29682911	29683123	29688125	29688158	0.0287402	-0.173	ES
ENSG00000162910	MRPL55	1	-	228296137	228296209	-	-	228295935	228296019	228296655	228296717	0.0288134	0.341	ES
ENSG00000140386	SCAPER	15	-	77087581	77087781	-	-	77067195	77067458	77092588	77092608	0.0290459	-0.112	ES
ENSG00000080839	RBL1	20	-	35695635	35695700	-	-	35695395	35695524	35696388	35696589	0.0292655	-0.134	ES
ENSG00000255717	SNHG1	11	-	62622359	62622410	-	-	62621990	62622023	62622604	62622688	0.0293027	0.167	ES
ENSG00000176986	SEC24C	10	+	75506387	75506474	-	-	75504148	75504195	75506562	75506762	0.0293034	0.194	ES
ENSG00000214655	ZSWIM8	10	+	75549124	75549297	-	-	75548853	75548948	75549474	75549582	0.0293485	-0.122	ES
ENSG00000099204	ABLIM1	10	-	116207638	116207779	-	-	116205070	116205162	116211382	116211430	0.0294237	-0.112	ES
ENSG00000066084	DIP2B	12	+	51086731	51086796	-	-	51084831	51084934	51089049	51089143	0.0294786	-0.157	ES
ENSG00000186866	POFUT2	21	-	46703297	46703442	-	-	46698017	46698084	46705592	46705843	0.029722	-0.256	ES
ENSG00000187555	USP7	16	-	8992977	8993045	-	-	8992387	8992496	8994846	8994914	0.0297373	-0.118	ES
ENSG00000155366	RHOC	1	-	113247721	113247745	-	-	113246265	113246428	113249699	113249747	0.0301102	-0.121	ES
ENSG00000124193	SRSF6	20	+	42087792	42088060	-	-	42087000	42087149	42088410	42088535	0.0301583	0.169	ES
ENSG00000133997	MED6	14	-	71059596	71059705	-	-	71057982	71058098	71060012	71060095	0.0305091	-0.137	ES
ENSG00000113558	SKP1	5	-	133510152	133510205	-	-	133509616	133509713	133510622	133511261	0.0306326	-0.26	ES
ENSG00000244187	TMEM141	9	+	139686162	139686229	-	-	139685855	139685876	139686398	139686810	0.0306781	0.108	ES
ENSG00000137492	PRKRIR	11	-	76075381	76075476	-	-	76071999	76072107	76076895	76077016	0.0306912	-0.137	ES
ENSG00000178562	CD28	2	+	204594370	204594495	-	-	204591355	204591421	204599506	204602557	0.0308967	-0.11	ES
ENSG00000114867	EIF4G1	3	+	184033276	184033333	-	-	184032282	184032462	184035504	184035604	0.0310999	-0.157	ES
ENSG00000168958	MFF	2	+	228194321	228194499	-	-	228193393	228193505	228197134	228197304	0.0314466	-0.174	ES
ENSG00000151532	VTI1A	10	+	114208139	114208247	-	-	114206755	114207225	114208639	114210484	0.0314947	0.145	ES
ENSG00000166685	COG1	17	+	71201691	71201819	-	-	71199770	71199932	71202292	71202401	0.0314947	-0.147	ES
ENSG00000165861	ZFYVE1	14	-	73444844	73444942	-	-	73444634	73444752	73445568	73445677	0.0315338	-0.206	ES
ENSG00000142046	TMEM91	19	+	41889465	41889537	-	-	41888705	41888826	41889767	41889982	0.0317321	0.205	ES
ENSG00000078674	PCM1	8	+	17838099	17838264	-	-	17829837	17830196	17842955	17843128	0.0319862	-0.195	ES
ENSG00000100731	PCNX	14	+	71462457	71462560	-	-	71455283	71455416	71476350	71476441	0.0320235	0.14	ES
ENSG00000259529	RP11-468E2.4	14	+	24629072	24629169	-	-	24627106	24627220	24629447	24629616	0.0321739	-0.11	ES
ENSG00000112078	KCTD20	6	+	36446897	36447000	-	-	36437828	36438034	36447367	36447488	0.0321885	-0.23	ES
ENSG00000122417	ODF2L	1	-	86851140	86851273	-	-	86850358	86850484	86852597	86852769	0.032191	0.119	ES
ENSG00000175224	ATG13	11	+	46690343	46690460	-	-	46690048	46690126	46690953	46691082	0.0323544	-0.105	ES
ENSG00000111237	VPS29	12	-	110936624	110936664	-	-	110933816	110934008	110937339	110937351	0.0323654	0.347	ES
ENSG00000101126	ADNP	20	-	49521302	49521386	-	-	49520425	49520538	49545187	49545353	0.0325082	-0.293	ES
ENSG00000223509	RP11-632K20.7	15	-	32816671	32816801	-	-	32814893	32815414	32819013	32819179	0.0325082	-0.151	ES
ENSG00000152223	EPG5	18	-	43502306	43502566	-	-	43495973	43496171	43503233	43503353	0.0325088	-0.174	ES
ENSG00000119688	ABCD4	14	-	74766852	74766971	-	-	74765880	74766378	74769577	74769648	0.0325892	-0.113	ES
ENSG00000085433	WDR47	1	-	109524354	109524486	-	-	109517157	109517376	109525903	109526073	0.0327122	-0.134	ES
ENSG00000166128	RAB8B	15	+	63515240	63515272	-	-	63481758	63481947	63516046	63516178	0.0330227	0.126	ES
ENSG00000143190	POU2F1	1	+	167210643	167210847	-	-	167190131	167190195	167272710	167272811	0.0331111	0.309	ES
ENSG00000133704	IPO8	12	-	30815260	30815421	-	-	30814074	30814200	30816422	30816588	0.0331111	-0.151	ES
ENSG00000244754	N4BP2L2	13	-	33096318	33096407	-	-	33092011	33092140	33109905	33111164	0.0336733	0.104	ES
ENSG00000107862	GBF1	10	+	104127974	104128211	-	-	104127234	104127317	104128967	104129144	0.0339917	-0.101	ES
ENSG00000089234	BRAP	12	-	112103442	112103591	-	-	112098403	112098479	112110464	112111115	0.0341075	-0.103	ES
ENSG00000133657	ATP13A3	3	-	194132927	194133017	-	-	194123405	194126845	194134487	194134568	0.0341171	-0.12	ES
ENSG00000138688	KIAA1109	4	+	123247009	123247072	-	-	123246384	123246475	123249258	123249512	0.0342636	-0.196	ES
ENSG00000061987	MON2	12	+	62864480	62864558	-	-	62860627	62861098	62877949	62878013	0.0342948	0.11	ES
ENSG00000178188	SH2B1	16	+	28877332	28878354	-	-	28874988	28875075	28878651	28878753	0.0343758	-0.129	ES
ENSG00000164338	UTP15	5	+	72868313	72868449	-	-	72866410	72866536	72872776	72872861	0.0346897	-0.159	ES
ENSG00000138434	SSFA2	2	+	182785323	182785389	-	-	182784022	182784173	182786674	182787139	0.0347421	-0.202	ES
ENSG00000069493	CLEC2D	12	+	9846011	9846544	-	-	9845629	9845711	9847355	9847734	0.0349612	0.221	ES
ENSG00000111371	SLC38A1	12	-	46648596	46648719	-	-	46636982	46637097	46662308	46662780	0.0351677	-0.244	ES
ENSG00000132376	INPP5K	17	-	1419181	1419412	-	-	1418862	1418879	1419749	1419947	0.035175	-0.158	ES
ENSG00000102796	DHRS12	13	-	52351195	52351257	-	-	52348056	52348170	52364146	52364212	0.0355766	-0.24	ES
ENSG00000166091	CMTM5	14	+	23847557	23847710	-	-	23846016	23846586	23848239	23848332	0.035703	0.394	ES
ENSG00000213341	CHUK	10	-	101978764	101978889	-	-	101978474	101978582	101979026	101979116	0.0359276	-0.188	ES
ENSG00000130731	C16orf13	16	-	685517	685774	-	-	685280	685340	686093	686358	0.035969	-0.15	ES
ENSG00000138182	KIF20B	10	+	91469683	91469822	-	-	91469101	91469218	91470717	91470902	0.0360019	-0.197	ES
ENSG00000077150	NFKB2	10	+	104156660	104156812	-	-	104156205	104156246	104157058	104157165	0.0360333	-0.174	ES
ENSG00000136147	PHF11	13	+	50071191	50071353	-	-	50070119	50070231	50087194	50087302	0.0361216	0.407	ES
ENSG00000100024	UPB1	22	+	24919586	24919741	-	-	24909291	24909453	24921678	24922553	0.0362731	-0.286	ES
ENSG00000065882	TBC1D1	4	+	38045982	38046111	-	-	38037208	38037319	38051238	38051425	0.0366885	-0.108	ES
ENSG00000133606	MKRN1	7	-	140173574	140173627	-	-	140171682	140171811	140174180	140174289	0.0366885	0.295	ES
ENSG00000140199	SLC12A6	15	-	34549842	34549989	-	-	34548436	34548484	34551013	34551145	0.0368141	-0.156	ES
ENSG00000143393	PI4KB	1	-	151298647	151298849	-	-	151297220	151297393	151299746	151300133	0.0368889	0.114	ES
ENSG00000143514	TP53BP2	1	-	223990972	223991154	-	-	223990432	223990597	223991875	223992050	0.0370518	-0.11	ES
ENSG00000181381	DDX60L	4	-	169340452	169340548	-	-	169337832	169337948	169341411	169341531	0.0371252	-0.161	ES
ENSG00000198160	MIER1	1	+	67394572	67394646	-	-	67391824	67391925	67405710	67405735	0.037298	0.17	ES
ENSG00000073910	FRY	13	+	32753811	32753936	-	-	32752980	32753170	32757113	32757171	0.0373157	-0.102	ES
ENSG00000091039	OSBPL8	12	-	76853638	76853675	-	-	76844680	76844759	76881289	76881398	0.0373235	0.102	ES
ENSG00000047315	POLR2B	4	+	57888317	57888412	-	-	57887064	57887161	57889495	57889746	0.0375405	-0.123	ES
ENSG00000113810	SMC4	3	+	160118387	160118753	-	-	160117425	160117537	160119702	160119881	0.0381527	-0.106	ES
ENSG00000198887	SMC5	9	+	72961520	72961565	-	-	72959059	72959185	72961981	72962077	0.0384717	0.144	ES
ENSG00000174652	ZNF266	19	-	9544750	9544911	-	-	9530740	9530894	9545783	9545869	0.038697	0.363	ES
ENSG00000171988	JMJD1C	10	-	64975312	64975377	-	-	64975197	64975215	64976966	64977091	0.0387376	-0.107	ES
ENSG00000197872	FAM49A	2	-	16804206	16804405	-	-	16769317	16769397	16805131	16805287	0.0387735	0.107	ES
ENSG00000163328	GPR155	2	-	175347600	175347646	-	-	175346224	175346715	175347737	175347886	0.0388505	0.35	ES
ENSG00000203875	SNHG5	6	-	86387512	86387593	-	-	86387141	86387210	86387853	86388420	0.0390721	0.161	ES
ENSG00000034677	RNF19A	8	-	101276261	101276423	-	-	101273769	101273983	101276898	101277013	0.0390721	-0.166	ES
ENSG00000148484	RSU1	10	-	16858971	16859083	-	-	16824032	16824083	16859313	16859527	0.0391427	0.122	ES
ENSG00000006576	PHTF2	7	+	77567026	77567155	-	-	77558425	77558644	77569346	77569619	0.0391908	-0.102	ES
ENSG00000143190	POU2F1	1	+	167210643	167210847	-	-	167190131	167190195	167301706	167301772	0.0395474	0.294	ES
ENSG00000170949	ZNF160	19	-	53594665	53594782	-	-	53588206	53589574	53594889	53594973	0.0398021	0.325	ES
ENSG00000181222	POLR2A	17	+	7412850	7412951	-	-	7406904	7407110	7414533	7414638	0.0399605	-0.132	ES
ENSG00000163803	PLB1	2	+	28828719	28828815	-	-	28825687	28825788	28829362	28829434	0.0404919	0.213	ES
ENSG00000129566	TEP1	14	-	20869142	20869300	-	-	20864779	20864889	20869615	20869740	0.0408798	-0.104	ES
ENSG00000167995	BEST1	11	+	61724315	61724470	-	-	61722578	61723423	61729726	61729843	0.040941	0.103	ES
ENSG00000138592	USP8	15	+	50716792	50716851	-	-	50716644	50716711	50731205	50731374	0.0409651	0.218	ES
ENSG00000112972	HMGCS1	5	-	43298110	43298236	-	-	43297103	43297268	43298619	43299077	0.0409982	-0.294	ES
ENSG00000182944	EWSR1	22	+	29684594	29687588	-	-	29682911	29683123	29688125	29688158	0.041302	-0.147	ES
ENSG00000073331	ALPK1	4	+	113350304	113350409	-	-	113348725	113348821	113356303	113356457	0.0414383	-0.144	ES
ENSG00000121210	KIAA0922	4	+	154512204	154512346	-	-	154510041	154510159	154514950	154515023	0.0416668	-0.116	ES
ENSG00000168297	PXK	3	+	58377499	58377574	-	-	58368240	58368427	58380724	58380829	0.041733	-0.157	ES
ENSG00000134759	ELP2	18	+	33721099	33721164	-	-	33718757	33718835	33722788	33722929	0.0418038	-0.129	ES
ENSG00000107521	HPS1	10	-	100195028	100195171	-	-	100193696	100193848	100195391	100195529	0.0419101	-0.103	ES
ENSG00000110075	PPP6R3	11	+	68334466	68334634	-	-	68331770	68331900	68337215	68337365	0.0420735	-0.115	ES
ENSG00000145390	USP53	4	+	120182869	120183019	-	-	120181661	120181808	120188474	120188637	0.0421085	-0.15	ES
ENSG00000123146	CD97	19	+	14512464	14512572	-	-	14508873	14508951	14515194	14515374	0.0421085	-0.108	ES
ENSG00000204054	LINC00963	9	+	132255694	132255874	-	-	132250823	132251578	132265601	132266553	0.0422517	-0.208	ES
ENSG00000151092	NGLY1	3	-	25778824	25778946	-	-	25777494	25777640	25781067	25781290	0.0424213	-0.178	ES
ENSG00000182670	TTC3	21	+	38529462	38529516	-	-	38528956	38529208	38532000	38532047	0.0425425	0.172	ES
ENSG00000062598	ELMO2	20	-	45003174	45003279	-	-	45002970	45003079	45003874	45004009	0.0426588	-0.178	ES
ENSG00000109685	WHSC1	4	+	1941380	1941505	-	-	1936870	1936989	1952798	1952907	0.042873	-0.127	ES
ENSG00000197249	SERPINA1	14	-	94855155	94855347	-	-	94854896	94854997	94856793	94857013	0.0432578	0.145	ES
ENSG00000049618	ARID1B	6	+	157519944	157520041	-	-	157517298	157517449	157521838	157522622	0.0433475	-0.111	ES
ENSG00000007202	KIAA0100	17	-	26955282	26955577	-	-	26951250	26951408	26958496	26958699	0.0434309	-0.109	ES
ENSG00000100614	PPM1A	14	+	60743722	60743809	-	-	60716377	60716395	60749401	60750255	0.0435345	0.143	ES
ENSG00000143797	MBOAT2	2	-	9002719	9002852	-	-	9002400	9002452	9004299	9004364	0.0436669	-0.176	ES
ENSG00000149182	ARFGAP2	11	-	47197401	47197474	-	-	47196732	47196864	47198066	47198185	0.0436948	-0.115	ES
ENSG00000101294	HM13	20	+	30154012	30154098	-	-	30149436	30149539	30156922	30156977	0.0437278	-0.102	ES
ENSG00000257621	RP11-349A22.5	14	-	58760483	58762529	-	-	58758352	58758425	58764672	58764838	0.0440382	0.108	ES
ENSG00000146247	PHIP	6	-	79680497	79680605	-	-	79679551	79679634	79688308	79688428	0.044275	-0.157	ES
ENSG00000080822	CLDND1	3	-	98235643	98235723	-	-	98234327	98234676	98235895	98236004	0.0445199	-0.28	ES
ENSG00000118564	FBXL5	4	-	15657851	15657965	-	-	15646115	15646331	15661349	15661545	0.0445231	0.143	ES
ENSG00000130449	ZSWIM6	5	+	60822076	60822223	-	-	60821626	60821803	60825878	60826025	0.0445365	-0.118	ES
ENSG00000146247	PHIP	6	-	79679765	79679890	-	-	79679551	79679634	79688308	79688428	0.0445365	-0.171	ES
ENSG00000154781	CCDC174	3	+	14709555	14709688	-	-	14708311	14708454	14711440	14711593	0.0446337	-0.265	ES
ENSG00000130177	CDC16	13	+	115022552	115022705	-	-	115016023	115016149	115024809	115024873	0.0448054	0.187	ES
ENSG00000099875	MKNK2	19	-	2039629	2039855	-	-	2037630	2037828	2040132	2040176	0.0449015	0.167	ES
ENSG00000136877	FPGS	9	+	130570836	130570984	-	-	130570512	130570590	130571078	130571168	0.0449918	-0.109	ES
ENSG00000196670	ZFP62	5	-	180278987	180279060	-	-	180278084	180278493	180287527	180287663	0.0450307	0.287	ES
ENSG00000227039	ITGB2-AS1	21	+	46342827	46342898	-	-	46340990	46341242	46346782	46346919	0.0451386	-0.191	ES
ENSG00000042088	TDP1	14	+	90450859	90451027	-	-	90446883	90446976	90451475	90451554	0.0452119	-0.147	ES
ENSG00000058673	ZC3H11A	1	+	203765420	203765624	-	-	203764833	203764922	203770702	203770756	0.0455051	0.154	ES
ENSG00000164190	NIPBL	5	+	37060945	37061120	-	-	37052467	37052668	37063891	37064080	0.0456777	-0.135	ES
ENSG00000172243	CLEC7A	12	-	10277685	10277772	-	-	10275843	10275962	10277895	10278047	0.0457145	0.149	ES
ENSG00000076043	REXO2	11	+	114315307	114315374	-	-	114314577	114314655	114316700	114316809	0.0458508	-0.112	ES
ENSG00000095015	MAP3K1	5	+	56170858	56171137	-	-	56168651	56168832	56174806	56174928	0.0458508	-0.106	ES
ENSG00000154889	MPPE1	18	-	11886497	11886620	-	-	11885674	11885815	11886915	11887024	0.0459073	-0.146	ES
ENSG00000198814	GK	X	+	30712516	30712654	-	-	30709239	30709316	30714158	30714268	0.0460753	-0.101	ES
ENSG00000126581	BECN1	17	-	40965965	40966026	-	-	40962877	40962946	40966541	40966691	0.0460753	-0.269	ES
ENSG00000166783	KIAA0430	16	-	15694497	15694558	-	-	15694284	15694410	15695847	15696060	0.0460753	-0.124	ES
ENSG00000165219	GAPVD1	9	+	128050040	128050162	-	-	128024109	128024238	128057736	128057801	0.0461397	-0.16	ES
ENSG00000054967	RELT	11	+	73102188	73102268	-	-	73101799	73101966	73104881	73104962	0.0461876	-0.189	ES
ENSG00000127980	PEX1	7	-	92138642	92138725	-	-	92136307	92136440	92140257	92140361	0.0467428	-0.274	ES
ENSG00000120798	NR2C1	12	-	95434251	95434373	-	-	95425124	95425264	95442843	95443009	0.0467519	0.385	ES
ENSG00000197037	ZSCAN25	7	+	99218995	99219197	-	-	99217183	99217616	99220171	99220263	0.0476876	0.194	ES
ENSG00000157551	KCNJ15	21	+	39663527	39663669	-	-	39628967	39629107	39668847	39668945	0.0476879	-0.149	ES
ENSG00000090661	CERS4	19	+	8275589	8275746	-	-	8274209	8274378	8315959	8316133	0.0476879	0.105	ES
ENSG00000141279	NPEPPS	17	+	45663513	45663610	-	-	45662865	45663111	45663730	45663764	0.0478572	-0.118	ES
ENSG00000113328	CCNG1	5	+	162871342	162871487	-	-	162870762	162870931	162872909	162873157	0.0480489	-0.293	ES
ENSG00000183943	PRKX	X	-	3529262	3529375	-	-	3526665	3526986	3530217	3530322	0.0480754	-0.193	ES
ENSG00000179476	C14orf28	14	+	45372725	45372816	-	-	45372409	45372499	45373597	45373732	0.0481342	-0.15	ES
ENSG00000175224	ATG13	11	+	46651594	46651650	-	-	46639874	46639925	46665828	46665910	0.0483542	0.115	ES
ENSG00000152457	DCLRE1C	10	-	14984112	14984239	-	-	14981808	14981868	14987103	14987188	0.0486145	-0.155	ES
ENSG00000073331	ALPK1	4	+	113351603	113353737	-	-	113348725	113348821	113356303	113356457	0.049083	-0.263	ES
ENSG00000101290	CDS2	20	+	5108795	5109396	-	-	5107654	5107795	5155828	5155925	0.0495424	0.277	ES
ENSG00000109184	DCUN1D4	4	+	52714370	52714533	-	-	52709318	52709433	52729602	52729673	0.0498368	-0.24	ES
ENSG00000115091	ACTR3	2	+	114709296	114713283	-	-	114709296	114709422	114713199	114713283	0	0.121	IR
ENSG00000167996	FTH1	11	-	61732458	61732987	-	-	61732458	61732584	61732840	61732987	0	-0.104	IR
ENSG00000108107	RPL28	19	+	55897937	55899416	-	-	55897937	55898061	55899297	55899416	0	-0.136	IR
ENSG00000077454	LRCH4	7	-	100174316	100174628	-	-	100174316	100174400	100174524	100174628	5.97934e-14	0.181	IR
ENSG00000167604	NFKBID	19	-	36387627	36387960	-	-	36387627	36387733	36387814	36387960	1.11614e-13	0.244	IR
ENSG00000085117	CD82	11	+	44626607	44626979	-	-	44626607	44626732	44626904	44626979	3.44692e-13	0.351	IR
ENSG00000175061	FAM211A-AS1	17	+	16342640	16343017	-	-	16342640	16342728	16342973	16343017	2.34855e-12	-0.115	IR
ENSG00000185215	TNFAIP2	14	+	103596076	103596461	-	-	103596076	103596191	103596338	103596461	1.11297e-11	0.16	IR
ENSG00000185896	LAMP1	13	+	113974659	113975785	-	-	113974659	113974785	113975718	113975785	1.18651e-11	0.147	IR
ENSG00000156675	RAB11FIP1	8	-	37727937	37730796	-	-	37727937	37728046	37728795	37730796	4.89373e-11	0.369	IR
ENSG00000186635	ARAP1	11	-	72423482	72424288	-	-	72423482	72423613	72424220	72424288	1.49215e-10	0.153	IR
ENSG00000112739	PRPF4B	6	+	4056554	4057421	-	-	4056554	4056669	4057269	4057421	1.70383e-10	0.276	IR
ENSG00000197622	CDC42SE1	1	-	151027491	151028469	-	-	151027491	151027602	151028152	151028469	2.98083e-10	0.184	IR
ENSG00000138385	SSB	2	+	170664986	170665412	-	-	170664986	170665063	170665369	170665412	5.5051e-10	0.251	IR
ENSG00000188906	LRRK2	12	+	40758643	40763087	-	-	40758643	40758852	40761445	40763087	5.8021e-10	-0.318	IR
ENSG00000105221	AKT2	19	-	40742163	40743998	-	-	40742163	40742292	40743875	40743998	7.46599e-10	0.105	IR
ENSG00000175061	FAM211A-AS1	17	+	16342640	16343567	-	-	16342640	16343017	16343498	16343567	8.28417e-10	-0.24	IR
ENSG00000186635	ARAP1	11	-	72398483	72398783	-	-	72398483	72398547	72398732	72398783	1.13114e-09	0.213	IR
ENSG00000132323	ILKAP	2	-	239102915	239103511	-	-	239102915	239102972	239103445	239103511	3.15884e-09	0.498	IR
ENSG00000141522	ARHGDIA	17	-	79827205	79827501	-	-	79827205	79827282	79827417	79827501	7.25989e-09	-0.209	IR
ENSG00000169045	HNRNPH1	5	-	179047892	179048398	-	-	179047892	179048036	179048242	179048398	8.02202e-09	0.106	IR
ENSG00000003756	RBM5	3	+	50154506	50154812	-	-	50154506	50154604	50154682	50154812	1.45333e-08	0.277	IR
ENSG00000100365	NCF4	22	+	37271694	37272136	-	-	37271694	37271825	37272070	37272136	2.78027e-08	0.161	IR
ENSG00000104915	STX10	19	-	13254875	13255485	-	-	13254875	13255300	13255390	13255485	7.0458e-08	0.12	IR
ENSG00000175197	DDIT3	12	-	57911051	57911536	-	-	57911051	57911378	57911488	57911536	7.0458e-08	-0.16	IR
ENSG00000095787	WAC	10	+	28903495	28905291	-	-	28903495	28903614	28905101	28905291	7.0458e-08	0.116	IR
ENSG00000123416	TUBA1B	12	-	49523282	49525178	-	-	49523282	49523505	49525080	49525178	8.05982e-08	0.119	IR
ENSG00000173812	EIF1	17	+	39846029	39846441	-	-	39846029	39846193	39846339	39846441	8.815e-08	-0.282	IR
ENSG00000234745	HLA-B	6	-	31323943	31324734	-	-	31323943	31324219	31324464	31324734	1.12448e-07	0.38	IR
ENSG00000177731	FLII	17	-	18148667	18148974	-	-	18148667	18148733	18148868	18148974	1.14484e-07	0.104	IR
ENSG00000175061	FAM211A-AS1	17	+	16342640	16343567	-	-	16342640	16342728	16342894	16343567	1.91671e-07	-0.106	IR
ENSG00000183735	TBK1	12	+	64879234	64879797	-	-	64879234	64879293	64879705	64879797	2.06246e-07	0.174	IR
ENSG00000157191	NECAP2	1	+	16775587	16778510	-	-	16775587	16775696	16778332	16778510	2.231e-07	0.146	IR
ENSG00000203875	SNHG5	6	-	86387512	86387750	-	-	86387512	86387593	86387671	86387750	3.15964e-07	-0.206	IR
ENSG00000135018	UBQLN1	9	-	86281264	86284242	-	-	86281264	86281348	86284099	86284242	3.42402e-07	0.135	IR
ENSG00000197070	ARRDC1	9	+	140507347	140507962	-	-	140507347	140507458	140507911	140507962	3.70707e-07	0.242	IR
ENSG00000158828	PINK1	1	+	20974997	20975724	-	-	20974997	20975125	20975487	20975724	3.76472e-07	0.117	IR
ENSG00000105607	GCDH	19	+	13002300	13002788	-	-	13002300	13002336	13002644	13002788	3.87538e-07	0.565	IR
ENSG00000144021	CIAO1	2	+	96934194	96935093	-	-	96934194	96934396	96935005	96935093	4.67815e-07	0.27	IR
ENSG00000132274	TRIM22	11	+	5718477	5719775	-	-	5718477	5718573	5719544	5719775	5.26361e-07	0.203	IR
ENSG00000198818	SFT2D1	6	-	166736344	166738083	-	-	166736344	166736374	166738024	166738083	5.26361e-07	0.248	IR
ENSG00000241878	PISD	22	-	32016981	32017871	-	-	32016981	32017128	32017319	32017871	5.28287e-07	0.116	IR
ENSG00000167770	OTUB1	11	+	63764001	63764413	-	-	63764001	63764120	63764328	63764413	6.14662e-07	0.238	IR
ENSG00000101782	RIOK3	18	+	21056969	21057232	-	-	21056969	21057050	21057142	21057232	8.03452e-07	0.187	IR
ENSG00000213619	NDUFS3	11	+	47602076	47602536	-	-	47602076	47602174	47602386	47602536	8.46988e-07	0.278	IR
ENSG00000175061	FAM211A-AS1	17	+	16342640	16343017	-	-	16342640	16342728	16342841	16343017	1.04895e-06	-0.249	IR
ENSG00000198270	TMEM116	12	-	112371689	112374634	-	-	112371689	112371834	112374495	112374634	1.15937e-06	0.373	IR
ENSG00000133247	SUV420H2	19	+	55853161	55853748	-	-	55853161	55853414	55853582	55853748	1.44161e-06	0.485	IR
ENSG00000104856	RELB	19	+	45537501	45537786	-	-	45537501	45537570	45537708	45537786	1.6532e-06	0.214	IR
ENSG00000147162	OGT	X	+	70764416	70767873	-	-	70764416	70764485	70767756	70767873	1.71075e-06	0.221	IR
ENSG00000174177	CTU2	16	+	88780790	88781145	-	-	88780790	88780894	88780994	88781145	1.71075e-06	0.505	IR
ENSG00000175110	MRPS22	3	+	139069020	139069902	-	-	139069020	139069164	139069818	139069902	1.73914e-06	0.313	IR
ENSG00000140983	RHOT2	16	+	718352	718699	-	-	718352	718411	718655	718699	1.78878e-06	0.179	IR
ENSG00000141562	NARF	17	+	80441591	80442826	-	-	80441591	80441655	80442688	80442826	1.79049e-06	0.199	IR
ENSG00000100201	DDX17	22	-	38883883	38888120	-	-	38883883	38884120	38888060	38888120	1.87921e-06	0.196	IR
ENSG00000163050	ADCK3	1	+	227169727	227170464	-	-	227169727	227169850	227170378	227170464	2.00014e-06	0.156	IR
ENSG00000165801	ARHGEF40	14	+	21555159	21555622	-	-	21555159	21555264	21555478	21555622	2.15118e-06	0.275	IR
ENSG00000158805	ZNF276	16	+	89789544	89790117	-	-	89789544	89789591	89789667	89790117	2.35694e-06	-0.206	IR
ENSG00000168872	DDX19A	16	+	70404125	70405466	-	-	70404125	70404288	70405274	70405466	2.59498e-06	-0.249	IR
ENSG00000111011	RSRC2	12	-	123003385	123005975	-	-	123003385	123003598	123005931	123005975	3.39579e-06	-0.102	IR
ENSG00000163938	GNL3	3	+	52724607	52725087	-	-	52724607	52724720	52724960	52725087	3.98816e-06	0.373	IR
ENSG00000121022	COPS5	8	-	67955316	67958195	-	-	67955316	67955552	67958046	67958195	4.78511e-06	0.124	IR
ENSG00000121073	SLC35B1	17	-	47782485	47783671	-	-	47782485	47782643	47783227	47783671	5.35955e-06	0.165	IR
ENSG00000165516	KLHDC2	14	+	50246312	50246524	-	-	50246312	50246393	50246465	50246524	5.8996e-06	0.329	IR
ENSG00000149532	CPSF7	11	-	61183137	61183991	-	-	61183137	61183256	61183576	61183991	6.08067e-06	0.128	IR
ENSG00000092199	HNRNPC	14	-	21731469	21731988	-	-	21731469	21731495	21731825	21731988	6.85649e-06	0.133	IR
ENSG00000149923	PPP4C	16	+	30094066	30094888	-	-	30094066	30094168	30094714	30094888	6.88486e-06	0.23	IR
ENSG00000136699	SMPD4	2	-	130913607	130914248	-	-	130913607	130913708	130914157	130914248	7.61295e-06	0.357	IR
ENSG00000146285	SCML4	6	-	108066152	108068093	-	-	108066152	108066347	108067892	108068093	9.52927e-06	0.216	IR
ENSG00000177054	ZDHHC13	11	+	19187848	19192115	-	-	19187848	19187932	19191957	19192115	9.89301e-06	0.376	IR
ENSG00000131051	RBM39	20	-	34326889	34328809	-	-	34326889	34326939	34328745	34328809	1.14466e-05	0.102	IR
ENSG00000143793	C1orf35	1	-	228289780	228290083	-	-	228289780	228289866	228290010	228290083	1.14466e-05	0.478	IR
ENSG00000105699	LSR	19	+	35757581	35757870	-	-	35757581	35757641	35757738	35757870	1.27967e-05	-0.272	IR
ENSG00000007392	LUC7L	16	-	238967	240134	-	-	238967	239338	239966	240134	1.3306e-05	0.306	IR
ENSG00000099331	MYO9B	19	+	17313650	17314067	-	-	17313650	17313692	17313955	17314067	1.37563e-05	0.129	IR
ENSG00000168488	ATXN2L	16	+	28846598	28847079	-	-	28846598	28846720	28846869	28847079	1.37889e-05	-0.435	IR
ENSG00000161999	JMJD8	16	-	733321	733598	-	-	733321	733441	733529	733598	1.55903e-05	-0.286	IR
ENSG00000160226	C21orf2	21	-	45750345	45751897	-	-	45750345	45750799	45751725	45751897	1.57865e-05	-0.392	IR
ENSG00000117616	C1orf63	1	-	25570040	25571792	-	-	25570040	25570124	25571640	25571792	1.60261e-05	0.23	IR
ENSG00000269858	EGLN2	19	+	41313042	41313456	-	-	41313042	41313179	41313388	41313456	1.77042e-05	0.218	IR
ENSG00000041357	PSMA4	15	+	78834518	78834987	-	-	78834518	78834561	78834824	78834987	1.8183e-05	0.158	IR
ENSG00000101158	NELFCD	20	+	57568052	57568599	-	-	57568052	57568167	57568503	57568599	2.04035e-05	-0.334	IR
ENSG00000188283	ZNF383	19	+	37726450	37726976	-	-	37726450	37726577	37726880	37726976	2.08334e-05	-0.362	IR
ENSG00000006744	ELAC2	17	-	12905590	12905896	-	-	12905590	12905676	12905757	12905896	2.30565e-05	0.408	IR
ENSG00000158062	UBXN11	1	-	26610852	26612032	-	-	26610852	26610973	26611954	26612032	2.43342e-05	-0.152	IR
ENSG00000109103	UNC119	17	-	26873725	26874867	-	-	26873725	26874427	26874694	26874867	2.44e-05	0.203	IR
ENSG00000035681	NSMAF	8	-	59498210	59498559	-	-	59498210	59498320	59498456	59498559	2.55843e-05	0.199	IR
ENSG00000060138	YBX3	12	-	10862506	10865932	-	-	10862506	10862713	10865809	10865932	2.65949e-05	0.168	IR
ENSG00000198821	CD247	1	-	167403256	167404671	-	-	167403256	167403313	167404635	167404671	3.56105e-05	0.11	IR
ENSG00000104973	MED25	19	+	50335192	50335414	-	-	50335192	50335278	50335356	50335414	3.82422e-05	0.137	IR
ENSG00000100055	CYTH4	22	+	37707496	37708215	-	-	37707496	37707568	37708060	37708215	3.82422e-05	0.154	IR
ENSG00000124784	RIOK1	6	+	7402835	7403130	-	-	7402835	7402948	7403049	7403130	4.22609e-05	0.513	IR
ENSG00000122008	POLK	5	+	74893571	74893865	-	-	74893571	74893614	74893758	74893865	4.2546e-05	-0.133	IR
ENSG00000145833	DDX46	5	+	134152119	134153404	-	-	134152119	134152293	134153185	134153404	4.51969e-05	0.251	IR
ENSG00000242485	MRPL20	1	-	1341188	1342399	-	-	1341188	1341266	1342288	1342399	4.56156e-05	0.105	IR
ENSG00000110719	TCIRG1	11	+	67810412	67810964	-	-	67810412	67810498	67810837	67810964	4.61301e-05	0.116	IR
ENSG00000130726	TRIM28	19	+	59061103	59061402	-	-	59061103	59061227	59061315	59061402	5.41258e-05	-0.135	IR
ENSG00000076984	MAP2K7	19	+	7974947	7975258	-	-	7974947	7975014	7975144	7975258	5.76256e-05	0.158	IR
ENSG00000134440	NARS	18	-	55269586	55270175	-	-	55269586	55269718	55270043	55270175	5.91248e-05	0.231	IR
ENSG00000100225	FBXO7	22	+	32883731	32889268	-	-	32883731	32883815	32889091	32889268	5.98464e-05	-0.119	IR
ENSG00000185753	CXorf38	X	-	40488284	40490025	-	-	40488284	40489414	40489865	40490025	6.38793e-05	0.126	IR
ENSG00000104774	MAN2B1	19	-	12766507	12767501	-	-	12766507	12766693	12767384	12767501	6.64656e-05	0.136	IR
ENSG00000167792	NDUFV1	11	+	67375870	67376193	-	-	67375870	67375949	67376022	67376193	6.83002e-05	0.131	IR
ENSG00000026025	VIM	10	+	17277167	17278378	-	-	17277167	17277388	17278292	17278378	6.9463e-05	-0.196	IR
ENSG00000175224	ATG13	11	+	46690048	46690460	-	-	46690048	46690126	46690343	46690460	7.38842e-05	0.175	IR
ENSG00000165644	COMTD1	10	-	76994695	76994936	-	-	76994695	76994750	76994817	76994936	7.38842e-05	0.321	IR
ENSG00000079616	KIF22	16	+	29809913	29810505	-	-	29809913	29810068	29810295	29810505	7.76758e-05	0.196	IR
ENSG00000173846	PLK3	1	+	45270010	45270451	-	-	45270010	45270173	45270321	45270451	7.83608e-05	0.111	IR
ENSG00000198089	SFI1	22	+	32014100	32014533	-	-	32014100	32014212	32014299	32014533	8.28214e-05	0.328	IR
ENSG00000117226	GBP3	1	-	89478867	89479962	-	-	89478867	89479110	89479765	89479962	8.32468e-05	0.308	IR
ENSG00000108039	XPNPEP1	10	-	111635285	111637625	-	-	111635285	111635357	111637547	111637625	8.73312e-05	0.325	IR
ENSG00000172932	ANKRD13D	11	+	67066528	67067082	-	-	67066528	67066595	67067000	67067082	8.99826e-05	0.133	IR
ENSG00000130803	ZNF317	19	+	9267287	9268070	-	-	9267287	9267424	9267943	9268070	9.38688e-05	0.335	IR
ENSG00000165801	ARHGEF40	14	+	21556988	21557704	-	-	21556988	21557035	21557172	21557704	9.38688e-05	0.209	IR
ENSG00000072778	ACADVL	17	+	7124084	7124377	-	-	7124084	7124149	7124242	7124377	9.46267e-05	0.128	IR
ENSG00000114745	GORASP1	3	-	39141795	39142368	-	-	39141795	39141994	39142237	39142368	0.000100329	0.353	IR
ENSG00000124256	ZBP1	20	-	56190567	56191524	-	-	56190567	56190636	56191299	56191524	0.000104301	0.182	IR
ENSG00000075415	SLC25A3	12	+	98987402	98987913	-	-	98987402	98987518	98987752	98987913	0.000104301	-0.193	IR
ENSG00000176986	SEC24C	10	+	75530037	75530556	-	-	75530037	75530229	75530466	75530556	0.000105025	0.258	IR
ENSG00000138750	NUP54	4	-	77038816	77039347	-	-	77038816	77038927	77039227	77039347	0.000105025	0.202	IR
ENSG00000092203	TOX4	14	+	21955609	21957009	-	-	21955609	21955852	21956748	21957009	0.000105945	0.103	IR
ENSG00000111445	RFC5	12	+	118455494	118455858	-	-	118455494	118455620	118455799	118455858	0.000106962	0.475	IR
ENSG00000177731	FLII	17	-	18149057	18149376	-	-	18149057	18149164	18149247	18149376	0.000108845	0.136	IR
ENSG00000018280	SLC11A1	2	+	219249869	219250208	-	-	219249869	219249989	219250134	219250208	0.000110795	-0.164	IR
ENSG00000114416	FXR1	3	+	180680670	180680878	-	-	180680670	180680728	180680815	180680878	0.000114036	0.269	IR
ENSG00000214087	ARL16	17	-	79649063	79649705	-	-	79649063	79649179	79649472	79649705	0.00011992	-0.321	IR
ENSG00000234741	GAS5	1	-	173833621	173833842	-	-	173833621	173833644	173833812	173833842	0.00011992	-0.26	IR
ENSG00000072778	ACADVL	17	+	7125985	7126556	-	-	7125985	7126184	7126451	7126556	0.000120987	0.205	IR
ENSG00000156599	ZDHHC5	11	+	57457502	57457909	-	-	57457502	57457675	57457806	57457909	0.00012342	0.161	IR
ENSG00000165487	MICU2	13	-	22069299	22070299	-	-	22069299	22069457	22070190	22070299	0.000125652	0.141	IR
ENSG00000160679	CHTOP	1	+	153609047	153610924	-	-	153609047	153609129	153610770	153610924	0.000131505	0.244	IR
ENSG00000130414	NDUFA10	2	-	240951033	240954277	-	-	240951033	240951113	240954155	240954277	0.000131505	0.302	IR
ENSG00000196547	MAN2A2	15	+	91461423	91461985	-	-	91461423	91461618	91461874	91461985	0.000138595	-0.107	IR
ENSG00000241878	PISD	22	-	32016981	32017871	-	-	32016981	32017128	32017634	32017871	0.000140989	-0.125	IR
ENSG00000213928	IRF9	14	+	24633271	24634164	-	-	24633271	24633343	24633822	24634164	0.000143099	0.224	IR
ENSG00000042429	MED17	11	+	93526893	93527201	-	-	93526893	93527030	93527116	93527201	0.000166561	0.108	IR
ENSG00000103168	TAF1C	16	-	84216681	84216934	-	-	84216681	84216755	84216849	84216934	0.000173221	0.186	IR
ENSG00000070761	C16orf80	16	-	58148713	58149361	-	-	58148713	58148824	58149172	58149361	0.000192491	0.345	IR
ENSG00000096080	MRPS18A	6	-	43642938	43643354	-	-	43642938	43643008	43643230	43643354	0.000192718	0.236	IR
ENSG00000113240	CLK4	5	-	178044344	178045779	-	-	178044344	178044435	178045556	178045779	0.00020189	0.275	IR
ENSG00000067064	IDI1	10	-	1089240	1090111	-	-	1089240	1089333	1089938	1090111	0.00021004	0.156	IR
ENSG00000165801	ARHGEF40	14	+	21543490	21543924	-	-	21543490	21543658	21543803	21543924	0.000211911	0.107	IR
ENSG00000054967	RELT	11	+	73105280	73105779	-	-	73105280	73105362	73105521	73105779	0.000221671	0.213	IR
ENSG00000003756	RBM5	3	+	50137964	50140599	-	-	50137964	50138038	50140515	50140599	0.000221671	0.249	IR
ENSG00000143207	RFWD2	1	-	175957423	175958615	-	-	175957423	175957548	175958497	175958615	0.000221671	0.173	IR
ENSG00000198837	DENND4B	1	-	153903014	153903540	-	-	153903014	153903079	153903422	153903540	0.000233716	0.381	IR
ENSG00000090372	STRN4	19	-	47225242	47225597	-	-	47225242	47225329	47225498	47225597	0.000239886	0.125	IR
ENSG00000196839	ADA	20	-	43248939	43249788	-	-	43248939	43249042	43249658	43249788	0.000243193	0.121	IR
ENSG00000159459	UBR1	15	-	43317571	43318861	-	-	43317571	43317627	43318758	43318861	0.000255098	0.152	IR
ENSG00000119760	SUPT7L	2	-	27883850	27885148	-	-	27883850	27884468	27885045	27885148	0.00026241	-0.165	IR
ENSG00000031823	RANBP3	19	-	5924837	5925748	-	-	5924837	5924916	5925644	5925748	0.00026241	0.143	IR
ENSG00000125503	PPP1R12C	19	-	55604383	55604601	-	-	55604383	55604444	55604520	55604601	0.000279514	0.162	IR
ENSG00000172322	CLEC12A	12	+	10131564	10132123	-	-	10131564	10131663	10131934	10132123	0.000286437	-0.28	IR
ENSG00000115548	KDM3A	2	+	86709580	86711281	-	-	86709580	86709817	86711109	86711281	0.000311332	0.128	IR
ENSG00000160753	RUSC1	1	+	155294892	155295281	-	-	155294892	155294969	155295106	155295281	0.000312653	-0.383	IR
ENSG00000172590	MRPL52	14	+	23299095	23299319	-	-	23299095	23299149	23299261	23299319	0.000316032	0.274	IR
ENSG00000100823	APEX1	14	+	20923736	20924260	-	-	20923736	20923862	20924072	20924260	0.000328008	-0.369	IR
ENSG00000161179	YDJC	22	-	21983596	21984050	-	-	21983596	21983696	21983831	21984050	0.000339326	-0.17	IR
ENSG00000006015	C19orf60	19	+	18699804	18700493	-	-	18699804	18699887	18700288	18700493	0.000340124	0.316	IR
ENSG00000213983	AP1G2	14	-	24034814	24035369	-	-	24034814	24034910	24035024	24035369	0.000360097	0.145	IR
ENSG00000090316	MAEA	4	+	1330648	1332405	-	-	1330648	1330782	1332209	1332405	0.000363025	0.263	IR
ENSG00000127084	FGD3	9	+	95795050	95796963	-	-	95795050	95795155	95796825	95796963	0.000374916	0.251	IR
ENSG00000166340	TPP1	11	-	6640006	6640498	-	-	6640006	6640146	6640426	6640498	0.000378713	-0.181	IR
ENSG00000156671	SAMD8	10	+	76935823	76941881	-	-	76935823	76935974	76936145	76941881	0.00040973	0.149	IR
ENSG00000162032	SPSB3	16	-	1828134	1828613	-	-	1828134	1828322	1828435	1828613	0.000414028	0.215	IR
ENSG00000155229	MMS19	10	-	99221252	99221653	-	-	99221252	99221379	99221584	99221653	0.000440621	0.236	IR
ENSG00000197343	ZNF655	7	+	99159510	99160117	-	-	99159510	99159596	99159990	99160117	0.000462776	0.178	IR
ENSG00000269640	CTD-2521M24.9	19	+	17516632	17517105	-	-	17516632	17516796	17516885	17517105	0.000466179	-0.322	IR
ENSG00000170037	CNTROB	17	+	7847440	7847956	-	-	7847440	7847566	7847793	7847956	0.00047171	-0.278	IR
ENSG00000162191	UBXN1	11	-	62446161	62446537	-	-	62446161	62446215	62446336	62446537	0.000497391	-0.142	IR
ENSG00000143418	CERS2	1	-	150939867	150940190	-	-	150939867	150939960	150940139	150940190	0.000514812	0.101	IR
ENSG00000221914	PPP2R2A	8	+	26220199	26221406	-	-	26220199	26220364	26221236	26221406	0.000516956	0.173	IR
ENSG00000160179	ABCG1	21	+	43707998	43708422	-	-	43707998	43708147	43708320	43708422	0.000516956	0.308	IR
ENSG00000109133	TMEM33	4	+	41937145	41937546	-	-	41937145	41937279	41937483	41937546	0.000533172	0.214	IR
ENSG00000072778	ACADVL	17	+	7123782	7123995	-	-	7123782	7123848	7123922	7123995	0.000535839	0.158	IR
ENSG00000165802	NSMF	9	-	140347187	140348272	-	-	140347187	140347632	140348182	140348272	0.000548024	0.199	IR
ENSG00000129968	ABHD17A	19	-	1877506	1880114	-	-	1877506	1877686	1878662	1880114	0.000584787	-0.203	IR
ENSG00000006712	PAF1	19	-	39880119	39880401	-	-	39880119	39880186	39880279	39880401	0.000609947	-0.171	IR
ENSG00000161217	PCYT1A	3	-	195974237	195975194	-	-	195974237	195974389	195975077	195975194	0.00063376	0.138	IR
ENSG00000164611	PTTG1	5	+	159849308	159849900	-	-	159849308	159849410	159849715	159849900	0.00069008	0.331	IR
ENSG00000110619	CARS	11	-	3047905	3050314	-	-	3047905	3048027	3050225	3050314	0.000752802	0.142	IR
ENSG00000100650	SRSF5	14	+	70235514	70235968	-	-	70235514	70235613	70235898	70235968	0.000765614	-0.145	IR
ENSG00000108443	RPS6KB1	17	+	58013575	58013902	-	-	58013575	58013638	58013824	58013902	0.000765614	0.126	IR
ENSG00000176986	SEC24C	10	+	75529104	75529491	-	-	75529104	75529243	75529372	75529491	0.000770826	0.106	IR
ENSG00000239857	GET4	7	+	933376	933608	-	-	933376	933452	933535	933608	0.000802762	0.246	IR
ENSG00000108591	DRG2	17	+	18002330	18003749	-	-	18002330	18002391	18002946	18003749	0.000868794	0.105	IR
ENSG00000172638	EFEMP2	11	-	65637591	65638129	-	-	65637591	65637708	65638006	65638129	0.00094515	-0.33	IR
ENSG00000052749	RRP12	10	-	99118293	99118767	-	-	99118293	99118376	99118699	99118767	0.000947974	0.121	IR
ENSG00000148824	MTG1	10	+	135215032	135215749	-	-	135215032	135215094	135215652	135215749	0.000947974	0.263	IR
ENSG00000162413	KLHL21	1	-	6650783	6655617	-	-	6650783	6653718	6655544	6655617	0.000951127	0.224	IR
ENSG00000156515	HK1	10	+	71144088	71144671	-	-	71144088	71144237	71144551	71144671	0.000966547	0.266	IR
ENSG00000065029	ZNF76	6	+	35253904	35254176	-	-	35253904	35253985	35254098	35254176	0.000967274	0.167	IR
ENSG00000165282	PIGO	9	-	35091236	35092764	-	-	35091236	35091288	35092539	35092764	0.000992536	0.264	IR
ENSG00000054967	RELT	11	+	73105521	73106330	-	-	73105521	73105779	73106131	73106330	0.00100231	0.224	IR
ENSG00000196843	ARID5A	2	+	97215489	97216022	-	-	97215489	97215542	97215924	97216022	0.001013	0.254	IR
ENSG00000133606	MKRN1	7	-	140154894	140155700	-	-	140154894	140155033	140155589	140155700	0.00108779	0.104	IR
ENSG00000077380	DYNC1I2	2	+	172582428	172582803	-	-	172582428	172582591	172582703	172582803	0.00114771	0.235	IR
ENSG00000251022	THAP9-AS1	4	-	83821229	83821719	-	-	83821229	83821376	83821486	83821719	0.00114771	-0.131	IR
ENSG00000178971	CTC1	17	-	8133208	8133786	-	-	8133208	8133240	8133611	8133786	0.00117746	-0.119	IR
ENSG00000198721	ECI2	6	-	4117541	4119509	-	-	4117541	4117685	4119419	4119509	0.00117746	0.342	IR
ENSG00000234741	GAS5	1	-	173834366	173834685	-	-	173834366	173834420	173834608	173834685	0.00117746	-0.184	IR
ENSG00000105821	DNAJC2	7	-	102962957	102963241	-	-	102962957	102963079	102963149	102963241	0.00119904	0.246	IR
ENSG00000168291	PDHB	3	-	58417603	58419411	-	-	58417603	58417711	58419357	58419411	0.00119904	0.142	IR
ENSG00000077235	GTF3C1	16	-	27474861	27476157	-	-	27474861	27474913	27475715	27476157	0.00120288	-0.172	IR
ENSG00000079134	THOC1	18	-	224923	225403	-	-	224923	224994	225088	225403	0.00122607	0.128	IR
ENSG00000011243	AKAP8L	19	-	15514285	15514526	-	-	15514285	15514366	15514468	15514526	0.00126378	0.108	IR
ENSG00000137802	MAPKBP1	15	+	42104713	42105299	-	-	42104713	42104851	42105116	42105299	0.00126378	0.239	IR
ENSG00000143793	C1orf35	1	-	228290010	228290261	-	-	228290010	228290083	228290178	228290261	0.00126378	0.444	IR
ENSG00000072778	ACADVL	17	+	7123440	7123995	-	-	7123440	7123516	7123782	7123995	0.00128417	0.122	IR
ENSG00000213782	DDX47	12	+	12976136	12976950	-	-	12976136	12976253	12976803	12976950	0.00128486	0.353	IR
ENSG00000129460	NGDN	14	+	23944379	23944851	-	-	23944379	23944517	23944766	23944851	0.0013284	0.254	IR
ENSG00000115548	KDM3A	2	+	86705730	86707485	-	-	86705730	86705858	86707289	86707485	0.0013284	0.119	IR
ENSG00000167995	BEST1	11	+	61725617	61727050	-	-	61725617	61725770	61726969	61727050	0.00133256	0.186	IR
ENSG00000168283	BMI1	10	+	22615359	22615915	-	-	22615359	22615490	22615818	22615915	0.00133256	0.152	IR
ENSG00000161526	SAP30BP	17	+	73701690	73702172	-	-	73701690	73701773	73702087	73702172	0.00133256	0.339	IR
ENSG00000171109	MFN1	3	+	179096128	179096602	-	-	179096128	179096231	179096372	179096602	0.00135304	0.249	IR
ENSG00000060971	ACAA1	3	-	38167316	38168191	-	-	38167316	38167372	38167652	38168191	0.00138138	0.149	IR
ENSG00000112855	HARS2	5	+	140073075	140073250	-	-	140073075	140073093	140073175	140073250	0.00139569	0.125	IR
ENSG00000112282	MED23	6	-	131913527	131914311	-	-	131913527	131913600	131914145	131914311	0.00140492	0.197	IR
ENSG00000075711	DLG1	3	-	196792146	196792680	-	-	196792146	196792319	196792578	196792680	0.00141743	0.177	IR
ENSG00000177666	PNPLA2	11	+	823693	824130	-	-	823693	823855	823997	824130	0.00153294	-0.111	IR
ENSG00000160948	VPS28	8	-	145650328	145651155	-	-	145650328	145650434	145651065	145651155	0.00159757	0.245	IR
ENSG00000178950	GAK	4	-	844723	845762	-	-	844723	844872	845537	845762	0.00160418	0.111	IR
ENSG00000160593	AMICA1	11	-	118067449	118068806	-	-	118067449	118067536	118068682	118068806	0.00168103	-0.121	IR
ENSG00000096746	HNRNPH3	10	+	70096955	70098444	-	-	70096955	70097090	70098259	70098444	0.00175788	0.231	IR
ENSG00000140678	ITGAX	16	+	31371630	31372534	-	-	31371630	31371784	31372383	31372534	0.00177956	0.123	IR
ENSG00000196365	LONP1	19	-	5696259	5696768	-	-	5696259	5696382	5696680	5696768	0.00177956	0.369	IR
ENSG00000166946	CCNDBP1	15	+	43478017	43478431	-	-	43478017	43478077	43478351	43478431	0.00177956	0.162	IR
ENSG00000127837	AAMP	2	-	219130301	219130669	-	-	219130301	219130405	219130553	219130669	0.00182309	0.325	IR
ENSG00000135452	TSPAN31	12	+	58139958	58140503	-	-	58139958	58140039	58140371	58140503	0.0018488	-0.331	IR
ENSG00000090674	MCOLN1	19	+	7592405	7592846	-	-	7592405	7592514	7592749	7592846	0.0018845	0.255	IR
ENSG00000105325	FZR1	19	+	3526117	3526384	-	-	3526117	3526181	3526256	3526384	0.00190302	0.181	IR
ENSG00000168701	TMEM208	16	+	67262397	67262784	-	-	67262397	67262560	67262699	67262784	0.00195175	0.257	IR
ENSG00000161999	JMJD8	16	-	733860	734155	-	-	733860	733909	734065	734155	0.00196643	-0.262	IR
ENSG00000112739	PRPF4B	6	+	4060646	4061381	-	-	4060646	4060920	4061248	4061381	0.00196775	0.135	IR
ENSG00000135363	LMO2	11	-	33890891	33891533	-	-	33890891	33891132	33891255	33891533	0.00214351	0.178	IR
ENSG00000102226	USP11	X	+	47106702	47107098	-	-	47106702	47106818	47107009	47107098	0.00221684	0.226	IR
ENSG00000123136	DDX39A	19	-	14520553	14521146	-	-	14520553	14520685	14521027	14521146	0.0022291	0.104	IR
ENSG00000234741	GAS5	1	-	173834994	173835344	-	-	173834994	173835032	173835314	173835344	0.0022291	-0.188	IR
ENSG00000113240	CLK4	5	-	178043882	178045779	-	-	178043882	178043949	178044344	178045779	0.00232558	0.272	IR
ENSG00000197530	MIB2	1	+	1563652	1564102	-	-	1563652	1563779	1563868	1564102	0.0024168	0.213	IR
ENSG00000082898	XPO1	2	-	61719701	61721226	-	-	61719701	61719883	61721028	61721226	0.00243526	-0.165	IR
ENSG00000065000	AP3D1	19	-	2109084	2109957	-	-	2109084	2109206	2109871	2109957	0.00243895	0.131	IR
ENSG00000006712	PAF1	19	-	39880708	39880929	-	-	39880708	39880801	39880899	39880929	0.00250715	-0.178	IR
ENSG00000132424	PNISR	6	-	99851704	99852578	-	-	99851704	99851758	99852478	99852578	0.00250715	0.137	IR
ENSG00000104880	ARHGEF18	19	+	7535011	7537363	-	-	7535011	7535201	7535422	7537363	0.00250715	-0.174	IR
ENSG00000002016	RAD52	12	-	1038929	1039310	-	-	1038929	1039052	1039216	1039310	0.00250715	0.499	IR
ENSG00000129657	SEC14L1	17	+	75084830	75085353	-	-	75084830	75085031	75085234	75085353	0.00251511	0.346	IR
ENSG00000128159	TUBGCP6	22	-	50656346	50656831	-	-	50656346	50656546	50656617	50656831	0.00257386	0.375	IR
ENSG00000163930	BAP1	3	-	52440268	52440923	-	-	52440268	52440392	52440844	52440923	0.00261514	0.258	IR
ENSG00000145495	MARCH6	5	+	10400895	10402251	-	-	10400895	10400954	10402170	10402251	0.00261514	0.204	IR
ENSG00000161036	LRWD1	7	+	102105978	102106498	-	-	102105978	102106074	102106263	102106498	0.00269851	0.319	IR
ENSG00000076944	STXBP2	19	+	7712047	7712397	-	-	7712047	7712133	7712239	7712397	0.00275044	0.191	IR
ENSG00000166946	CCNDBP1	15	+	43486278	43486659	-	-	43486278	43486335	43486612	43486659	0.00284357	0.287	IR
ENSG00000164088	PPM1M	3	+	52283189	52284611	-	-	52283189	52283338	52283685	52284611	0.0028742	0.182	IR
ENSG00000062822	POLD1	19	+	50905255	50905630	-	-	50905255	50905381	50905461	50905630	0.00290638	0.259	IR
ENSG00000082014	SMARCD3	7	-	150937510	150938739	-	-	150937510	150937608	150938577	150938739	0.00296602	0.27	IR
ENSG00000080189	SLC35C2	20	-	44978166	44979529	-	-	44978166	44979163	44979399	44979529	0.00299454	0.193	IR
ENSG00000161204	ABCF3	3	+	183910388	183910684	-	-	183910388	183910477	183910592	183910684	0.00299454	0.266	IR
ENSG00000145916	RMND5B	5	+	177569583	177569993	-	-	177569583	177569729	177569852	177569993	0.00302654	0.13	IR
ENSG00000136003	ISCU	12	+	108957835	108958168	-	-	108957835	108957931	108958054	108958168	0.00306674	0.164	IR
ENSG00000106263	EIF3B	7	+	2419028	2420375	-	-	2419028	2419146	2419838	2420375	0.00316048	0.164	IR
ENSG00000141503	MINK1	17	+	4792941	4794030	-	-	4792941	4793058	4793811	4794030	0.00317728	-0.274	IR
ENSG00000124357	NAGK	2	+	71299770	71300724	-	-	71299770	71299881	71300611	71300724	0.00324004	0.152	IR
ENSG00000161638	ITGA5	12	-	54798213	54798678	-	-	54798213	54798259	54798486	54798678	0.00324833	0.119	IR
ENSG00000234741	GAS5	1	-	173835665	173835934	-	-	173835665	173835705	173835898	173835934	0.00328673	-0.18	IR
ENSG00000100722	ZC3H14	14	+	89075610	89076147	-	-	89075610	89075747	89076055	89076147	0.00332407	0.155	IR
ENSG00000141279	NPEPPS	17	+	45656755	45660215	-	-	45656755	45656877	45660107	45660215	0.00336511	0.144	IR
ENSG00000178149	DALRD3	3	-	49053405	49053773	-	-	49053405	49053493	49053590	49053773	0.00339535	-0.202	IR
ENSG00000161904	LEMD2	6	-	33746018	33747956	-	-	33746018	33746164	33747876	33747956	0.00344579	0.201	IR
ENSG00000095015	MAP3K1	5	+	56183204	56184184	-	-	56183204	56183347	56184052	56184184	0.00344706	0.107	IR
ENSG00000182473	EXOC7	17	-	74083734	74084643	-	-	74083734	74083801	74084544	74084643	0.00352348	0.227	IR
ENSG00000160781	PAQR6	1	-	156215572	156216041	-	-	156215572	156215778	156215913	156216041	0.00367851	0.278	IR
ENSG00000120318	ARAP3	5	-	141041250	141041822	-	-	141041250	141041356	141041609	141041822	0.00378256	0.271	IR
ENSG00000177082	WDR73	15	-	85191120	85191856	-	-	85191120	85191185	85191767	85191856	0.00379853	0.235	IR
ENSG00000110697	PITPNM1	11	-	67261158	67261541	-	-	67261158	67261308	67261392	67261541	0.00382447	0.204	IR
ENSG00000214021	TTLL3	3	+	9876364	9877088	-	-	9876364	9876591	9876777	9877088	0.0038349	0.139	IR
ENSG00000179152	TCAIM	3	+	44441846	44442826	-	-	44441846	44442079	44442694	44442826	0.00392484	-0.455	IR
ENSG00000197530	MIB2	1	+	1562216	1562587	-	-	1562216	1562379	1562453	1562587	0.00395246	0.258	IR
ENSG00000171703	TCEA2	20	+	62701117	62701988	-	-	62701117	62701767	62701841	62701988	0.00395781	-0.29	IR
ENSG00000077454	LRCH4	7	-	100174708	100175012	-	-	100174708	100174777	100174895	100175012	0.00396695	0.135	IR
ENSG00000103507	BCKDK	16	+	31120993	31121445	-	-	31120993	31121104	31121397	31121445	0.00396695	-0.103	IR
ENSG00000138646	HERC5	4	+	89425382	89425748	-	-	89425382	89425566	89425645	89425748	0.00404832	0.218	IR
ENSG00000103423	DNAJA3	16	+	4492268	4493165	-	-	4492268	4492421	4493017	4493165	0.00410244	0.2	IR
ENSG00000149091	DGKZ	11	+	46400006	46400661	-	-	46400006	46400050	46400540	46400661	0.00412188	0.204	IR
ENSG00000163818	LZTFL1	3	-	45875729	45877276	-	-	45875729	45875790	45877081	45877276	0.00412188	0.108	IR
ENSG00000010270	STARD3NL	7	+	38254628	38256906	-	-	38254628	38254706	38256788	38256906	0.00420319	0.282	IR
ENSG00000099783	HNRNPM	19	+	8530207	8530399	-	-	8530207	8530246	8530363	8530399	0.00420319	0.193	IR
ENSG00000165609	NUDT5	10	-	12212715	12212907	-	-	12212715	12212769	12212898	12212907	0.00429252	0.131	IR
ENSG00000108883	EFTUD2	17	-	42937272	42937911	-	-	42937272	42937413	42937799	42937911	0.00435077	0.109	IR
ENSG00000172613	RAD9A	11	+	67163382	67163646	-	-	67163382	67163492	67163581	67163646	0.00443687	-0.204	IR
ENSG00000103145	HCFC1R1	16	-	3073233	3073969	-	-	3073233	3073531	3073847	3073969	0.00448806	-0.2	IR
ENSG00000145191	EIF2B5	3	+	183860839	183862012	-	-	183860839	183861353	183861886	183862012	0.00457573	0.31	IR
ENSG00000105221	AKT2	19	-	40741796	40742292	-	-	40741796	40742011	40742163	40742292	0.00461715	0.101	IR
ENSG00000052749	RRP12	10	-	99130679	99131923	-	-	99130679	99130838	99131829	99131923	0.00463633	0.181	IR
ENSG00000109065	NAT9	17	-	72768098	72768416	-	-	72768098	72768193	72768356	72768416	0.00480423	-0.209	IR
ENSG00000164068	RNF123	3	+	49758232	49758538	-	-	49758232	49758327	49758452	49758538	0.0048979	0.284	IR
ENSG00000130787	HIP1R	12	+	123344969	123345331	-	-	123344969	123345070	123345225	123345331	0.00500635	0.185	IR
ENSG00000114626	ABTB1	3	+	127395378	127396129	-	-	127395378	127395424	127396010	127396129	0.0051242	-0.131	IR
ENSG00000269640	CTD-2521M24.9	19	+	17516632	17517105	-	-	17516632	17516804	17516885	17517105	0.00514559	-0.296	IR
ENSG00000151923	TIAL1	10	-	121336122	121336715	-	-	121336122	121336262	121336591	121336715	0.00519444	0.109	IR
ENSG00000116871	MAP7D1	1	+	36641799	36642182	-	-	36641799	36641922	36642018	36642182	0.00521822	0.161	IR
ENSG00000177731	FLII	17	-	18156857	18157496	-	-	18156857	18157033	18157392	18157496	0.00543901	0.153	IR
ENSG00000184575	XPOT	12	+	64818817	64819237	-	-	64818817	64818962	64819117	64819237	0.00552973	0.114	IR
ENSG00000144224	UBXN4	2	+	136511108	136511847	-	-	136511108	136511137	136511728	136511847	0.00565849	0.188	IR
ENSG00000124177	CHD6	20	-	40125448	40126866	-	-	40125448	40126141	40126807	40126866	0.00565849	0.169	IR
ENSG00000234741	GAS5	1	-	173833394	173834420	-	-	173833394	173833842	173834366	173834420	0.00577354	-0.165	IR
ENSG00000105401	CDC37	19	-	10505903	10506219	-	-	10505903	10506019	10506110	10506219	0.00590269	0.177	IR
ENSG00000148444	COMMD3	10	+	22607200	22607642	-	-	22607200	22607235	22607581	22607642	0.00592082	0.237	IR
ENSG00000179889	PDXDC1	16	+	15125591	15126836	-	-	15125591	15125763	15126717	15126836	0.0062404	0.149	IR
ENSG00000111300	NAA25	12	-	112477032	112478382	-	-	112477032	112477143	112478284	112478382	0.00649653	0.141	IR
ENSG00000106263	EIF3B	7	+	2419028	2420375	-	-	2419028	2419146	2419913	2420375	0.00649653	0.334	IR
ENSG00000213983	AP1G2	14	-	24034814	24035369	-	-	24034814	24034910	24035272	24035369	0.00650651	0.179	IR
ENSG00000167995	BEST1	11	+	61725617	61727050	-	-	61725617	61725973	61726969	61727050	0.00656003	0.177	IR
ENSG00000119688	ABCD4	14	-	74759450	74759951	-	-	74759450	74759572	74759856	74759951	0.00662693	-0.275	IR
ENSG00000114857	NKTR	3	+	42660511	42661200	-	-	42660511	42660619	42661155	42661200	0.00668629	0.155	IR
ENSG00000007541	PIGQ	16	+	630182	630972	-	-	630182	630263	630857	630972	0.00672941	-0.135	IR
ENSG00000183258	DDX41	5	-	176943288	176943836	-	-	176943288	176943448	176943725	176943836	0.00683597	0.222	IR
ENSG00000187091	PLCD1	3	-	38051394	38051766	-	-	38051394	38051544	38051621	38051766	0.0068526	0.267	IR
ENSG00000239779	WBP1	2	+	74686564	74686872	-	-	74686564	74686679	74686769	74686872	0.00707521	-0.233	IR
ENSG00000196684	HSH2D	19	+	16263361	16264018	-	-	16263361	16263451	16263841	16264018	0.00707521	0.105	IR
ENSG00000141002	TCF25	16	+	89970525	89971504	-	-	89970525	89970613	89971345	89971504	0.00707563	0.127	IR
ENSG00000112096	SOD2	6	-	160100095	160103670	-	-	160100095	160100330	160103505	160103670	0.00741364	-0.105	IR
ENSG00000085978	ATG16L1	2	+	234198499	234198999	-	-	234198499	234198620	234198893	234198999	0.00744368	0.259	IR
ENSG00000064961	HMG20B	19	+	3573689	3574584	-	-	3573689	3573798	3574380	3574584	0.0076818	0.234	IR
ENSG00000140632	GLYR1	16	-	4853203	4855311	-	-	4853203	4854149	4854522	4855311	0.00768921	0.151	IR
ENSG00000165801	ARHGEF40	14	+	21549031	21550278	-	-	21549031	21549175	21549667	21550278	0.00823691	0.115	IR
ENSG00000168237	GLYCTK	3	+	52324975	52325938	-	-	52324975	52325127	52325762	52325938	0.00827671	0.222	IR
ENSG00000221968	FADS3	11	-	61643830	61644435	-	-	61643830	61643927	61644337	61644435	0.00829974	0.21	IR
ENSG00000100650	SRSF5	14	+	70235514	70237257	-	-	70235514	70235968	70237183	70237257	0.00834557	-0.107	IR
ENSG00000205560	CPT1B	22	-	51009586	51009968	-	-	51009586	51009721	51009803	51009968	0.00836275	-0.15	IR
ENSG00000160201	U2AF1	21	-	44520562	44524512	-	-	44520562	44520629	44524424	44524512	0.00851735	0.116	IR
ENSG00000214655	ZSWIM8	10	+	75553904	75554397	-	-	75553904	75554088	75554298	75554397	0.0088117	0.149	IR
ENSG00000177042	TMEM80	11	+	698868	700235	-	-	698868	698888	700141	700235	0.00907243	0.388	IR
ENSG00000176454	LPCAT4	15	-	34651789	34652410	-	-	34651789	34651946	34652311	34652410	0.00913353	0.269	IR
ENSG00000168137	SETD5	3	+	9516132	9516840	-	-	9516132	9516266	9516751	9516840	0.0091975	0.117	IR
ENSG00000062598	ELMO2	20	-	44997529	44999164	-	-	44997529	44997607	44999081	44999164	0.0091975	0.117	IR
ENSG00000166987	MBD6	12	+	57917811	57918199	-	-	57917811	57917875	57918062	57918199	0.00935937	-0.15	IR
ENSG00000072134	EPN2	17	+	19185267	19187027	-	-	19185267	19185390	19186262	19187027	0.00938878	0.209	IR
ENSG00000156873	PHKG2	16	+	30762426	30762924	-	-	30762426	30762602	30762869	30762924	0.00962679	0.223	IR
ENSG00000197948	FCHSD1	5	-	141025653	141026289	-	-	141025653	141025758	141026169	141026289	0.00975199	0.184	IR
ENSG00000114745	GORASP1	3	-	39142237	39142593	-	-	39142237	39142368	39142506	39142593	0.00981838	0.186	IR
ENSG00000129467	ADCY4	14	-	24791271	24791914	-	-	24791271	24791430	24791829	24791914	0.00987217	0.293	IR
ENSG00000182944	EWSR1	22	+	29684594	29687588	-	-	29684594	29684775	29687550	29687588	0.0100727	0.228	IR
ENSG00000261408	TEN1-CDK3	17	+	73998591	73999479	-	-	73998591	73998693	73999275	73999479	0.0102343	0.154	IR
ENSG00000079134	THOC1	18	-	225088	225403	-	-	225088	225139	225336	225403	0.0102343	0.387	IR
ENSG00000164068	RNF123	3	+	49742966	49743498	-	-	49742966	49743112	49743414	49743498	0.0102343	0.269	IR
ENSG00000169727	GPS1	17	+	80011743	80012686	-	-	80011743	80011925	80012373	80012686	0.0102854	0.264	IR
ENSG00000100722	ZC3H14	14	+	89075610	89076147	-	-	89075610	89075747	89076058	89076147	0.0102854	0.215	IR
ENSG00000076382	SPAG5	17	-	26906158	26906503	-	-	26906158	26906270	26906382	26906503	0.0102954	0.288	IR
ENSG00000234545	FAM133B	7	-	92206968	92207496	-	-	92206968	92206990	92207463	92207496	0.0103424	0.23	IR
ENSG00000183401	CCDC159	19	+	11464126	11464550	-	-	11464126	11464248	11464467	11464550	0.0103429	0.236	IR
ENSG00000168071	CCDC88B	11	+	64118631	64119088	-	-	64118631	64118727	64118947	64119088	0.0104184	0.163	IR
ENSG00000117308	GALE	1	-	24122998	24123272	-	-	24122998	24123076	24123186	24123272	0.0104971	0.104	IR
ENSG00000124357	NAGK	2	+	71295779	71297716	-	-	71295779	71295842	71297631	71297716	0.0106922	0.234	IR
ENSG00000128708	HAT1	2	+	172822307	172823470	-	-	172822307	172822429	172823363	172823470	0.0109451	-0.152	IR
ENSG00000125450	NUP85	17	+	73230731	73231296	-	-	73230731	73230883	73231194	73231296	0.0109451	0.252	IR
ENSG00000256269	HMBS	11	+	118962834	118963521	-	-	118962834	118963233	118963467	118963521	0.0111085	0.142	IR
ENSG00000141644	MBD1	18	-	47803031	47803368	-	-	47803031	47803114	47803201	47803368	0.0111636	0.209	IR
ENSG00000198805	PNP	14	+	20942630	20943107	-	-	20942630	20942734	20942931	20943107	0.0115704	0.192	IR
ENSG00000158941	CCAR2	8	+	22476662	22477981	-	-	22476662	22476868	22477150	22477981	0.0117135	0.208	IR
ENSG00000101557	USP14	18	+	209970	210493	-	-	209970	210031	210385	210493	0.0117135	0.237	IR
ENSG00000105655	ISYNA1	19	-	18548408	18548798	-	-	18548408	18548570	18548669	18548798	0.0117135	-0.115	IR
ENSG00000182944	EWSR1	22	+	29694722	29695270	-	-	29694722	29694885	29695184	29695270	0.0117135	0.155	IR
ENSG00000125651	GTF2F1	19	-	6380914	6381206	-	-	6380914	6381053	6381132	6381206	0.0121805	-0.158	IR
ENSG00000104973	MED25	19	+	50339482	50340236	-	-	50339482	50339663	50340103	50340236	0.0123044	0.211	IR
ENSG00000095059	DHPS	19	-	12790270	12790533	-	-	12790270	12790357	12790436	12790533	0.0123061	0.109	IR
ENSG00000182944	EWSR1	22	+	29684594	29687588	-	-	29684594	29684775	29687553	29687588	0.0128447	0.188	IR
ENSG00000143224	PPOX	1	+	161140696	161141008	-	-	161140696	161140739	161140823	161141008	0.0129199	0.316	IR
ENSG00000187091	PLCD1	3	-	38049948	38050649	-	-	38049948	38050127	38050532	38050649	0.0136743	0.273	IR
ENSG00000198901	PRC1	15	-	91524728	91525211	-	-	91524728	91524899	91524977	91525211	0.0139224	0.324	IR
ENSG00000198276	UCKL1	20	-	62577157	62577620	-	-	62577157	62577328	62577513	62577620	0.0139539	0.212	IR
ENSG00000168906	MAT2A	2	+	85769277	85769870	-	-	85769277	85769496	85769687	85769870	0.0139539	0.172	IR
ENSG00000171703	TCEA2	20	+	62701117	62701767	-	-	62701117	62701174	62701612	62701767	0.0139539	-0.304	IR
ENSG00000160201	U2AF1	21	-	44513065	44514673	-	-	44513065	44513359	44514580	44514673	0.0140527	0.187	IR
ENSG00000164068	RNF123	3	+	49742082	49742619	-	-	49742082	49742189	49742416	49742619	0.0140738	0.11	IR
ENSG00000180979	LRRC57	15	-	42839458	42840442	-	-	42839458	42839727	42840303	42840442	0.0141969	0.182	IR
ENSG00000012822	CALCOCO1	12	-	54107484	54108025	-	-	54107484	54107684	54107916	54108025	0.0151148	0.133	IR
ENSG00000155363	MOV10	1	+	113240908	113241411	-	-	113240908	113241100	113241336	113241411	0.0151369	0.282	IR
ENSG00000116809	ZBTB17	1	-	16270093	16270390	-	-	16270093	16270210	16270302	16270390	0.0156166	0.228	IR
ENSG00000182224	CYB5D1	17	+	7761720	7762142	-	-	7761720	7761797	7761923	7762142	0.0156287	-0.101	IR
ENSG00000167578	RAB4B	19	+	41285923	41286404	-	-	41285923	41286004	41286289	41286404	0.016148	0.111	IR
ENSG00000110274	CEP164	11	+	117265635	117265907	-	-	117265635	117265719	117265838	117265907	0.016496	0.18	IR
ENSG00000163050	ADCK3	1	+	227171461	227171936	-	-	227171461	227171555	227171794	227171936	0.0167326	0.158	IR
ENSG00000103145	HCFC1R1	16	-	3073233	3073531	-	-	3073233	3073362	3073474	3073531	0.0169652	-0.17	IR
ENSG00000170791	CHCHD7	8	+	57124347	57127226	-	-	57124347	57124396	57127156	57127226	0.0173483	0.311	IR
ENSG00000188827	SLX4	16	-	3650979	3652308	-	-	3650979	3651192	3652118	3652308	0.0174384	0.249	IR
ENSG00000143224	PPOX	1	+	161136889	161137276	-	-	161136889	161137024	161137160	161137276	0.0180784	0.366	IR
ENSG00000112531	QKI	6	+	163984451	163991177	-	-	163984451	163984751	163986977	163991177	0.0182278	0.165	IR
ENSG00000116213	WRAP73	1	-	3547330	3548221	-	-	3547330	3547681	3548029	3548221	0.0182278	0.226	IR
ENSG00000153914	SREK1	5	+	65458241	65459750	-	-	65458241	65458420	65459619	65459750	0.0182521	0.186	IR
ENSG00000151498	ACAD8	11	+	134129501	134131073	-	-	134129501	134129639	134130937	134131073	0.0182521	0.255	IR
ENSG00000157379	DHRS1	14	-	24761389	24761990	-	-	24761389	24761536	24761857	24761990	0.0182696	0.302	IR
ENSG00000234741	GAS5	1	-	173833394	173833644	-	-	173833394	173833442	173833621	173833644	0.0183379	-0.206	IR
ENSG00000197989	SNHG12	1	-	28906044	28906493	-	-	28906044	28906099	28906423	28906493	0.0184339	-0.117	IR
ENSG00000149600	COMMD7	20	-	31290504	31291873	-	-	31290504	31291260	31291824	31291873	0.0188462	0.183	IR
ENSG00000132300	PTCD3	2	+	86360300	86360559	-	-	86360300	86360379	86360468	86360559	0.0189237	0.186	IR
ENSG00000013275	PSMC4	19	+	40485976	40486361	-	-	40485976	40486053	40486192	40486361	0.0190025	0.229	IR
ENSG00000134905	CARS2	13	-	111294661	111296529	-	-	111294661	111294868	111296411	111296529	0.0192316	0.164	IR
ENSG00000065357	DGKA	12	+	56345406	56346215	-	-	56345406	56345567	56346124	56346215	0.0193725	-0.25	IR
ENSG00000132128	LRRC41	1	-	46744853	46745286	-	-	46744853	46744929	46745163	46745286	0.0203796	0.146	IR
ENSG00000156256	USP16	21	+	30414792	30415920	-	-	30414792	30414849	30415743	30415920	0.0205361	0.227	IR
ENSG00000106263	EIF3B	7	+	2405951	2406226	-	-	2405951	2406083	2406159	2406226	0.02087	0.102	IR
ENSG00000241973	PI4KA	22	-	21066980	21067678	-	-	21066980	21067085	21067568	21067678	0.0210932	0.149	IR
ENSG00000147813	NAPRT1	8	-	144656956	144657263	-	-	144656956	144657070	144657155	144657263	0.0214894	-0.12	IR
ENSG00000077235	GTF3C1	16	-	27474861	27476157	-	-	27474861	27474913	27475640	27476157	0.0218594	0.228	IR
ENSG00000107551	RASSF4	10	+	45465612	45467296	-	-	45465612	45465712	45467220	45467296	0.0220635	-0.141	IR
ENSG00000064201	TSPAN32	11	+	2335714	2337897	-	-	2335714	2335801	2337458	2337897	0.0220635	0.207	IR
ENSG00000182400	TRAPPC6B	14	-	39627488	39628754	-	-	39627488	39627606	39628653	39628754	0.0226146	0.114	IR
ENSG00000187994	RINL	19	-	39361717	39362510	-	-	39361717	39361867	39362437	39362510	0.0231276	0.328	IR
ENSG00000085978	ATG16L1	2	+	234181611	234182423	-	-	234181611	234181698	234182366	234182423	0.0232144	0.182	IR
ENSG00000105726	ATP13A1	19	-	19766124	19766463	-	-	19766124	19766262	19766336	19766463	0.0239642	0.222	IR
ENSG00000168970	JMJD7-PLA2G4B	15	+	42137400	42137973	-	-	42137400	42137518	42137835	42137973	0.0240183	0.171	IR
ENSG00000124228	DDX27	20	+	47860165	47860614	-	-	47860165	47860240	47860352	47860614	0.0240183	0.227	IR
ENSG00000180104	EXOC3	5	+	464404	465387	-	-	464404	464527	465225	465387	0.0241142	0.181	IR
ENSG00000108883	EFTUD2	17	-	42930884	42931724	-	-	42930884	42931003	42931636	42931724	0.0242115	0.186	IR
ENSG00000135597	REPS1	6	-	139247537	139251235	-	-	139247537	139247618	139251113	139251235	0.0242115	0.175	IR
ENSG00000178149	DALRD3	3	-	49053405	49053773	-	-	49053405	49053519	49053590	49053773	0.0245259	-0.215	IR
ENSG00000135837	CEP350	1	+	180080131	180082515	-	-	180080131	180080330	180081571	180082515	0.0245962	0.124	IR
ENSG00000124357	NAGK	2	+	71302684	71303831	-	-	71302684	71302772	71303733	71303831	0.0247051	0.133	IR
ENSG00000013275	PSMC4	19	+	40486192	40486624	-	-	40486192	40486361	40486568	40486624	0.0247973	0.194	IR
ENSG00000163516	ANKZF1	2	+	220098854	220100034	-	-	220098854	220099010	220099547	220100034	0.0258467	0.189	IR
ENSG00000147140	NONO	X	+	70517685	70518358	-	-	70517685	70517788	70518318	70518358	0.0258467	0.143	IR
ENSG00000234741	GAS5	1	-	173833038	173833442	-	-	173833038	173833213	173833394	173833442	0.0258467	-0.182	IR
ENSG00000130244	FAM98C	19	+	38893977	38894334	-	-	38893977	38894126	38894199	38894334	0.0260324	-0.119	IR
ENSG00000100918	REC8	14	+	24649005	24649460	-	-	24649005	24649112	24649215	24649460	0.0261439	0.136	IR
ENSG00000147813	NAPRT1	8	-	144658815	144659569	-	-	144658815	144659012	144659438	144659569	0.0261439	-0.153	IR
ENSG00000129292	PHF20L1	8	+	133826881	133829790	-	-	133826881	133827134	133829583	133829790	0.0274008	-0.114	IR
ENSG00000140983	RHOT2	16	+	719552	720175	-	-	719552	719606	720122	720175	0.0274471	-0.113	IR
ENSG00000170638	TRABD	22	+	50636251	50636615	-	-	50636251	50636424	50636503	50636615	0.0277229	0.121	IR
ENSG00000135749	PCNXL2	1	-	233353644	233353930	-	-	233353644	233353677	233353776	233353930	0.0290271	-0.134	IR
ENSG00000125124	BBS2	16	-	56536228	56536720	-	-	56536228	56536368	56536584	56536720	0.029383	0.333	IR
[truncated: 1,265 more rows]
