# Supplementary material for: Alternatively spliced NFKB1 transcripts enriched in Andean Aymara modulate inflammation, HIF and hemoglobin
Source: Nat Commun. 2025 Feb 19;16:1766. doi: 10.1038/s41467-025-56848-0 (PMC11840074; doi:10.1038/s41467-025-56848-0)
Supplement: Supplementary file 7 — Supplementary data 4 [file 41467_2025_56848_MOESM7_ESM.xlsx]

## Sheet: Sheet1
Data S4. Significant Gene Ontology and canonical pathway in differential splicing genes
Term ida	Term description	Sourcesb	q-value
GO:0003723	RNA binding	MF	5.03386e-24
GO:0044237	cellular metabolic process	BP	1.50238e-21
GO:0006996	organelle organization	BP	2.3656e-20
GO:0019899	enzyme binding	MF	6.04586e-19
GO:0044248	cellular catabolic process	BP	1.93717e-18
GO:0031329	regulation of cellular catabolic process	BP	8.48847e-18
GO:0044265	cellular macromolecule catabolic process	BP	2.02029e-17
GO:0043170	macromolecule metabolic process	BP	3.5337e-18
GO:0009894	regulation of catabolic process	BP	2.42121e-17
GO:0005515	protein binding	MF	2.70627e-17
GO:0044260	cellular macromolecule metabolic process	BP	8.19777e-17
GO:0009056	catabolic process	BP	6.67506e-17
GO:0044238	primary metabolic process	BP	6.67506e-17
GO:0044267	cellular protein metabolic process	BP	1.48301e-15
GO:0071704	organic substance metabolic process	BP	2.94285e-16
GO:0070727	cellular macromolecule localization	BP	1.07225e-15
GO:0051641	cellular localization	BP	3.74131e-16
GO:0034613	cellular protein localization	BP	3.90897e-15
GO:0043632	modification-dependent macromolecule catabolic process	BP	9.0127e-15
GO:0009057	macromolecule catabolic process	BP	3.90897e-15
GO:0006807	nitrogen compound metabolic process	BP	8.75053e-16
GO:0051276	chromosome organization	BP	5.77947e-15
GO:0044257	cellular protein catabolic process	BP	2.096e-14
GO:0008104	protein localization	BP	5.43338e-15
GO:0034641	cellular nitrogen compound metabolic process	BP	9.53767e-15
GO:0003676	nucleic acid binding	MF	1.27241e-14
GO:0030163	protein catabolic process	BP	2.43711e-14
GO:0016458	gene silencing	BP	4.2744e-15
GO:0010467	gene expression	BP	3.07047e-14
GO:0033036	macromolecule localization	BP	7.60319e-15
GO:0016032	viral process	BP	4.93902e-14
GO:0097159	organic cyclic compound binding	MF	1.36389e-14
GO:1901363	heterocyclic compound binding	MF	1.36389e-14
GO:0046907	intracellular transport	BP	5.25709e-14
GO:0044403	symbiont process	BP	8.86714e-14
GO:0007049	cell cycle	BP	3.15867e-14
GO:0051603	proteolysis involved in cellular protein catabolic process	BP	8.06822e-13
GO:0006139	nucleobase-containing compound metabolic process	BP	2.55043e-13
GO:0051169	nuclear transport	BP	7.03956e-13
GO:0033554	cellular response to stress	BP	4.32721e-13
GO:0044419	interspecies interaction between organisms	BP	1.56423e-13
GO:1901575	organic substance catabolic process	BP	7.8304e-13
GO:0043412	macromolecule modification	BP	1.81219e-12
GO:0022402	cell cycle process	BP	2.8008e-13
GO:0071426	ribonucleoprotein complex export from nucleus	BP	9.20265e-13
GO:0140096	catalytic activity, acting on a protein	MF	4.53739e-13
GO:0071166	ribonucleoprotein complex localization	BP	1.22144e-12
GO:0006886	intracellular protein transport	BP	3.05372e-12
GO:0016441	posttranscriptional gene silencing	BP	1.22144e-12
GO:0016043	cellular component organization	BP	5.56185e-13
GO:0036211	protein modification process	BP	3.21623e-12
GO:0006464	cellular protein modification process	BP	8.51985e-12
GO:0015031	protein transport	BP	3.21623e-12
GO:0090304	nucleic acid metabolic process	BP	3.21623e-12
GO:0071427	mRNA-containing ribonucleoprotein complex export from nucleus	BP	3.48831e-12
GO:0035194	posttranscriptional gene silencing by RNA	BP	3.70486e-12
GO:0010498	proteasomal protein catabolic process	BP	1.18711e-11
GO:0019538	protein metabolic process	BP	2.62911e-12
GO:0051028	mRNA transport	BP	1.37198e-11
GO:0045184	establishment of protein localization	BP	5.674e-12
GO:0046483	heterocycle metabolic process	BP	3.46348e-12
GO:0015833	peptide transport	BP	1.58818e-11
GO:0031323	regulation of cellular metabolic process	BP	1.86612e-11
GO:0035195	gene silencing by miRNA	BP	4.16332e-11
GO:0006725	cellular aromatic compound metabolic process	BP	1.49644e-11
GO:1903047	mitotic cell cycle process	BP	1.73462e-11
GO:0019222	regulation of metabolic process	BP	1.73462e-11
GO:0000278	mitotic cell cycle	BP	1.82353e-11
GO:0042886	amide transport	BP	9.50185e-11
GO:0050658	RNA transport	BP	5.45838e-11
GO:0015931	nucleobase-containing compound transport	BP	1.44121e-10
GO:0051236	establishment of RNA localization	BP	5.02617e-11
GO:0061919	process utilizing autophagic mechanism	BP	2.70863e-11
GO:0006914	autophagy	BP	1.10084e-10
GO:0051649	establishment of localization in cell	BP	5.19563e-11
GO:0031047	gene silencing by RNA	BP	6.97829e-11
GO:0006325	chromatin organization	BP	7.00302e-11
GO:0006403	RNA localization	BP	7.00302e-11
GO:0016070	RNA metabolic process	BP	3.28276e-10
GO:1901360	organic cyclic compound metabolic process	BP	8.32412e-11
GO:0060968	regulation of gene silencing	BP	2.583e-10
GO:0044085	cellular component biogenesis	BP	1.00496e-10
GO:0060255	regulation of macromolecule metabolic process	BP	4.49269e-10
GO:0010605	negative regulation of macromolecule metabolic process	BP	1.48692e-09
GO:0044271	cellular nitrogen compound biosynthetic process	BP	1.76146e-09
GO:0080090	regulation of primary metabolic process	BP	1.76146e-09
GO:0033365	protein localization to organelle	BP	4.25649e-09
GO:0071705	nitrogen compound transport	BP	2.49473e-09
GO:0051171	regulation of nitrogen compound metabolic process	BP	2.6151e-09
GO:0003682	chromatin binding	MF	1.08526e-09
GO:0051726	regulation of cell cycle	BP	4.61386e-09
GO:0051020	GTPase binding	MF	2.48798e-08
GO:0009892	negative regulation of metabolic process	BP	8.21374e-09
GO:0016569	covalent chromatin modification	BP	8.21374e-09
GO:1901565	organonitrogen compound catabolic process	BP	8.21374e-09
GO:0016236	macroautophagy	BP	9.82826e-09
GO:1901564	organonitrogen compound metabolic process	BP	6.19754e-09
GO:0034248	regulation of cellular amide metabolic process	BP	2.97947e-08
GO:0033043	regulation of organelle organization	BP	3.25192e-08
GO:0016740	transferase activity	MF	5.58485e-09
GO:0009889	regulation of biosynthetic process	BP	1.93831e-08
GO:0010468	regulation of gene expression	BP	3.93547e-08
GO:0019219	regulation of nucleobase-containing compound metabolic process	BP	4.07539e-08
GO:0010604	positive regulation of macromolecule metabolic process	BP	4.50255e-08
GO:0070646	protein modification by small protein removal	BP	4.7908e-08
GO:0009893	positive regulation of metabolic process	BP	3.10818e-08
GO:0008134	transcription factor binding	MF	6.21895e-08
GO:0003712	transcription coregulator activity	MF	9.45686e-09
GO:0031326	regulation of cellular biosynthetic process	BP	7.28771e-08
GO:0031325	positive regulation of cellular metabolic process	BP	8.56717e-08
GO:0044249	cellular biosynthetic process	BP	4.02166e-08
GO:0016570	histone modification	BP	1.06132e-07
GO:1901576	organic substance biosynthetic process	BP	5.30309e-08
GO:0034655	nucleobase-containing compound catabolic process	BP	1.01021e-07
GO:0005085	guanyl-nucleotide exchange factor activity	MF	3.03635e-08
GO:0022607	cellular component assembly	BP	7.69268e-08
GO:0006412	translation	BP	2.27239e-07
GO:0048522	positive regulation of cellular process	BP	1.88468e-07
GO:1903827	regulation of cellular protein localization	BP	2.74569e-07
GO:0009058	biosynthetic process	BP	8.72856e-08
GO:0010556	regulation of macromolecule biosynthetic process	BP	3.80784e-07
GO:0031503	protein-containing complex localization	BP	1.06363e-07
GO:0034645	cellular macromolecule biosynthetic process	BP	3.1288e-07
GO:0006950	response to stress	BP	1.06426e-07
GO:0044770	cell cycle phase transition	BP	2.317e-07
GO:0048518	positive regulation of biological process	BP	2.47268e-07
GO:0051173	positive regulation of nitrogen compound metabolic process	BP	6.37772e-07
GO:0010564	regulation of cell cycle process	BP	6.37772e-07
GO:0009059	macromolecule biosynthetic process	BP	5.3419e-07
GO:0044772	mitotic cell cycle phase transition	BP	6.79476e-07
GO:0071431	tRNA-containing ribonucleoprotein complex export from nucleus	BP	7.60199e-07
GO:0043604	amide biosynthetic process	BP	1.02737e-06
GO:0071702	organic substance transport	BP	1.04533e-06
GO:0032386	regulation of intracellular transport	BP	1.46199e-06
GO:0043043	peptide biosynthetic process	BP	1.8101e-06
GO:0080135	regulation of cellular response to stress	BP	1.46098e-06
GO:0006518	peptide metabolic process	BP	1.47446e-06
GO:0080134	regulation of response to stress	BP	1.47446e-06
GO:0009896	positive regulation of catabolic process	BP	1.98223e-06
GO:0043933	protein-containing complex subunit organization	BP	1.07632e-06
GO:1903829	positive regulation of cellular protein localization	BP	1.73136e-06
GO:0043603	cellular amide metabolic process	BP	1.83645e-06
GO:0016192	vesicle-mediated transport	BP	1.83645e-06
GO:0051128	regulation of cellular component organization	BP	2.1849e-06
GO:0034654	nucleobase-containing compound biosynthetic process	BP	2.20083e-06
GO:0051252	regulation of RNA metabolic process	BP	3.14216e-06
GO:0018130	heterocycle biosynthetic process	BP	2.51475e-06
GO:1901265	nucleoside phosphate binding	MF	5.75484e-06
GO:0046700	heterocycle catabolic process	BP	2.70855e-06
GO:0050794	regulation of cellular process	BP	1.96919e-06
GO:0019438	aromatic compound biosynthetic process	BP	2.81075e-06
GO:0051031	tRNA transport	BP	4.42136e-06
GO:0044270	cellular nitrogen compound catabolic process	BP	3.09239e-06
GO:0000166	nucleotide binding	MF	6.37478e-06
GO:0022613	ribonucleoprotein complex biogenesis	BP	2.55256e-06
GO:0007346	regulation of mitotic cell cycle	BP	6.11023e-06
GO:1901362	organic cyclic compound biosynthetic process	BP	4.3323e-06
GO:0051130	positive regulation of cellular component organization	BP	6.17934e-06
GO:0019439	aromatic compound catabolic process	BP	4.60287e-06
GO:0006401	RNA catabolic process	BP	7.11331e-06
GO:0034622	cellular protein-containing complex assembly	BP	8.3472e-06
GO:0032606	type I interferon production	BP	4.75723e-06
GO:0004674	protein serine/threonine kinase activity	MF	3.2654e-05
GO:0019058	viral life cycle	BP	1.17005e-05
GO:0062012	regulation of small molecule metabolic process	BP	9.07291e-06
GO:0006508	proteolysis	BP	9.07291e-06
GO:1903008	organelle disassembly	BP	9.07291e-06
GO:0035639	purine ribonucleoside triphosphate binding	MF	3.2654e-05
GO:0140098	catalytic activity, acting on RNA	MF	3.15924e-06
GO:0005524	ATP binding	MF	1.69609e-05
GO:0003725	double-stranded RNA binding	MF	0.000107931
GO:0009895	negative regulation of catabolic process	BP	1.6974e-05
GO:0019787	ubiquitin-like protein transferase activity	MF	1.96746e-05
GO:0032479	regulation of type I interferon production	BP	2.16183e-05
GO:0006259	DNA metabolic process	BP	1.61259e-05
GO:0004842	ubiquitin-protein transferase activity	MF	5.81467e-05
GO:0017056	structural constituent of nuclear pore	MF	6.37983e-06
GO:0032553	ribonucleotide binding	MF	2.9691e-05
GO:0009891	positive regulation of biosynthetic process	BP	3.1173e-05
GO:0032555	purine ribonucleotide binding	MF	6.22668e-05
GO:0003713	transcription coactivator activity	MF	2.9691e-05
GO:0070925	organelle assembly	BP	2.54076e-05
GO:0042176	regulation of protein catabolic process	BP	3.51319e-05
GO:0051640	organelle localization	BP	2.08828e-05
GO:0032880	regulation of protein localization	BP	2.74187e-05
GO:0016772	transferase activity, transferring phosphorus-containing groups	MF	3.09337e-05
GO:0002252	immune effector process	BP	1.50971e-05
GO:1901361	organic cyclic compound catabolic process	BP	2.90564e-05
GO:0030554	adenyl nucleotide binding	MF	0.000163097
GO:0065003	protein-containing complex assembly	BP	2.90564e-05
GO:0035556	intracellular signal transduction	BP	2.28542e-05
GO:0043470	regulation of carbohydrate catabolic process	BP	4.03115e-05
GO:0002218	activation of innate immune response	BP	2.45862e-05
GO:0035257	nuclear hormone receptor binding	MF	9.36987e-05
GO:0006281	DNA repair	BP	5.89388e-05
GO:0045088	regulation of innate immune response	BP	5.91217e-05
GO:0031324	negative regulation of cellular metabolic process	BP	5.91217e-05
GO:0017076	purine nucleotide binding	MF	9.47926e-05
GO:0051172	negative regulation of nitrogen compound metabolic process	BP	6.35924e-05
GO:0050789	regulation of biological process	BP	2.83536e-05
GO:0016773	phosphotransferase activity, alcohol group as acceptor	MF	0.000118039
GO:0045321	leukocyte activation	BP	3.54408e-05
GO:0008144	drug binding	MF	3.01423e-05
GO:0000422	autophagy of mitochondrion	BP	0.000101526
GO:0061726	mitochondrion disassembly	BP	0.000125799
GO:0003724	RNA helicase activity	MF	0.00010576
GO:0071826	ribonucleoprotein complex subunit organization	BP	0.000105451
GO:0006974	cellular response to DNA damage stimulus	BP	0.000108817
GO:0048583	regulation of response to stimulus	BP	8.95129e-05
GO:0043467	regulation of generation of precursor metabolites and energy	BP	0.000150081
GO:0036459	thiol-dependent ubiquitinyl hydrolase activity	MF	0.000202867
GO:1901532	regulation of hematopoietic progenitor cell differentiation	BP	0.000153486
GO:0004843	thiol-dependent ubiquitin-specific protease activity	MF	0.000491799
GO:1902579	multi-organism localization	BP	6.21051e-05
GO:0044766	multi-organism transport	BP	9.75454e-05
GO:1902115	regulation of organelle assembly	BP	0.000147138
GO:0016050	vesicle organization	BP	0.000152362
GO:0101005	ubiquitinyl hydrolase activity	MF	0.000152138
GO:0006955	immune response	BP	7.70291e-05
GO:0060341	regulation of cellular localization	BP	0.000178287
GO:0051656	establishment of organelle localization	BP	0.000138806
GO:0032239	regulation of nucleobase-containing compound transport	BP	0.000231846
GO:0043487	regulation of RNA stability	BP	0.000140105
GO:0002263	cell activation involved in immune response	BP	0.000140105
GO:0051246	regulation of protein metabolic process	BP	0.00023878
GO:0000423	mitophagy	BP	0.00023878
GO:0022618	ribonucleoprotein complex assembly	BP	0.00023878
GO:0002520	immune system development	BP	9.1719e-05
GO:0019900	kinase binding	MF	0.00033182
GO:0006109	regulation of carbohydrate metabolic process	BP	0.000255609
GO:0044877	protein-containing complex binding	MF	7.11796e-05
GO:0044839	cell cycle G2/M phase transition	BP	0.000243634
GO:0006351	transcription, DNA-templated	BP	0.000295192
GO:0006479	protein methylation	BP	0.000266028
GO:0072594	establishment of protein localization to organelle	BP	0.000270578
GO:0043488	regulation of mRNA stability	BP	0.00027474
GO:0030097	hemopoiesis	BP	0.000345333
GO:0006342	chromatin silencing	BP	0.000234012
GO:0016197	endosomal transport	BP	0.000314568
GO:0046794	transport of virus	BP	0.000314568
GO:0006096	glycolytic process	BP	0.00038403
GO:0046966	thyroid hormone receptor binding	MF	0.00111181
GO:0009890	negative regulation of biosynthetic process	BP	0.000425665
GO:0045087	innate immune response	BP	0.000278321
GO:0032268	regulation of cellular protein metabolic process	BP	0.000425665
GO:0071375	cellular response to peptide hormone stimulus	BP	0.000425665
GO:0002366	leukocyte activation involved in immune response	BP	0.000375037
GO:0006757	ATP generation from ADP	BP	0.000375037
GO:0032774	RNA biosynthetic process	BP	0.000462584
GO:0048534	hematopoietic or lymphoid organ development	BP	0.000420012
GO:0016301	kinase activity	MF	0.000697907
GO:0051607	defense response to virus	BP	0.000367239
GO:0032868	response to insulin	BP	0.000559118
GO:0098732	macromolecule deacylation	BP	0.000559118
GO:0006517	protein deglycosylation	BP	0.000559118
GO:0140014	mitotic nuclear division	BP	0.000491589
GO:0032870	cellular response to hormone stimulus	BP	0.000491589
GO:0002444	myeloid leukocyte mediated immunity	BP	0.000519418
GO:0031349	positive regulation of defense response	BP	0.000612988
GO:0042393	histone binding	MF	0.000598035
GO:0000086	G2/M transition of mitotic cell cycle	BP	0.000621053
GO:0002758	innate immune response-activating signal transduction	BP	0.00057078
GO:0034976	response to endoplasmic reticulum stress	BP	0.000593043
GO:0043087	regulation of GTPase activity	BP	0.000706264
GO:0051052	regulation of DNA metabolic process	BP	0.000706264
GO:0043312	neutrophil degranulation	BP	0.000638433
GO:0016482	cytosolic transport	BP	0.000638433
GO:0043620	regulation of DNA-templated transcription in response to stress	BP	0.000648983
GO:0007264	small GTPase mediated signal transduction	BP	0.00067229
GO:0016052	carbohydrate catabolic process	BP	0.00067229
GO:0031625	ubiquitin protein ligase binding	MF	0.00188879
GO:0007059	chromosome segregation	BP	0.000394736
GO:1902531	regulation of intracellular signal transduction	BP	0.000838767
GO:0061630	ubiquitin protein ligase activity	MF	0.00188879
GO:0006999	nuclear pore organization	BP	0.000740701
GO:0048519	negative regulation of biological process	BP	0.000663099
GO:0036230	granulocyte activation	BP	0.000770123
GO:0010603	regulation of cytoplasmic mRNA processing body assembly	BP	0.000925771
GO:0070201	regulation of establishment of protein localization	BP	0.000988673
GO:0008276	protein methyltransferase activity	MF	0.000961376
GO:0036094	small molecule binding	MF	0.000312767
GO:0044390	ubiquitin-like protein conjugating enzyme binding	MF	0.00145512
GO:0051301	cell division	BP	0.000498318
GO:0051427	hormone receptor binding	MF	0.00145512
GO:0034605	cellular response to heat	BP	0.000927084
GO:0016571	histone methylation	BP	0.0011227
GO:1901292	nucleoside phosphate catabolic process	BP	0.0011227
GO:0098780	response to mitochondrial depolarisation	BP	0.00096494
GO:0002446	neutrophil mediated immunity	BP	0.00116853
GO:0140030	modification-dependent protein binding	MF	0.00111931
GO:0009408	response to heat	BP	0.000918426
GO:0048285	organelle fission	BP	0.0010434
GO:0050778	positive regulation of immune response	BP	0.00127858
GO:0008757	S-adenosylmethionine-dependent methyltransferase activity	MF	0.00281007
GO:0009132	nucleoside diphosphate metabolic process	BP	0.00134508
GO:0007034	vacuolar transport	BP	0.00117683
GO:1901698	response to nitrogen compound	BP	0.00104682
GO:0043299	leukocyte degranulation	BP	0.00108332
GO:0090087	regulation of peptide transport	BP	0.00141407
GO:0006754	ATP biosynthetic process	BP	0.00151371
GO:0051716	cellular response to stimulus	BP	0.000782124
GO:0031334	positive regulation of protein complex assembly	BP	0.00162225
GO:0044389	ubiquitin-like protein ligase binding	MF	0.00234257
GO:0032204	regulation of telomere maintenance	BP	0.00129451
GO:0002275	myeloid cell activation involved in immune response	BP	0.0015322
GO:0030522	intracellular receptor signaling pathway	BP	0.00129451
GO:0010243	response to organonitrogen compound	BP	0.00159804
GO:0004672	protein kinase activity	MF	0.00169935
GO:0070498	interleukin-1-mediated signaling pathway	BP	0.0018482
GO:0001775	cell activation	BP	0.000915407
GO:0070491	repressing transcription factor binding	MF	0.00256723
GO:0009266	response to temperature stimulus	BP	0.00149148
GO:0002274	myeloid leukocyte activation	BP	0.00178591
GO:0019904	protein domain specific binding	MF	0.001817
GO:0016279	protein-lysine N-methyltransferase activity	MF	0.00265907
GO:0071310	cellular response to organic substance	BP	0.0018775
GO:1901653	cellular response to peptide	BP	0.00214332
GO:0006013	mannose metabolic process	BP	0.00214332
GO:0004726	non-membrane spanning protein tyrosine phosphatase activity	MF	0.00424175
GO:0032200	telomere organization	BP	0.00216283
GO:0061659	ubiquitin-like protein ligase activity	MF	0.00266163
GO:0043168	anion binding	MF	0.00191795
GO:0019318	hexose metabolic process	BP	0.00198798
GO:0060218	hematopoietic stem cell differentiation	BP	0.00217528
GO:0018022	peptidyl-lysine methylation	BP	0.00229656
GO:0034340	response to type I interferon	BP	0.00234122
GO:0003714	transcription corepressor activity	MF	0.00212763
GO:0043414	macromolecule methylation	BP	0.00201828
GO:0060337	type I interferon signaling pathway	BP	0.00253071
GO:0007249	I-kappaB kinase/NF-kappaB signaling	BP	0.00239971
GO:0050776	regulation of immune response	BP	0.00239971
GO:0051193	regulation of cofactor metabolic process	BP	0.00264879
GO:0019079	viral genome replication	BP	0.00264879
GO:0072525	pyridine-containing compound biosynthetic process	BP	0.00267817
GO:0009615	response to virus	BP	0.00218087
GO:0008234	cysteine-type peptidase activity	MF	0.0056228
GO:0005975	carbohydrate metabolic process	BP	0.00237797
GO:0002253	activation of immune response	BP	0.00160151
GO:0009108	coenzyme biosynthetic process	BP	0.00307489
GO:0043254	regulation of protein complex assembly	BP	0.00296449
GO:0006903	vesicle targeting	BP	0.00160151
GO:0046434	organophosphate catabolic process	BP	0.00301306
GO:0051234	establishment of localization	BP	0.00165061
GO:0006140	regulation of nucleotide metabolic process	BP	0.00348429
GO:0051642	centrosome localization	BP	0.00284938
GO:0042974	retinoic acid receptor binding	MF	0.0062304
GO:0072524	pyridine-containing compound metabolic process	BP	0.00343426
GO:0022411	cellular component disassembly	BP	0.00284938
GO:0003727	single-stranded RNA binding	MF	0.0062304
GO:0001098	basal transcription machinery binding	MF	0.00337222
GO:0001099	basal RNA polymerase II transcription machinery binding	MF	0.00497294
GO:0048193	Golgi vesicle transport	BP	0.00386924
GO:0006810	transport	BP	0.00319232
GO:0038061	NIK/NF-kappaB signaling	BP	0.0039255
GO:0044087	regulation of cellular component biogenesis	BP	0.00326038
GO:0002474	antigen processing and presentation of peptide antigen via MHC class I	BP	0.00404436
GO:0045787	positive regulation of cell cycle	BP	0.00440121
GO:0097367	carbohydrate derivative binding	MF	0.00169004
GO:0000819	sister chromatid segregation	BP	0.00418713
GO:0004691	cAMP-dependent protein kinase activity	MF	0.00379184
GO:2000197	regulation of ribonucleoprotein complex localization	BP	0.00443758
GO:0008135	translation factor activity, RNA binding	MF	0.00684288
GO:0000280	nuclear division	BP	0.00449587
GO:0007033	vacuole organization	BP	0.00431141
GO:0005996	monosaccharide metabolic process	BP	0.00366417
GO:0030098	lymphocyte differentiation	BP	0.00449744
GO:0046649	lymphocyte activation	BP	0.00456616
GO:0042054	histone methyltransferase activity	MF	0.0062166
GO:0034097	response to cytokine	BP	0.0046355
GO:0061842	microtubule organizing center localization	BP	0.0025353
GO:0032452	histone demethylase activity	MF	0.0041161
GO:0070076	histone lysine demethylation	BP	0.0049445
GO:0060090	molecular adaptor activity	MF	0.00185215
GO:0042752	regulation of circadian rhythm	BP	0.00395841
GO:0006733	oxidoreduction coenzyme metabolic process	BP	0.00505539
GO:0016462	pyrophosphatase activity	MF	0.00743128
GO:0051219	phosphoprotein binding	MF	0.00418131
GO:0000910	cytokinesis	BP	0.00423774
GO:0043434	response to peptide hormone	BP	0.00518336
GO:0071103	DNA conformation change	BP	0.00545803
GO:0016787	hydrolase activity	MF	0.00194791
GO:0016817	hydrolase activity, acting on acid anhydrides	MF	0.00436676
GO:0016818	hydrolase activity, acting on acid anhydrides, in phosphorus-containing anhydrides	MF	0.00688266
GO:0002443	leukocyte mediated immunity	BP	0.00436049
GO:0010033	response to organic substance	BP	0.00436049
GO:0002220	innate immune response activating cell surface receptor signaling pathway	BP	0.00572341
GO:0017124	SH3 domain binding	MF	0.00688266
GO:0016246	RNA interference	BP	0.0057388
GO:0045786	negative regulation of cell cycle	BP	0.00588262
GO:0031490	chromatin DNA binding	MF	0.00457209
GO:0016896	exoribonuclease activity, producing 5,-phosphomonoesters	MF	0.00799695
GO:0018024	histone-lysine N-methyltransferase activity	MF	0.00799695
GO:0071417	cellular response to organonitrogen compound	BP	0.00600513
GO:0019362	pyridine nucleotide metabolic process	BP	0.0061826
GO:0032259	methylation	BP	0.00328856
GO:0006900	vesicle budding from membrane	BP	0.00617913
GO:0071345	cellular response to cytokine stimulus	BP	0.0063236
GO:1904951	positive regulation of establishment of protein localization	BP	0.00617913
GO:0048524	positive regulation of viral process	BP	0.0063236
GO:0032607	interferon-alpha production	BP	0.00626694
GO:0007020	microtubule nucleation	BP	0.00626694
GO:0044089	positive regulation of cellular component biogenesis	BP	0.00626694
GO:0002757	immune response-activating signal transduction	BP	0.00547153
GO:0002244	hematopoietic progenitor cell differentiation	BP	0.00677724
GO:0072384	organelle transport along microtubule	BP	0.00689062
GO:0034404	nucleobase-containing small molecule biosynthetic process	BP	0.00691599
GO:1901566	organonitrogen compound biosynthetic process	BP	0.00696715
GO:0031593	polyubiquitin modification-dependent protein binding	MF	0.00928529
GO:0097193	intrinsic apoptotic signaling pathway	BP	0.00723508
GO:0060271	cilium assembly	BP	0.00789054
GO:0033238	regulation of cellular amine metabolic process	BP	0.00797948
GO:0006521	regulation of cellular amino acid metabolic process	BP	0.00797948
GO:0042826	histone deacetylase binding	MF	0.00975979
GO:0007041	lysosomal transport	BP	0.00814249
GO:1901699	cellular response to nitrogen compound	BP	0.0079582
GO:0050792	regulation of viral process	BP	0.00840535
GO:0016577	histone demethylation	BP	0.00812495
GO:0060148	positive regulation of posttranscriptional gene silencing	BP	0.00840535
GO:0031624	ubiquitin conjugating enzyme binding	MF	0.0114346
GO:0001819	positive regulation of cytokine production	BP	0.00840535
GO:0016237	lysosomal microautophagy	BP	0.00812495
GO:0036476	neuron death in response to hydrogen peroxide	BP	0.00840535
GO:0002372	myeloid dendritic cell cytokine production	BP	0.00840535
GO:0044782	cilium organization	BP	0.00812495
GO:0098813	nuclear chromosome segregation	BP	0.00719856
GO:0002764	immune response-regulating signaling pathway	BP	0.00719949
GO:0043903	regulation of symbiosis, encompassing mutualism through parasitism	BP	0.00835015
GO:0071824	protein-DNA complex subunit organization	BP	0.00835015
GO:0003677	DNA binding	MF	0.0105957
GO:0006796	phosphate-containing compound metabolic process	BP	0.00835015
GO:0043618	regulation of transcription from RNA polymerase II promoter in response to stress	BP	0.00891862
GO:0043175	RNA polymerase core enzyme binding	MF	0.011709
GO:0070063	RNA polymerase binding	MF	0.0107191
GO:0043401	steroid hormone mediated signaling pathway	BP	0.00919869
GO:0004527	exonuclease activity	MF	0.0121317
GO:1900076	regulation of cellular response to insulin stimulus	BP	0.00941345
GO:0030518	intracellular steroid hormone receptor signaling pathway	BP	0.00953011
GO:1902850	microtubule cytoskeleton organization involved in mitosis	BP	0.00991786
GO:0006997	nucleus organization	BP	0.0104024
GO:0006793	phosphorus metabolic process	BP	0.00987463
GO:0036002	pre-mRNA binding	MF	0.0137911
GO:1903706	regulation of hemopoiesis	BP	0.0109881
GO:0002684	positive regulation of immune system process	BP	0.0109881
GO:0006310	DNA recombination	BP	0.0122026
GO:0031647	regulation of protein stability	BP	0.0102149
GO:0120031	plasma membrane bounded cell projection assembly	BP	0.0125161
GO:0033631	cell-cell adhesion mediated by integrin	BP	0.0114527
GO:1901652	response to peptide	BP	0.0114527
GO:0007017	microtubule-based process	BP	0.00753522
GO:0031347	regulation of defense response	BP	0.0129374
GO:0048523	negative regulation of cellular process	BP	0.0117997
GO:0043900	regulation of multi-organism process	BP	0.0111196
GO:0097711	ciliary basal body-plasma membrane docking	BP	0.0120511
GO:1903513	endoplasmic reticulum to cytosol transport	BP	0.012237
GO:0003729	mRNA binding	MF	0.0152339
GO:0030695	GTPase regulator activity	MF	0.015852
GO:0045296	cadherin binding	MF	0.015852
GO:0004532	exoribonuclease activity	MF	0.015852
GO:0097352	autophagosome maturation	BP	0.0146291
GO:0006482	protein demethylation	BP	0.0121643
GO:0040001	establishment of mitotic spindle localization	BP	0.0146291
GO:0019901	protein kinase binding	MF	0.0152339
GO:0051595	response to methylglyoxal	BP	0.0148321
GO:1990442	intrinsic apoptotic signaling pathway in response to nitrosative stress	BP	0.0148321
GO:0016422	mRNA (2,-O-methyladenosine-N6-)-methyltransferase activity	MF	0.0152339
GO:0008170	N-methyltransferase activity	MF	0.0152339
GO:0007005	mitochondrion organization	BP	0.0137395
GO:0009755	hormone-mediated signaling pathway	BP	0.0125837
GO:0019083	viral transcription	BP	0.0149699
GO:1990841	promoter-specific chromatin binding	MF	0.0137696
GO:0007265	Ras protein signal transduction	BP	0.0161886
GO:0042590	antigen processing and presentation of exogenous peptide antigen via MHC class I	BP	0.0164919
GO:0004690	cyclic nucleotide-dependent protein kinase activity	MF	0.00692385
GO:0046626	regulation of insulin receptor signaling pathway	BP	0.0166733
GO:0050790	regulation of catalytic activity	BP	0.0151436
GO:0198738	cell-cell signaling by wnt	BP	0.0152483
GO:0000993	RNA polymerase II complex binding	MF	0.0179028
GO:1900077	negative regulation of cellular response to insulin stimulus	BP	0.0183068
GO:0031267	small GTPase binding	MF	0.0179028
GO:0008168	methyltransferase activity	MF	0.0212116
GO:0008022	protein C-terminus binding	MF	0.0172827
GO:0043902	positive regulation of multi-organism process	BP	0.0184648
GO:0044093	positive regulation of molecular function	BP	0.0163493
GO:1904356	regulation of telomere maintenance via telomere lengthening	BP	0.0185735
GO:0051225	spindle assembly	BP	0.0185735
GO:0002682	regulation of immune system process	BP	0.0164449
GO:0009628	response to abiotic stimulus	BP	0.012323
GO:0070087	chromo shadow domain binding	MF	0.0221763
GO:2000253	positive regulation of feeding behavior	BP	0.0202492
GO:0006287	base-excision repair, gap-filling	BP	0.0202492
GO:0051188	cofactor biosynthetic process	BP	0.019611
GO:2000736	regulation of stem cell differentiation	BP	0.0207465
GO:0030031	cell projection assembly	BP	0.020198
GO:0090407	organophosphate biosynthetic process	BP	0.020198
GO:1905037	autophagosome organization	BP	0.0217294
GO:0042254	ribosome biogenesis	BP	0.0206096
GO:0019080	viral gene expression	BP	0.0220632
GO:0010565	regulation of cellular ketone metabolic process	BP	0.0221082
GO:0033209	tumor necrosis factor-mediated signaling pathway	BP	0.0221082
GO:0140097	catalytic activity, acting on DNA	MF	0.00940828
GO:0002699	positive regulation of immune effector process	BP	0.0221344
GO:0009141	nucleoside triphosphate metabolic process	BP	0.0225734
GO:0005096	GTPase activator activity	MF	0.0252929
GO:0016055	Wnt signaling pathway	BP	0.0227141
GO:0009966	regulation of signal transduction	BP	0.0226618
GO:0016410	N-acyltransferase activity	MF	0.024111
GO:0098542	defense response to other organism	BP	0.0230733
GO:1902017	regulation of cilium assembly	BP	0.0239473
GO:0006896	Golgi to vacuole transport	BP	0.0231228
GO:2001038	regulation of cellular response to drug	BP	0.0231228
GO:0042754	negative regulation of circadian rhythm	BP	0.0258344
GO:0044804	autophagy of nucleus	BP	0.0258344
GO:0033558	protein deacetylase activity	MF	0.0255829
GO:0036475	neuron death in response to oxidative stress	BP	0.025998
GO:0035258	steroid hormone receptor binding	MF	0.0270322
GO:0045017	glycerolipid biosynthetic process	BP	0.0260691
GO:0071456	cellular response to hypoxia	BP	0.0260691
GO:0009123	nucleoside monophosphate metabolic process	BP	0.0282891
GO:0031369	translation initiation factor binding	MF	0.0256904
GO:0051059	NF-kappaB binding	MF	0.0316283
GO:0007623	circadian rhythm	BP	0.0183421
GO:0006006	glucose metabolic process	BP	0.0282891
GO:0016310	phosphorylation	BP	0.0282891
GO:0065009	regulation of molecular function	BP	0.0183421
GO:0006952	defense response	BP	0.0260143
GO:0006897	endocytosis	BP	0.0286852
GO:0000070	mitotic sister chromatid segregation	BP	0.0283604
GO:0070887	cellular response to chemical stimulus	BP	0.0268254
GO:0048194	Golgi vesicle budding	BP	0.0310334
GO:0035966	response to topologically incorrect protein	BP	0.0278218
GO:0051650	establishment of vesicle localization	BP	0.0296993
GO:0046034	ATP metabolic process	BP	0.0296993
GO:0016311	dephosphorylation	BP	0.0313063
GO:1902116	negative regulation of organelle assembly	BP	0.0319516
GO:0060142	regulation of syncytium formation by plasma membrane fusion	BP	0.032527
GO:0072522	purine-containing compound biosynthetic process	BP	0.0327991
GO:0140056	organelle localization by membrane tethering	BP	0.0298176
GO:0032205	negative regulation of telomere maintenance	BP	0.0324536
GO:0006986	response to unfolded protein	BP	0.0324536
GO:0006901	vesicle coating	BP	0.0347824
GO:0046685	response to arsenic-containing substance	BP	0.031476
GO:0003697	single-stranded DNA binding	MF	0.0354467
GO:0006650	glycerophospholipid metabolic process	BP	0.0354091
GO:0061024	membrane organization	BP	0.032661
GO:0016624	oxidoreductase activity, acting on the aldehyde or oxo group of donors, disulfide as acceptor	MF	0.0428043
GO:0090110	cargo loading into COPII-coated vesicle	BP	0.0367127
GO:0008047	enzyme activator activity	MF	0.0351538
GO:0031491	nucleosome binding	MF	0.0351538
GO:0022406	membrane docking	BP	0.0262646
GO:0007051	spindle organization	BP	0.039217
GO:0043201	response to leucine	BP	0.0415495
GO:0032451	demethylase activity	MF	0.0185773
GO:0016741	transferase activity, transferring one-carbon groups	MF	0.0372486
GO:0036474	cell death in response to hydrogen peroxide	BP	0.0420843
GO:0070577	lysine-acetylated histone binding	MF	0.0479981
GO:0140033	acetylation-dependent protein binding	MF	0.0479981
GO:0046931	pore complex assembly	BP	0.0434254
GO:1990381	ubiquitin-specific protease binding	MF	0.0433337
GO:0004679	AMP-activated protein kinase activity	MF	0.0187403
GO:0062028	regulation of stress granule assembly	BP	0.0434254
GO:0034061	DNA polymerase activity	MF	0.0376933
GO:1903201	regulation of oxidative stress-induced cell death	BP	0.0434254
GO:0051648	vesicle localization	BP	0.0428491
GO:0048753	pigment granule organization	BP	0.0442376
GO:0010256	endomembrane system organization	BP	0.0403016
GO:0030101	natural killer cell activation	BP	0.043329
GO:0019915	lipid storage	BP	0.0403016
GO:0048284	organelle fusion	BP	0.0438574
GO:0036294	cellular response to decreased oxygen levels	BP	0.0467177
GO:0097190	apoptotic signaling pathway	BP	0.0421767
GO:0008654	phospholipid biosynthetic process	BP	0.0469119
GO:0009267	cellular response to starvation	BP	0.0469119
GO:0060589	nucleoside-triphosphatase regulator activity	MF	0.0429714
GO:0007062	sister chromatid cohesion	BP	0.0452428
GO:0035967	cellular response to topologically incorrect protein	BP	0.049312
GO:0051651	maintenance of location in cell	BP	0.0342914
GO:0071453	cellular response to oxygen levels	BP	0.049312
GO:0034629	cellular protein-containing complex localization	BP	0.0464831
GO:0019884	antigen processing and presentation of exogenous antigen	BP	0.0467676
GO:0001562	response to protozoan	BP	0.0490357
GO:0006984	ER-nucleus signaling pathway	BP	0.0490357
GO:0051653	spindle localization	BP	0.0490357
GO:0048199	vesicle targeting, to, from or within Golgi	BP	0.0495247
R-HSA-159236	Transport of Mature mRNA derived from an Intron-Containing Transcript	Reactome	2.67595e-08
R-HSA-72202	Transport of Mature Transcript to Cytoplasm	Reactome	2.67595e-08
R-HSA-72203	Processing of Capped Intron-Containing Pre-mRNA	Reactome	3.17727e-07
Pathway_TCR	TCR	NetPath	2.38378e-06
R-HSA-3247509	Chromatin modifying enzymes	Reactome	6.92771e-06
R-HSA-4839726	Chromatin organization	Reactome	6.92771e-06
R-HSA-2990846	SUMOylation	Reactome	1.19064e-05
R-HSA-3108232	SUMO E3 ligases SUMOylate target proteins	Reactome	3.05281e-05
R-HSA-199991	Membrane Trafficking	Reactome	4.04002e-05
R-HSA-168325	Viral Messenger RNA Synthesis	Reactome	0.000105947
R-HSA-168273	Influenza Viral RNA Transcription and Replication	Reactome	0.000105947
Lysine metabolism	Lysine metabolism	EHMN	0.000105947
R-HSA-5653656	Vesicle-mediated transport	Reactome	0.000105947
R-HSA-180910	Vpr-mediated nuclear import of PICs	Reactome	0.000109713
R-HSA-165054	Rev-mediated nuclear export of HIV RNA	Reactome	0.000109713
R-HSA-177243	Interactions of Rev with host cellular proteins	Reactome	0.000120279
path:hsa03013	RNA transport	KEGG	0.000132303
R-HSA-70171	Glycolysis	Reactome	0.000159517
R-HSA-3371556	Cellular response to heat stress	Reactome	0.000159517
R-HSA-170822	Regulation of Glucokinase by Glucokinase Regulatory Protein	Reactome	0.000192065
R-HSA-180746	Nuclear import of Rev protein	Reactome	0.000202623
R-HSA-3301854	Nuclear Pore Complex (NPC) Disassembly	Reactome	0.000202623
R-HSA-176033	Interactions of Vpr with host cellular proteins	Reactome	0.000295011
R-HSA-9029569	NR1H3 & NR1H2 regulate gene expression linked to cholesterol transport and efflux	Reactome	0.000295011
R-HSA-8948700	Competing endogenous RNAs (ceRNAs) regulate PTEN translation	Reactome	0.000379604
R-HSA-8943723	Regulation of PTEN mRNA translation	Reactome	0.000379604
R-HSA-9022692	Regulation of MECP2 expression and activity	Reactome	0.000379604
R-HSA-8953854	Metabolism of RNA	Reactome	0.000379604
R-HSA-4615885	SUMOylation of DNA replication proteins	Reactome	0.000379604
R-HSA-162909	Host Interactions of HIV factors	Reactome	0.000410717
R-HSA-211000	Gene Silencing by RNA	Reactome	0.00041261
R-HSA-4570464	SUMOylation of RNA binding proteins	Reactome	0.000466138
R-HSA-4085377	SUMOylation of SUMOylation proteins	Reactome	0.000466138
R-HSA-168928	DDX58/IFIH1-mediated induction of interferon-alpha/beta	Reactome	0.000466138
R-HSA-168255	Influenza Infection	Reactome	0.000466138
R-HSA-1834949	Cytosolic sensors of pathogen-associated DNA	Reactome	0.000466138
R-HSA-68886	M Phase	Reactome	0.000504116
R-HSA-69278	Cell Cycle, Mitotic	Reactome	0.000553864
R-HSA-168256	Immune System	Reactome	0.000553864
R-HSA-3108214	SUMOylation of DNA damage response and repair proteins	Reactome	0.000553864
Prostaglandin formation from dihomo gama-linoleic acid	Prostaglandin formation from dihomo gama-linoleic acid	EHMN	0.000582488
R-HSA-8853884	Transcriptional Regulation by VENTX	Reactome	0.000582488
R-HSA-168249	Innate Immune System	Reactome	0.000620205
R-HSA-1640170	Cell Cycle	Reactome	0.000620205
R-HSA-5688426	Deubiquitination	Reactome	0.000620205
path:hsa05169	Epstein-Barr virus infection	KEGG	0.000620205
R-HSA-162906	HIV Infection	Reactome	0.000707686
R-HSA-9024446	NR1H2 and NR1H3-mediated signaling	Reactome	0.000719271
R-HSA-597592	Post-translational protein modification	Reactome	0.000897011
None	IL-1 NFkB	INOH	0.000897011
R-HSA-5578749	Transcriptional regulation by small RNAs	Reactome	0.000985839
R-HSA-1606322	ZBP1(DAI) mediated induction of type I IFNs	Reactome	0.00108761
R-HSA-9609646	HCMV Infection	Reactome	0.00112872
path:hsa04120	Ubiquitin mediated proteolysis	KEGG	0.00124042
R-HSA-426496	Post-transcriptional silencing by small RNAs	Reactome	0.00129884
R-HSA-3371453	Regulation of HSF1-mediated heat shock response	Reactome	0.00129947
Methionine and cysteine metabolism	Methionine and cysteine metabolism	EHMN	0.00129947
R-HSA-3232142	SUMOylation of ubiquitinylation proteins	Reactome	0.0014263
Vitamin B5 - CoA biosynthesis from pantothenate	Vitamin B5 - CoA biosynthesis from pantothenate	EHMN	0.00146942
R-HSA-9609690	HCMV Early Events	Reactome	0.00156966
path:hsa05014	Amyotrophic lateral sclerosis	KEGG	0.00171495
tnfpathway	TNF receptor signaling pathway	PID	0.00171495
WP411	mRNA Processing	Wikipathways	0.00171495
R-HSA-2980766	Nuclear Envelope Breakdown	Reactome	0.00172978
R-HSA-983169	Class I MHC mediated antigen processing & presentation	Reactome	0.00172978
R-HSA-70326	Glucose metabolism	Reactome	0.0018093
Pathway_TNFalpha	TNFalpha	NetPath	0.00181715
Squalene and cholesterol biosynthesis	Squalene and cholesterol biosynthesis	EHMN	0.00181715
R-HSA-5689880	Ub-specific processing proteases	Reactome	0.00181715
R-HSA-9615933	Postmitotic nuclear pore complex (NPC) reformation	Reactome	0.00181715
Vitamin D3 (cholecalciferol) metabolism	Vitamin D3 (cholecalciferol) metabolism	EHMN	0.00181715
None	TLR NFkB	INOH	0.0018766
R-HSA-983168	Antigen processing: Ubiquitination & Proteasome degradation	Reactome	0.00198639
R-HSA-162599	Late Phase of HIV Life Cycle	Reactome	0.00206066
path:hsa04140	Autophagy - animal	KEGG	0.00240545
R-HSA-392499	Metabolism of proteins	Reactome	0.00292309
R-HSA-8876198	RAB GEFs exchange GTP for GDP on RABs	Reactome	0.00296842
path:hsa03050	Proteasome	KEGG	0.00299694
R-HSA-2262752	Cellular responses to stress	Reactome	0.00299909
R-HSA-9007101	Rab regulation of trafficking	Reactome	0.00351682
R-HSA-199992	trans-Golgi Network Vesicle Budding	Reactome	0.00358598
Pentose phosphate pathway	Pentose phosphate pathway	EHMN	0.00367747
R-HSA-162587	HIV Life Cycle	Reactome	0.0038052
R-HSA-72187	mRNA 3,-end processing	Reactome	0.00398907
R-HSA-6807070	PTEN Regulation	Reactome	0.00403632
Pathway_EGFR1	EGFR1	NetPath	0.00474549
R-HSA-3700989	Transcriptional Regulation by TP53	Reactome	0.00480251
Pathway_AndrogenReceptor	AndrogenReceptor	NetPath	0.00480251
None	IL-1 JNK	INOH	0.00480251
R-HSA-6784531	tRNA processing in the nucleus	Reactome	0.00480251
None	IL-1 p38	INOH	0.00491877
nfkappabalternativepathway	Alternative NF-kappaB pathway	PID	0.00526241
WP3865	Novel intracellular components of RIG-I-like receptor (RLR) pathway	Wikipathways	0.00526529
Putative anti-Inflammatory metabolites formation from EPA	Putative anti-Inflammatory metabolites formation from EPA	EHMN	0.00536827
WP2011	SREBF and miR33 in cholesterol and lipid homeostasis	Wikipathways	0.00536827
R-HSA-933542	TRAF6 mediated NF-kB activation	Reactome	0.00536827
Selenoamino acid metabolism	Selenoamino acid metabolism	EHMN	0.00595906
R-HSA-8953897	Cellular responses to external stimuli	Reactome	0.00602118
path:hsa05135	Yersinia infection	KEGG	0.00602118
path:hsa04066	HIF-1 signaling pathway	KEGG	0.00646343
R-HSA-1643685	Disease	Reactome	0.00657056
None	TLR p38	INOH	0.00688874
R-HSA-9612973	Autophagy	Reactome	0.0073847
R-HSA-3214841	PKMTs methylate histone lysines	Reactome	0.0073847
None	CD4 T cell receptor signaling-NFkB cascade	INOH	0.0073847
Aminosugars metabolism	Aminosugars metabolism	EHMN	0.00787089
De novo fatty acid biosynthesis	De novo fatty acid biosynthesis	EHMN	0.00864947
Vitamin B3 (nicotinate and nicotinamide) metabolism	Vitamin B3 (nicotinate and nicotinamide) metabolism	EHMN	0.00940725
WP2034	Leptin signaling pathway	Wikipathways	0.00981013
path:hsa04137	Mitophagy - animal	KEGG	0.0100887
Pathway_KitReceptor	KitReceptor	NetPath	0.0121741
None	TLR JNK	INOH	0.0124026
R-HSA-1169408	ISG15 antiviral mechanism	Reactome	0.0126794
R-HSA-1632852	Macroautophagy	Reactome	0.0128834
path:hsa03040	Spliceosome	KEGG	0.0128834
s1ppathway	srebp control of lipid synthesis	BioCarta	0.0128834
R-HSA-933543	NF-kB activation through FADD/RIP-1 pathway mediated by caspase-8 and -10	Reactome	0.0128834
R-HSA-1810476	RIP-mediated NFkB activation via ZBP1	Reactome	0.0128834
path:hsa05131	Shigellosis	KEGG	0.012954
WP4352	Ciliary landscape	Wikipathways	0.012988
R-HSA-72163	mRNA Splicing - Major Pathway	Reactome	0.0129968
Pathway_TSLP	TSLP	NetPath	0.0133
R-HSA-4551638	SUMOylation of chromatin organization proteins	Reactome	0.0141113
R-HSA-5607764	CLEC7A (Dectin-1) signaling	Reactome	0.0157176
path:hsa04141	Protein processing in endoplasmic reticulum	KEGG	0.0157855
R-HSA-72172	mRNA Splicing	Reactome	0.0157855
path:hsa04136	Autophagy - other	KEGG	0.0157855
R-HSA-73856	RNA Polymerase II Transcription Termination	Reactome	0.0163812
R-HSA-74160	Gene expression (Transcription)	Reactome	0.0165788
R-HSA-6798695	Neutrophil degranulation	Reactome	0.0165788
R-HSA-432722	Golgi Associated Vesicle Biogenesis	Reactome	0.016631
R-HSA-68882	Mitotic Anaphase	Reactome	0.0168481
R-HSA-68877	Mitotic Prometaphase	Reactome	0.0168481
R-HSA-68875	Mitotic Prophase	Reactome	0.0178781
R-HSA-2995410	Nuclear Envelope (NE) Reassembly	Reactome	0.0180995
R-HSA-2555396	Mitotic Metaphase and Anaphase	Reactome	0.018412
path:hsa04622	RIG-I-like receptor signaling pathway	KEGG	0.0195736
R-HSA-380270	Recruitment of mitotic centrosome proteins and complexes	Reactome	0.0199149
R-HSA-380287	Centrosome maturation	Reactome	0.0199149
R-HSA-1169410	Antiviral mechanism by IFN-stimulated genes	Reactome	0.0219006
R-HSA-380259	Loss of Nlp from mitotic centrosomes	Reactome	0.0219006
R-HSA-380284	Loss of proteins required for interphase microtubule organization from the centrosome	Reactome	0.0219006
R-HSA-3134973	LRR FLII-interacting protein 1 (LRRFIP1) activates type I IFN production	Reactome	0.022237
None	CD4 T cell receptor signaling	INOH	0.022237
path:hsa05162	Measles	KEGG	0.022237
None	TNF	INOH	0.0222742
R-HSA-8951664	Neddylation	Reactome	0.0234205
R-HSA-5607761	Dectin-1 mediated noncanonical NF-kB signaling	Reactome	0.0242806
R-HSA-5676590	NIK-->noncanonical NF-kB signaling	Reactome	0.0242806
R-HSA-9012999	RHO GTPase cycle	Reactome	0.025149
path:hsa00310	Lysine degradation	KEGG	0.027166
R-HSA-8986944	Transcriptional Regulation by MECP2	Reactome	0.027166
WP2369	Histone Modifications	Wikipathways	0.0275
Vitamin E metabolism	Vitamin E metabolism	EHMN	0.0275
R-HSA-2565942	Regulation of PLK1 Activity at G2/M Transition	Reactome	0.0275
R-HSA-72306	tRNA processing	Reactome	0.0277862
R-HSA-400253	Circadian Clock	Reactome	0.0277862
R-HSA-5218859	Regulated Necrosis	Reactome	0.0277862
Glycolysis and Gluconeogenesis	Glycolysis and Gluconeogenesis	EHMN	0.0301345
path:hsa05160	Hepatitis C	KEGG	0.0306504
R-HSA-9716542	Signaling by Rho GTPases, Miro GTPases and RHOBTB3	Reactome	0.0315072
WP395	IL-4 signaling pathway	Wikipathways	0.0330004
R-HSA-8854518	AURKA Activation by TPX2	Reactome	0.0330004
path:hsa05203	Viral carcinogenesis	KEGG	0.0330004
R-HSA-3270619	IRF3-mediated induction of type I IFN	Reactome	0.0330004
PWY-5084	2-oxoglutarate decarboxylation to succinyl-CoA	HumanCyc	0.0330004
R-HSA-1606341	IRF3 mediated activation of type 1 IFN	Reactome	0.0330004
egfpathway	egf signaling pathway	BioCarta	0.0330004
path:hsa05017	Spinocerebellar ataxia	KEGG	0.0330004
Pyrimidine metabolism	Pyrimidine metabolism	EHMN	0.0330004
R-HSA-166016	Toll Like Receptor 4 (TLR4) Cascade	Reactome	0.0338338
WP4912	SARS coronavirus and innate immunity	Wikipathways	0.0338338
R-HSA-380320	Recruitment of NuMA to mitotic centrosomes	Reactome	0.0342621
path:hsa05235	PD-L1 expression and PD-1 checkpoint pathway in cancer	KEGG	0.0365298
R-HSA-5689603	UCH proteinases	Reactome	0.0365298
R-HSA-1280218	Adaptive Immune System	Reactome	0.0384739
igf1mtorpathway	skeletal muscle hypertrophy is regulated via akt-mtor pathway	BioCarta	0.0396583
WP4666	Hepatitis B infection	Wikipathways	0.0398383
R-HSA-426486	Small interfering RNA (siRNA) biogenesis	Reactome	0.0407153
WP4880	Host-pathogen interaction of human coronaviruses - interferon induction	Wikipathways	0.0419529
SMP02292	The oncogenic action of Succinate	SMPDB	0.0419529
SMP02295	The oncogenic action of Fumarate	SMPDB	0.0419529
ceramidepathway	ceramide signaling pathway	BioCarta	0.0419529
SMP00550	Pyruvate dehydrogenase deficiency (E3)	SMPDB	0.0419529
SMP00551	Pyruvate dehydrogenase deficiency (E2)	SMPDB	0.0419529
SMP00549	2-ketoglutarate dehydrogenase complex deficiency	SMPDB	0.0419529
SMP00548	Mitochondrial complex II deficiency	SMPDB	0.0419529
SMP00547	Fumarase deficiency	SMPDB	0.0419529
SMP00546	Congenital lactic acidosis	SMPDB	0.0419529
SMP00057	Citric Acid Cycle	SMPDB	0.0419529
R-HSA-5675482	Regulation of necroptotic cell death	Reactome	0.0419529
R-HSA-5213460	RIPK1-mediated regulated necrosis	Reactome	0.0419529
R-HSA-9013149	RAC1 GTPase cycle	Reactome	0.0420007
None	Hedgehog	INOH	0.0423532
R-HSA-9706574	RHOBTB GTPase Cycle	Reactome	0.0430135
WP4718	Cholesterol metabolism (includes both Bloch and Kandutsch-Russell pathways)	Wikipathways	0.0435232
WP69	T-cell receptor (TCR) signaling pathway	Wikipathways	0.0437506
None	B cell receptor signaling	INOH	0.0437506
path:hsa04621	NOD-like receptor signaling pathway	KEGG	0.0437506
R-HSA-5621575	CD209 (DC-SIGN) signaling	Reactome	0.0437506
R-HSA-8934593	Regulation of RUNX1 Expression and Activity	Reactome	0.0437506
R-HSA-918233	TRAF3-dependent IRF activation pathway	Reactome	0.0437506
path:hsa05161	Hepatitis B	KEGG	0.0439785
R-HSA-69275	G2/M Transition	Reactome	0.0439785
Phosphatidylinositol phosphate metabolism	Phosphatidylinositol phosphate metabolism	EHMN	0.0443766
SMP02291	The oncogenic action of 2-hydroxyglutarate	SMPDB	0.0460899
R-HSA-3214842	HDMs demethylate histones	Reactome	0.0460899
R-HSA-5633007	Regulation of TP53 Activity	Reactome	0.0471107
R-HSA-453274	Mitotic G2-G2/M phases	Reactome	0.048002
R-HSA-73887	Death Receptor Signalling	Reactome	0.048002
R-HSA-194315	Signaling by Rho GTPases	Reactome	0.0488791
R-HSA-9020702	Interleukin-1 signaling	Reactome	0.0491336
Pathway_Fibroblast__growth__factor-1	Fibroblast growth factor-1	NetPath	0.0492568
a. Gene ontology term id or canonical pathway term id b. Sources for gene sets. BP: biological pathway; MF: molecular function
