# Supplementary material for: Alternatively spliced NFKB1 transcripts enriched in Andean Aymara modulate inflammation, HIF and hemoglobin
Source: Nat Commun. 2025 Feb 19;16:1766. doi: 10.1038/s41467-025-56848-0 (PMC11840074; doi:10.1038/s41467-025-56848-0)
Supplement: Supplementary file 8 — Supplementary data 5 [file 41467_2025_56848_MOESM8_ESM.xlsx]

## Sheet: Sheet1
Data S5. eQTLs associated with differentially expressed genes
GeneIDa	Gene symbol	SNP Chr	SNP position	Ref.b allele	Alt.c allele	p-value	q-valued	Beta
ENSG00000025796	SEC63	6	108280864	G	C	0.0269031	0.008	117.219
ENSG00000047188	YTHDC2	5	112848230	G	A	0.000223187	0	81.091
ENSG00000057252	SOAT1	1	179261761	G	C	0.00798749	0.013	268.206
ENSG00000058668	ATP2B4	1	203595146	G	A	0.00242257	0.001	538.298
ENSG00000068097	HEATR6	17	58157149	T	C	0.0100279	0.015	16.5685
ENSG00000087995	METTL2A	17	60500986	A	G	0.0139074	0.016	4.04711
ENSG00000090316	MAEA	4	1282696	T	C	0.00239417	0	632.009
ENSG00000100614	PPM1A	14	60712031	A	C	0.0116857	0.016	498.892
ENSG00000101474	APMAP	20	24974750	A	C	0.008695	0.015	-1943.62
ENSG00000104447	TRPS1	8	116822646	A	G	0.0190206	0.027	-86.8531
ENSG00000104626	ERI1	8	8858717	G	C	0.00994755	0.016	-66.2781
ENSG00000104626	ERI1	8	8859791	C	G	0.00541464	0	112.684
ENSG00000108244	KRT23	17	39095288	A	G	0.00973725	0.008	-627.973
ENSG00000108244	KRT23	17	39095307	T	C	0.00973725	0.014	-627.973
ENSG00000109674	NEIL3	4	178230826	G	C	0.020885	0.025	393.426
ENSG00000109943	CRTAM	11	122708337	G	A	0.0286336	0	33.4826
ENSG00000111802	TDP2	6	24667586	A	G	0.0287334	0	1040.61
ENSG00000111802	TDP2	6	24667662	C	T	0.0390011	0	2039.68
ENSG00000111863	ADTRP	6	11807674	G	C	0.0158944	0.042	5.62724
ENSG00000115607	IL18RAP	2	103033839	C	A	0.00375036	0	2676.89
ENSG00000115607	IL18RAP	2	103033961	T	C	1.94038e-07	0	2509.23
ENSG00000115607	IL18RAP	2	103033963	G	T	3.70191e-08	0	2518.99
ENSG00000115607	IL18RAP	2	103034843	T	A	6.74969e-09	0	2521.15
ENSG00000115607	IL18RAP	2	103035044	A	G	6.74969e-09	0	2521.15
ENSG00000124875	CXCL6	4	74701512	G	A	0.000581833	0	90.8067
ENSG00000125247	TMTC4	13	101328690	G	A	0.018326	0.022	-17.1538
ENSG00000125910	S1PR4	19	3170947	A	G	0.0246341	0.033	1930.05
ENSG00000126775	ATG14	14	55879685	A	G	0.00760425	0.016	-90.5296
ENSG00000130684	ZNF337	20	25677903	G	T	0.0489528	0	58.657
ENSG00000130803	ZNF317	19	9250370	G	A	0.0202178	0.03	-108.277
ENSG00000131378	RFTN1	3	16555675	C	A	0.0109358	0.009	85.8696
ENSG00000131797	CLUHP3	16	31711434	T	C	0.0138677	0.021	176.523
ENSG00000135953	MFSD9	2	103353870	C	A	0.023825	0.012	69.2371
ENSG00000136891	TEX10	9	103116172	G	A	0.0477398	0.033	22.714
ENSG00000136891	TEX10	9	103116601	T	C	0.0316361	0.027	29.5026
ENSG00000137563	GGH	8	63952848	T	C	0.0109665	0	14.0977
ENSG00000137563	GGH	8	63953181	C	T	0.00526229	0.004	-7.54451
ENSG00000138293	NCOA4	10	51563993	G	A	0.0412659	0.018	12029.6
ENSG00000138443	ABI2	2	204192201	C	T	0.0493581	0	-70.5321
ENSG00000138796	HADH	4	108910024	C	T	0.0341517	0.04	20.8438
ENSG00000139572	GPR84	12	54758330	A	G	0.0427468	0.024	-50.1471
ENSG00000139572	GPR84	12	54758960	G	A	0.0365739	0.035	-51.2542
ENSG00000140262	TCF12	15	57209618	C	T	0.0246547	0.02	-87.5273
ENSG00000140262	TCF12	15	57210035	T	A	0.0419346	0.043	75.5168
ENSG00000141527	CARD14	17	78142300	G	A	0.00296541	0.008	-8.16645
ENSG00000141527	CARD14	17	78142528	C	T	0.00285533	0.003	-7.37961
ENSG00000141527	CARD14	17	78143248	T	C	0.00216453	0.004	-8.59832
ENSG00000141527	CARD14	17	78143441	G	A	0.0115289	0.017	-7.26535
ENSG00000142694	EVA1B	1	36790626	A	G	0.0267899	0	-93.8957
ENSG00000142794	NBPF3	1	21765925	G	T	0.0120778	0.002	-13.9724
ENSG00000144136	SLC20A1	2	113402530	C	T	0.0437644	0.022	191.701
ENSG00000148719	DNAJB12	10	74115374	G	A	0.0315256	0.019	291.789
ENSG00000150076	-	10	32831922	G	T	0.00769948	0.014	133.482
ENSG00000153037	SRP19	5	112195992	A	G	0.0307206	0.042	-59.3792
ENSG00000156599	ZDHHC5	11	57434122	C	A	0.0497915	0.04	266.99
ENSG00000158079	PTPDC1	9	96791789	C	T	0.0227263	0.022	9.01397
ENSG00000158528	PPP1R9A	7	94535888	C	T	0.0351976	0.026	7.35092
ENSG00000159267	HLCS	21	38363347	C	T	0.0338542	0	102.031
ENSG00000159860	FAM115D	7	143332396	T	C	0.00413054	0	10.4727
ENSG00000161791	FMNL3	12	50102535	C	T	0.0304322	0.023	-71.1309
ENSG00000161939	RNASEK-C17orf49	17	6915048	A	G	0.0397985	0.046	44.5431
ENSG00000162771	FAM71A	1	212796634	C	A	0.0396891	0.046	6.86552
ENSG00000163534	FCRL1	1	157790954	G	A	0.00549241	0.024	108.634
ENSG00000163935	SFMBT1	3	53081612	T	C	0.0395695	0	-42.5384
ENSG00000167528	ZNF641	12	48746675	T	C	0.0106374	0.029	407.594
ENSG00000168995	SIGLEC7	19	51644501	T	A	0.0498751	0	61.3594
ENSG00000170185	USP38	4	144104906	G	A	0.0267418	0.021	355.304
ENSG00000170667	RASA4B	7	102158819	G	A	0.00374408	0.01	-72.6031
ENSG00000174306	ZHX3	20	39946922	C	G	0.0350842	0.029	18.8663
ENSG00000174444	RPL4	15	66817473	G	A	0.0352192	0.042	2696.59
ENSG00000175265	GOLGA8A	15	34880894	C	T	0.020925	0.025	385.42
ENSG00000175482	POLD4	11	67125408	A	G	0.00505837	0.009	-174.151
ENSG00000176809	LRRC37A3	17	62916728	C	G	0.000477357	0	975.796
ENSG00000177576	C18orf32	18	47014248	T	C	0.0218176	0	694.925
ENSG00000177917	ARL6IP6	2	153572943	G	A	0.0323652	0.03	177.801
ENSG00000178104	PDE4DIP	1	145076041	C	T	0.0405404	0	286.559
ENSG00000179583	CIITA	16	10970458	T	A	0.0481443	0.038	78.9897
ENSG00000180901	KCTD2	17	73028390	C	G	0.00603591	0	-66.4665
ENSG00000183092	BEGAIN	14	101055232	C	T	1.33742e-05	0	53.6957
ENSG00000184677	ZBTB40	1	22777142	G	A	0.000358792	0	351.447
ENSG00000185044	-	1	143467815	T	C	0.016211	0.015	-15.4482
ENSG00000185044	-	1	143468923	T	G	0.014286	0	31.3342
ENSG00000187726	DNAJB13	11	73661424	C	T	0.00218447	0	31.8847
ENSG00000196756	SNHG17	20	37064744	G	A	0.039959	0.044	30.0144
ENSG00000197284	-	5	70075443	G	A	0.00271162	0.002	87.4926
ENSG00000197822	OCLN	5	68786844	C	T	0.00206601	0.002	-18.0526
ENSG00000198851	CD3E	11	118174992	G	A	0.0182165	0.012	215.16
ENSG00000203814	HIST2H2BF	1	149784163	T	A	0.0209525	0	2434.09
ENSG00000203999	-	20	48908693	T	G	0.000751798	0.003	-92.7199
ENSG00000204020	LIPN	10	90520562	C	T	0.00200519	0	-180.276
ENSG00000204584	-	17	47922567	G	A	0.0146587	0.028	22.1448
ENSG00000204954	C12orf73	12	104360627	A	T	0.000223497	0	-14.3077
ENSG00000206561	COLQ	3	15563876	T	G	0.00227349	0.004	19.6339
ENSG00000211959	IGHV4-39	14	106879522	T	C	0.00419575	0	11.032
ENSG00000214401	KANSL1-AS1	17	44269493	T	C	2.32332e-05	0	111.215
ENSG00000214401	KANSL1-AS1	17	44269546	C	T	0.000939775	0	78.1009
ENSG00000214922	HLA-F-AS1	6	29717380	T	C	0.0253883	0.018	-73.5364
ENSG00000214922	HLA-F-AS1	6	29718094	G	A	0.00166795	0.001	88.8902
ENSG00000217527	RPS16P5	6	53202753	A	G	0.0248021	0	87.5591
ENSG00000220517	ASS1P1	6	25025047	C	T	0.0277277	0.019	7.70308
ENSG00000223704	-	22	27253791	G	C	0.0280942	0.021	13.9132
ENSG00000223704	-	22	27253905	G	T	0.0427132	0.037	13.2369
ENSG00000224796	RPL32P1	6	33046662	T	C	0.0308156	0.022	4.17443
ENSG00000225932	CTAGE4	7	143879222	C	T	0.0190115	0	12.3941
ENSG00000226232	-	16	70030496	A	G	0.0389132	0.023	-4.51523
ENSG00000226711	FAM66C	12	8331317	C	T	0.0280325	0.022	-4.60661
ENSG00000229205	LINC00200	10	1205744	A	G	0.00903487	0.011	14.2312
ENSG00000231965	-	8	11032310	C	G	0.0362768	0	6.97877
ENSG00000232882	PHKA1P1	1	91360375	G	C	0.00856679	0	25.3494
ENSG00000233421	-	1	16862294	A	G	0.00100996	0	34.4021
ENSG00000233421	-	1	16862296	G	C	0.0471294	0.032	11.0823
ENSG00000234389	-	2	103054556	G	A	0.000132344	0	170.082
ENSG00000234389	-	2	103054803	T	C	6.45606e-05	0	119.055
ENSG00000236525	-	2	103050458	T	G	3.09798e-05	0	175.487
ENSG00000237541	HLA-DQA2	6	32708560	C	T	0.0193228	0	142.075
ENSG00000237541	HLA-DQA2	6	32708831	C	T	0.00456327	0	75.6975
ENSG00000237541	HLA-DQA2	6	32708960	C	T	0.0270326	0	140.953
ENSG00000238090	-	7	33418763	C	G	0.0378799	0.04	-6.25587
ENSG00000240487	-	3	113952677	T	C	0.0403431	0.041	-4.19745
ENSG00000240767	RN7SL288P	13	46744145	A	T	0.0178183	0.009	8.19217
ENSG00000243438	LARP1BP2	7	105954932	T	C	0.00179192	0.003	15.0706
ENSG00000244479	OR2A1-AS1	7	144054681	A	G	0.000765277	0	24.4011
ENSG00000248340	-	4	26877458	T	C	0.018871	0	55.8547
ENSG00000248455	-	5	17403095	G	A	0.0353389	0.026	-5.19144
ENSG00000248455	-	5	17403835	G	A	0.0347403	0	16.166
ENSG00000248905	FMN1	15	33487521	T	C	0.00187196	0.001	-67.2864
ENSG00000249245	-	4	146547615	C	A	0.0048122	0	24.2586
ENSG00000249264	EEF1A1P9	4	106405099	T	C	0.00371769	0	15.0146
ENSG00000249502	-	4	17616214	C	A	0.0123616	0.019	-5.7911
ENSG00000250295	-	8	74268575	T	G	0.0499968	0.049	5.4703
ENSG00000253276	CCDC71L	7	106302691	T	C	0.0221798	0.027	-252.019
ENSG00000253372	-	8	123819363	G	A	0.0147393	0.017	6.45973
ENSG00000253372	-	8	123819414	G	A	0.0389764	0.032	6.05614
ENSG00000254765	-	11	9981890	T	C	0.0125786	0.012	-8.13265
ENSG00000255443	-	11	35238024	C	T	0.0336274	0.028	12.6073
ENSG00000255641	-	12	10588780	C	T	0.000458139	0	51.7646
ENSG00000255641	-	12	10589220	T	C	0.00193017	0	64.5953
ENSG00000255641	-	12	10589867	T	C	0.000458139	0	51.7646
ENSG00000256223	ZNF10	12	133705800	A	G	0.00253487	0	-22.4531
ENSG00000258441	LINC00641	14	21675194	A	C	0.0271177	0	385.632
ENSG00000259118	-	14	65547493	C	T	0.0210015	0.029	39.1214
ENSG00000259883	-	15	42213315	G	C	0.0296427	0.046	10.8429
ENSG00000260228	-	16	83842792	G	T	0.00743947	0.004	2.61953
ENSG00000260317	-	8	81453508	G	C	0.0069653	0.008	10.7713
ENSG00000260317	-	8	81453708	A	C	0.0229261	0.019	8.57366
ENSG00000260861	-	20	1600925	G	A	0.0408343	0.036	-54.0756
ENSG00000261098	-	11	107187337	C	T	0.00964751	0.011	-9.42556
ENSG00000261098	-	11	107187773	G	A	0.00669197	0.006	-13.8682
ENSG00000261098	-	11	107187963	C	A	0.00932487	0.009	-13.0493
ENSG00000261819	-	16	15084390	G	A	0.00324532	0	89.0345
ENSG00000263477	-	17	28190096	A	T	0.0336423	0.037	7.15312
ENSG00000266907	-	19	56833791	G	A	0.00553259	0	18.3073
ENSG00000266907	-	19	56833801	C	T	0.00553259	0	18.3073
ENSG00000269480	-	19	17318664	G	A	0.0155642	0.023	2.33517
ENSG00000269514	-	12	48590899	C	G	0.0459448	0.037	20.1505
ENSG00000269889	-	3	169486144	A	G	0.00010835	0	-4.70107
ENSG00000272402	-	6	24705835	T	C	0.0374358	0.044	11.7173
ENSG00000273010	-	1	111505188	A	C	0.044608	0.041	38.7704
ENSG00000273148	-	20	18774005	A	C	0.000144186	0	55.7531
ENSG00000273148	-	20	18774430	C	T	0.00447891	0.043	21.8734
a. Ensembl gene id b. Reference c. Alternative d. Empirical p-value from 1,000 repeated randomization P-values were calculated by using a two-sided linear regression test
