# Supplementary material for: Alternatively spliced NFKB1 transcripts enriched in Andean Aymara modulate inflammation, HIF and hemoglobin
Source: Nat Commun. 2025 Feb 19;16:1766. doi: 10.1038/s41467-025-56848-0 (PMC11840074; doi:10.1038/s41467-025-56848-0)
Supplement: Supplementary file 9 — Supplementary data 6 [file 41467_2025_56848_MOESM9_ESM.xlsx]

## Sheet: Sheet1
Data S6. sQTLs associated with differential alternative splicing exons
GeneID	GeneSymbol	SNP Chr	SNP position	Ref.a allele	Alt.b allele	p-value	q-valuec	Beta	1st exonStartd	1st exonEnde	2nd exonStartf	2nd exonEndg	upstreamESh	upstreamEEi	downstreamESj	downstreamEEk	ASl type
ENSG00000141279	NPEPPS	17	45669524	A	C	0.0213419	0.023	-0.003	45669321	45669426	-	-	45668082	45668247	45669850	45669911	ES
ENSG00000141279	NPEPPS	17	45669524	A	C	0.025375	0.018	0.00813333	45669269	45669426	-	-	45668082	45668247	45669850	45669911	ES
ENSG00000165219	GAPVD1	9	128037245	C	T	0.0435499	0.025	0.283933	128050040	128050162	-	-	128024109	128024238	128057736	128057801	ES
ENSG00000109046	WSB1	17	25622646	G	A	0.01796	0.023	0.200833	25628813	25628982	-	-	25621118	25621461	25630392	25630437	ES
ENSG00000109046	WSB1	17	25623606	A	G	0.00776552	0.012	-0.314625	25628813	25628982	-	-	25621118	25621461	25630392	25630437	ES
ENSG00000109046	WSB1	17	25623876	T	G	0.0201122	0.021	0.169857	25628813	25628982	-	-	25621118	25621461	25630392	25630437	ES
ENSG00000109046	WSB1	17	25628161	G	A	0.00300856	0.006	0.27925	25628813	25628982	-	-	25621118	25621461	25630392	25630437	ES
ENSG00000109046	WSB1	17	25628820	T	C	0.0102934	0.015	0.252771	25628813	25628982	-	-	25621118	25621461	25630392	25630437	ES
ENSG00000109046	WSB1	17	25629890	G	A	0.0134056	0.011	0.0736667	25628813	25628982	-	-	25621118	25621461	25630392	25630437	ES
ENSG00000109046	WSB1	17	25630388	T	C	0.0433371	0.031	0.196667	25628813	25628982	-	-	25621118	25621461	25630392	25630437	ES
ENSG00000163872	YEATS2	3	183484813	T	A	0.0494112	0.026	-0.314167	183490092	183490351	-	-	183479884	183480067	183491420	183491582	ES
ENSG00000114416	FXR1	3	180637448	T	C	0.00143803	0	0.154714	180632439	180632783	-	-	180630472	180630524	180651121	180651174	ES
ENSG00000114416	FXR1	3	180647762	A	G	0.0166126	0.001	0.321625	180632439	180632783	-	-	180630472	180630524	180651121	180651174	ES
ENSG00000196352	CD55	1	207529227	C	T	0.0211185	0.037	0.468	207520788	207520906	-	-	207520476	207520601	207532890	207533022	ES
ENSG00000176731	C8orf59	8	86130623	A	G	0.0109581	0.005	-0.0777	86131464	86131592	-	-	86129614	86129731	86132534	86132650	ES
ENSG00000176731	C8orf59	8	86131463	A	T	0.0444818	0.048	-0.153333	86131464	86131592	-	-	86129614	86129731	86132534	86132650	ES
ENSG00000176731	C8orf59	8	86130623	A	G	0.00965229	0.002	-0.0793	86131464	86131589	-	-	86129614	86129731	86132534	86132582	ES
ENSG00000116984	MTR	1	237014093	G	A	0.00545308	0.006	0.0236	237015820	237015937	-	-	237013643	237013823	237016247	237016388	ES
ENSG00000105835	NAMPT	7	105899073	C	T	0.0222559	0.025	-0.181625	105912975	105913104	-	-	105894809	105894950	105925273	105925397	ES
ENSG00000105835	NAMPT	7	105902245	C	A	0.0019725	0.006	0.115143	105903837	105904063	-	-	105894809	105894950	105925273	105925638	ES
ENSG00000105835	NAMPT	7	105922662	C	A	0.0478749	0.036	-0.248778	105903837	105904063	-	-	105894809	105894950	105925273	105925638	ES
ENSG00000172965	MIR4435-1HG	2	112087672	G	T	0.0350163	0.021	-0.331367	112005724	112005818	-	-	111991204	111991316	112101637	112101814	ES
ENSG00000172965	MIR4435-1HG	2	112097664	A	G	0.0208651	0.028	-0.283125	112005724	112005818	-	-	111991204	111991316	112101637	112101814	ES
ENSG00000142046	TMEM91	19	41889423	A	T	0.0127525	0.02	0.016	41889465	41889537	-	-	41888705	41888826	41889767	41889982	ES
ENSG00000142046	TMEM91	19	41889429	A	T	0.0127525	0.019	0.016	41889465	41889537	-	-	41888705	41888826	41889767	41889982	ES
ENSG00000101493	ZNF516	18	74119567	A	C	0.0135183	0.004	-0.240667	74083421	74083526	-	-	74073722	74074512	74153200	74155167	ES
ENSG00000101493	ZNF516	18	74120765	T	C	0.00221995	0.044	-0.601364	74083421	74083526	-	-	74073722	74074512	74153200	74155167	ES
ENSG00000101493	ZNF516	18	74128188	T	C	0.00751099	0.008	0.5215	74083421	74083526	-	-	74073722	74074512	74153200	74155167	ES
ENSG00000100902	PSMA6	14	35762991	A	T	0.0167805	0.02	0.322583	35762158	35762483	-	-	35761648	35761758	35777199	35777294	ES
ENSG00000177410	ZFAS1	20	47898734	A	G	0.00604302	0.01	-0.0756	47898288	47898355	-	-	47897439	47897501	47905581	47905797	ES
ENSG00000177410	ZFAS1	20	47900164	G	A	0.0136441	0.017	-0.242467	47898288	47898355	-	-	47897439	47897501	47905581	47905797	ES
ENSG00000149187	CELF1	11	47540007	C	T	0.0146444	0.017	-0.403	47522412	47522484	-	-	47521004	47521156	47574543	47574669	ES
ENSG00000161847	RAVER1	19	10436562	C	T	0.000595424	0.004	-0.1724	10439317	10439787	-	-	10434050	10434242	10441135	10441202	ES
ENSG00000161847	RAVER1	19	10436562	C	T	0.000876605	0.002	-0.262867	10439317	10439728	-	-	10434181	10434242	10441135	10441202	ES
ENSG00000129292	PHF20L1	8	133815871	A	G	0.0279329	0.018	-0.402636	133811017	133811106	-	-	133806655	133806827	133816063	133816277	ES
ENSG00000154889	MPPE1	18	11897714	T	C	0.0390054	0.015	0.151889	11905736	11905952	-	-	11896982	11897355	11906201	11906308	ES
ENSG00000154889	MPPE1	18	11897906	G	C	0.0329715	0.048	0.161818	11905736	11905952	-	-	11896982	11897355	11906201	11906308	ES
ENSG00000154889	MPPE1	18	11899815	G	A	0.0462803	0.041	0.1567	11905736	11905952	-	-	11896982	11897355	11906201	11906308	ES
ENSG00000154889	MPPE1	18	11897714	T	C	0.0331572	0.003	0.507222	11905736	11905952	-	-	11897524	11897619	11906201	11906308	ES
ENSG00000154889	MPPE1	18	11897906	G	C	0.047559	0.041	0.442318	11905736	11905952	-	-	11897524	11897619	11906201	11906308	ES
ENSG00000154889	MPPE1	18	11897714	T	C	0.00643181	0.002	0.084	11905910	11905952	-	-	11897057	11897355	11906201	11906308	ES
ENSG00000154889	MPPE1	18	11897906	G	C	0.00533194	0	0.113682	11905910	11905952	-	-	11897057	11897355	11906201	11906308	ES
ENSG00000154889	MPPE1	18	11899815	G	A	0.0085787	0.006	0.1111	11905910	11905952	-	-	11897057	11897355	11906201	11906308	ES
ENSG00000154889	MPPE1	18	11897714	T	C	0.0166283	0.009	0.136889	11906201	11906308	-	-	11896982	11897355	11908199	11908348	ES
ENSG00000154889	MPPE1	18	11897714	T	C	0.0101439	0	0.365889	11897524	11897619	-	-	11896981	11897355	11908199	11908307	ES
ENSG00000154889	MPPE1	18	11897906	G	C	0.0110688	0.007	0.423591	11897524	11897619	-	-	11896981	11897355	11908199	11908307	ES
ENSG00000154889	MPPE1	18	11899815	G	A	0.0153809	0.006	0.405	11897524	11897619	-	-	11896981	11897355	11908199	11908307	ES
ENSG00000154889	MPPE1	18	11897906	G	C	0.0304971	0.011	0.212955	11897524	11897619	-	-	11896981	11897355	11906201	11906308	ES
ENSG00000154889	MPPE1	18	11899815	G	A	0.043094	0.043	0.2075	11897524	11897619	-	-	11896981	11897355	11906201	11906308	ES
ENSG00000151883	PARP8	5	50118959	T	C	0.0242225	0.043	-0.0794286	50120741	50120809	-	-	50118168	50118234	50122588	50122637	ES
ENSG00000151883	PARP8	5	50119909	A	G	0.00228356	0.004	-0.151222	50120741	50120809	-	-	50118168	50118234	50122588	50122637	ES
ENSG00000140526	ABHD2	15	89651254	G	C	0.0444303	0.039	0.526	89647412	89647501	-	-	89647133	89647275	89656955	89657055	ES
ENSG00000140526	ABHD2	15	89653764	A	G	0.0298812	0.016	0.569889	89647412	89647501	-	-	89647133	89647275	89656955	89657055	ES
ENSG00000135250	SRPK2	7	104905277	T	G	0.0307284	0.037	-0.2389	104909252	104909316	-	-	104844074	104844232	105029094	105029149	ES
ENSG00000118454	ANKRD13C	1	70732339	A	G	0.0222274	0.029	-0.410833	70736538	70736639	-	-	70726270	70728530	70740402	70740501	ES
ENSG00000118454	ANKRD13C	1	70732621	C	T	0.00273124	0.009	-0.496786	70736538	70736639	-	-	70726270	70728530	70740402	70740501	ES
ENSG00000105339	DENND3	8	142156852	T	C	0.0473213	0.039	0.186833	142160384	142160447	-	-	142151301	142151423	142160932	142161007	ES
ENSG00000135250	SRPK2	7	104859435	T	C	0.0131685	0.038	-0.471333	104946882	104947018	-	-	104844140	104844232	105029094	105029149	ES
ENSG00000135250	SRPK2	7	104902421	G	A	0.0187501	0.006	-0.516667	104946882	104947018	-	-	104844140	104844232	105029094	105029149	ES
ENSG00000135250	SRPK2	7	104905057	T	C	0.0178463	0.002	-0.5266	104946882	104947018	-	-	104844140	104844232	105029094	105029149	ES
ENSG00000135250	SRPK2	7	104905277	T	G	0.0299003	0.037	-0.326	104946882	104947018	-	-	104844140	104844232	105029094	105029149	ES
ENSG00000135250	SRPK2	7	104935134	G	A	0.049011	0.039	-0.383833	104946882	104947018	-	-	104844140	104844232	105029094	105029149	ES
ENSG00000135250	SRPK2	7	104941237	A	C	0.0179676	0.026	-0.378	104946882	104947018	-	-	104844140	104844232	105029094	105029149	ES
ENSG00000135250	SRPK2	7	104995627	T	C	0.023882	0.037	-0.3775	104946882	104947018	-	-	104844140	104844232	105029094	105029149	ES
ENSG00000127328	RAB3IP	12	70196243	G	C	0.0112144	0.021	-0.261833	70206557	70206657	-	-	70195388	70195501	70206743	70206813	ES
ENSG00000135108	FBXO21	12	117606984	T	C	0.0273173	0.046	-0.8284	117604702	117604882	-	-	117603289	117603422	117612009	117612146	ES
ENSG00000272373	ZNF33B	10	43106432	T	C	0.0136723	0.003	0.545357	43109729	43109806	-	-	43090042	43090147	43127376	43127472	ES
ENSG00000151414	NEK7	1	198239566	G	A	0.0242995	0.036	-0.0873333	198247090	198247199	-	-	198233254	198233365	198248083	198248191	ES
ENSG00000137409	MTCH1	6	36946968	A	T	0.0356119	0.035	-0.177625	36949363	36949448	-	-	36946280	36946387	36953628	36953901	ES
ENSG00000048740	CELF2	10	11264361	A	G	0.00771463	0.015	0.501875	11299700	11299835	-	-	11207448	11207645	11356101	11356221	ES
ENSG00000004897	CDC27	17	45248292	C	T	0.0105793	0.009	-0.0316667	45249282	45249430	-	-	45247282	45247408	45258927	45259003	ES
ENSG00000148484	RSU1	10	16855929	G	A	0.00487169	0.007	0.076	16858971	16859083	-	-	16824032	16824083	16859313	16859527	ES
ENSG00000101577	LPIN2	18	2927023	G	T	0.00684924	0.017	-0.579833	2928588	2928658	-	-	2926720	2926803	2929062	2929156	ES
ENSG00000101577	LPIN2	18	2928381	T	C	0.0184065	0.013	-0.4205	2928588	2928658	-	-	2926720	2926803	2929062	2929156	ES
ENSG00000186866	POFUT2	21	46700058	G	A	0.030468	0.036	-0.2386	46703297	46703442	-	-	46698017	46698084	46705592	46705843	ES
ENSG00000125812	GZF1	20	23344511	C	T	0.0034211	0	-0.382955	23344999	23346384	-	-	23342818	23342874	23350727	23353700	ES
ENSG00000125812	GZF1	20	23347553	C	T	0.0180296	0.02	0.0534	23344999	23346384	-	-	23342818	23342874	23350727	23353700	ES
ENSG00000125812	GZF1	20	23348836	T	C	0.00324062	0.002	-0.381333	23344999	23346384	-	-	23342818	23342874	23350727	23353700	ES
ENSG00000125812	GZF1	20	23352480	A	G	0.00808713	0.032	0.0390833	23344999	23346384	-	-	23342818	23342874	23350727	23353700	ES
ENSG00000112182	BACH2	6	90927728	T	C	0.0230605	0.018	-0.0565	90962231	90962309	-	-	90916287	90916400	90981567	90981660	ES
ENSG00000196428	TSC22D2	3	150129743	A	C	0.0221319	0.019	-0.269633	150140835	150140907	-	-	150128965	150129095	150174862	150174914	ES
ENSG00000196428	TSC22D2	3	150145830	A	G	0.0321245	0.001	-0.299091	150140835	150140907	-	-	150128965	150129095	150174862	150174914	ES
ENSG00000196428	TSC22D2	3	150157229	A	G	0.0221319	0.023	-0.269633	150140835	150140907	-	-	150128965	150129095	150174862	150174914	ES
ENSG00000196428	TSC22D2	3	150167144	G	A	0.0200065	0.035	0.316533	150140835	150140907	-	-	150128965	150129095	150174862	150174914	ES
ENSG00000138095	LRPPRC	2	44117578	C	T	0.0317216	0.049	0.475	44117361	44117501	-	-	44116872	44117015	44121683	44121768	ES
ENSG00000124535	WRNIP1	6	2769752	C	T	0.00426654	0.011	-0.398944	2770353	2770595	-	-	2766285	2766678	2779496	2779726	ES
ENSG00000255339	NDUFB8	10	102266316	C	T	0.00415943	0	-0.462786	102267181	102267324	-	-	102266077	102266177	102267664	102267808	ES
ENSG00000109320	NFKB1	4	103458877	G	A	0.0197695	0.014	-0.0378571	103455004	103455042	-	-	103450992	103451071	103459014	103459113	ES
ENSG00000109320	NFKB1	4	103458178	A	G	0.0278234	0.026	0.3459	103455004	103455042	-	-	103450992	103451071	103488143	103488292	ES
ENSG00000109320	NFKB1	4	103458877	G	A	0.0290738	0.022	-0.064	103455004	103455042	-	-	103450992	103451071	103488143	103488292	ES
ENSG00000109320	NFKB1	4	103468518	G	A	0.030073	0.017	0.2105	103455004	103455042	-	-	103450992	103451071	103488143	103488292	ES
ENSG00000109320	NFKB1	4	103470193	G	A	0.0119996	0.01	0.5305	103455004	103455042	-	-	103450992	103451071	103488143	103488292	ES
ENSG00000109320	NFKB1	4	103471251	G	A	0.0290738	0.032	-0.064	103455004	103455042	-	-	103450992	103451071	103488143	103488292	ES
ENSG00000109320	NFKB1	4	103474768	T	C	0.0341136	0.036	0.370028	103455004	103455042	-	-	103450992	103451071	103488143	103488292	ES
ENSG00000109320	NFKB1	4	103478265	G	A	0.0341136	0.04	0.370028	103455004	103455042	-	-	103450992	103451071	103488143	103488292	ES
ENSG00000109320	NFKB1	4	103481561	T	C	0.0341136	0.041	0.370028	103455004	103455042	-	-	103450992	103451071	103488143	103488292	ES
ENSG00000109320	NFKB1	4	103484615	T	C	0.0341136	0.04	0.370028	103455004	103455042	-	-	103450992	103451071	103488143	103488292	ES
ENSG00000109320	NFKB1	4	103486216	A	T	0.0405192	0.037	0.381875	103455004	103455042	-	-	103450992	103451071	103488143	103488292	ES
ENSG00000109320	NFKB1	4	103487300	A	G	0.0341136	0.046	0.370028	103455004	103455042	-	-	103450992	103451071	103488143	103488292	ES
ENSG00000109320	NFKB1	4	103458877	G	A	0.0295061	0.026	-0.0131429	103455001	103455042	-	-	103450992	103451071	103459014	103459113	ES
ENSG00000109320	NFKB1	4	103458178	A	G	0.0256662	0.025	0.3768	103455001	103455042	-	-	103450992	103451071	103488143	103488292	ES
ENSG00000109320	NFKB1	4	103458877	G	A	0.0440111	0.035	0.0471429	103455001	103455042	-	-	103450992	103451071	103488143	103488292	ES
ENSG00000109320	NFKB1	4	103466749	T	C	0.0491694	0.036	0.525143	103455001	103455042	-	-	103450992	103451071	103488143	103488292	ES
ENSG00000109320	NFKB1	4	103470193	G	A	0.0102033	0.006	0.5495	103455001	103455042	-	-	103450992	103451071	103488143	103488292	ES
ENSG00000109320	NFKB1	4	103471251	G	A	0.0440111	0.041	0.0471429	103455001	103455042	-	-	103450992	103451071	103488143	103488292	ES
ENSG00000109320	NFKB1	4	103474768	T	C	0.0361974	0.045	0.368306	103455001	103455042	-	-	103450992	103451071	103488143	103488292	ES
ENSG00000109320	NFKB1	4	103478265	G	A	0.0361974	0.042	0.368306	103455001	103455042	-	-	103450992	103451071	103488143	103488292	ES
ENSG00000109320	NFKB1	4	103481561	T	C	0.0361974	0.038	0.368306	103455001	103455042	-	-	103450992	103451071	103488143	103488292	ES
ENSG00000109320	NFKB1	4	103484615	T	C	0.0361974	0.043	0.368306	103455001	103455042	-	-	103450992	103451071	103488143	103488292	ES
ENSG00000109320	NFKB1	4	103485780	A	G	0.0408106	0.041	0.419952	103455001	103455042	-	-	103450992	103451071	103488143	103488292	ES
ENSG00000109320	NFKB1	4	103487300	A	G	0.0361974	0.049	0.368306	103455001	103455042	-	-	103450992	103451071	103488143	103488292	ES
ENSG00000109320	NFKB1	4	103458178	A	G	0.0248504	0.026	0.207	103459014	103459113	-	-	103450992	103451071	103488143	103488292	ES
ENSG00000109320	NFKB1	4	103466749	T	C	0.0471583	0.036	0.273143	103459014	103459113	-	-	103450992	103451071	103488143	103488292	ES
ENSG00000109320	NFKB1	4	103470193	G	A	0.0109455	0.016	0.287	103459014	103459113	-	-	103450992	103451071	103488143	103488292	ES
ENSG00000109320	NFKB1	4	103478265	G	A	0.0460792	0.045	0.1815	103459014	103459113	-	-	103450992	103451071	103488143	103488292	ES
ENSG00000111832	RWDD1	6	116900282	G	A	0.0173055	0.018	0.228889	116894020	116894148	-	-	116892582	116892818	116901457	116901523	ES
ENSG00000168615	ADAM9	8	38943733	G	C	0.0329291	0.047	-0.200857	38940486	38940592	-	-	38940159	38940240	38947565	38947707	ES
ENSG00000133193	FAM104A	17	71209661	T	C	0.0484031	0.031	0.193	71223303	71223403	-	-	71203491	71205907	71228224	71228506	ES
ENSG00000133193	FAM104A	17	71210129	T	C	0.0135224	0.009	0.208833	71223303	71223403	-	-	71203491	71205907	71228224	71228506	ES
ENSG00000133193	FAM104A	17	71208960	T	C	0.0219168	0.012	-0.2867	71208816	71208879	-	-	71203491	71205907	71228224	71228510	ES
ENSG00000133193	FAM104A	17	71209661	T	C	0.041777	0.035	0.30125	71208816	71208879	-	-	71203491	71205907	71228224	71228510	ES
ENSG00000133193	FAM104A	17	71210129	T	C	0.0124965	0.012	0.165333	71208816	71208879	-	-	71203491	71205907	71228224	71228510	ES
ENSG00000133193	FAM104A	17	71210770	C	A	0.0231379	0.009	0.27975	71208816	71208879	-	-	71203491	71205907	71228224	71228510	ES
ENSG00000091409	ITGA6	2	173332829	C	A	0.023707	0.013	-0.2005	173332208	173332288	-	-	173330266	173330391	173333852	173334108	ES
ENSG00000114982	KANSL3	2	97273113	C	A	0.0350799	0.019	0.1636	97272706	97272784	-	-	97271056	97271248	97274244	97274401	ES
ENSG00000165671	NSD1	5	176714932	C	G	0.0352571	0.023	0.21825	176709465	176709582	-	-	176707565	176707835	176715819	176715926	ES
ENSG00000165671	NSD1	5	176714932	C	G	0.0207237	0.005	0.2585	176710787	176710929	-	-	176707565	176707835	176715819	176715926	ES
ENSG00000165671	NSD1	5	176714943	T	C	0.0496667	0.039	0.2585	176710787	176710929	-	-	176707565	176707835	176715819	176715926	ES
ENSG00000145715	RASA1	5	86677755	T	A	0.00987315	0.007	-0.2028	86676325	86676412	-	-	86675551	86675667	86679529	86679597	ES
ENSG00000147408	CSGALNACT1	8	19411648	A	G	0.000353794	0.001	0.387929	19448670	19448789	-	-	19362711	19363641	19459281	19459376	ES
ENSG00000147408	CSGALNACT1	8	19413505	T	C	0.00335231	0.009	0.3603	19448670	19448789	-	-	19362711	19363641	19459281	19459376	ES
ENSG00000215301	DDX3X	X	41198715	T	C	0.0353711	0.042	0.138952	41198288	41198336	-	-	41196660	41196718	41200736	41200869	ES
ENSG00000015133	CCDC88C	14	91753004	A	C	0.00744428	0.044	0.0610833	91751738	91752180	-	-	91749672	91749861	91755448	91755675	ES
ENSG00000118482	PHF3	6	64382980	C	T	0.0397381	0	0.219375	64356523	64356700	-	-	64345740	64346055	64389900	64390062	ES
ENSG00000118482	PHF3	6	64362200	A	T	0.0455112	0.032	0.105	64356431	64356700	-	-	64345740	64346055	64389900	64390062	ES
ENSG00000118482	PHF3	6	64367373	C	T	0.0289442	0.015	0.105	64356431	64356700	-	-	64345740	64346055	64389900	64390062	ES
ENSG00000118482	PHF3	6	64382980	C	T	0.0491704	0.025	0.22575	64356431	64356700	-	-	64345740	64346055	64389900	64390062	ES
ENSG00000118482	PHF3	6	64386060	C	T	0.0195894	0.015	0.116667	64356431	64356700	-	-	64345740	64346055	64389900	64390062	ES
ENSG00000118482	PHF3	6	64367373	C	T	0.0421084	0.046	0.2835	64356431	64356700	-	-	64345740	64346055	64394029	64396225	ES
ENSG00000118482	PHF3	6	64382980	C	T	0.0240129	0.027	0.338875	64356431	64356700	-	-	64345740	64346055	64394029	64396225	ES
ENSG00000118482	PHF3	6	64386060	C	T	0.0358605	0.031	0.340833	64356431	64356700	-	-	64345740	64346055	64394029	64396225	ES
ENSG00000115415	STAT1	2	191867353	A	C	0.0257931	0.015	-0.134625	191865799	191865889	-	-	191864351	191864430	191872288	191872387	ES
ENSG00000140386	SCAPER	15	77071394	G	T	0.0244699	0.025	0.228625	77087581	77087781	-	-	77067195	77067458	77092588	77092608	ES
ENSG00000078674	PCM1	8	17839224	G	T	0.0491463	0.026	-0.223875	17838099	17838264	-	-	17829837	17830196	17842955	17843128	ES
ENSG00000078674	PCM1	8	17853086	T	C	0.000381326	0.002	-0.283444	17863771	17863906	-	-	17850991	17851128	17867055	17867253	ES
ENSG00000078674	PCM1	8	17854155	T	C	0.0326993	0.02	-0.291125	17863771	17863906	-	-	17850991	17851128	17867055	17867253	ES
ENSG00000078674	PCM1	8	17788511	C	T	0.00529368	0.002	-0.108833	17782221	17782289	-	-	17780498	17780697	17793097	17793215	ES
ENSG00000078674	PCM1	8	17793093	C	T	0.00529368	0.004	-0.108833	17782221	17782289	-	-	17780498	17780697	17793097	17793215	ES
ENSG00000078674	PCM1	8	17782158	T	G	0.0178524	0.011	0.206556	17792214	17792367	-	-	17780514	17780697	17793097	17793215	ES
ENSG00000078674	PCM1	8	17782627	C	G	0.0280515	0.018	-0.0601111	17792214	17792367	-	-	17780514	17780697	17793097	17793215	ES
ENSG00000144535	DIS3L2	2	232997567	G	A	0.0484106	0.033	-0.229857	233001181	233001429	-	-	232995328	232995429	233028168	233028342	ES
ENSG00000131797	CLUHP3	16	31713657	G	A	0.000710568	0.017	0.2495	31712983	31713179	-	-	31711910	31712059	31713855	31714002	ES
ENSG00000115310	RTN4	2	55201038	C	T	0.0179026	0.016	0.2851	55200956	55201003	-	-	55200698	55200757	55209650	55209789	ES
ENSG00000115310	RTN4	2	55202649	C	T	0.00851594	0.016	0.263667	55200956	55201003	-	-	55200698	55200757	55209650	55209789	ES
ENSG00000115310	RTN4	2	55207895	C	T	0.00947675	0.029	0.3485	55200956	55201003	-	-	55200698	55200757	55209650	55209789	ES
ENSG00000115310	RTN4	2	55208868	G	A	0.00319573	0.011	0.30775	55200956	55201003	-	-	55200698	55200757	55209650	55209789	ES
ENSG00000115310	RTN4	2	55238677	G	A	0.00124462	0.015	-0.345333	55252221	55254621	-	-	55214626	55214834	55255299	55255356	ES
ENSG00000115310	RTN4	2	55217518	T	C	4.91849e-05	0.001	0.140833	55252221	55254621	-	-	55214626	55214834	55276880	55277680	ES
ENSG00000115310	RTN4	2	55223107	T	A	0.0141387	0.01	0.397125	55252221	55254621	-	-	55214626	55214834	55276880	55277680	ES
ENSG00000115310	RTN4	2	55227383	G	T	0.0135362	0.017	0.278214	55252221	55254621	-	-	55214626	55214834	55276880	55277680	ES
ENSG00000115310	RTN4	2	55228723	G	C	0.0342406	0.042	0.015	55252221	55254621	-	-	55214626	55214834	55276880	55277680	ES
ENSG00000115310	RTN4	2	55231515	G	A	0.0353697	0.03	0.0782857	55252221	55254621	-	-	55214626	55214834	55276880	55277680	ES
ENSG00000115310	RTN4	2	55236448	T	C	0.00210631	0.003	0.185071	55252221	55254621	-	-	55214626	55214834	55276880	55277680	ES
ENSG00000115310	RTN4	2	55237049	T	G	0.0249136	0.035	0.223625	55252221	55254621	-	-	55214626	55214834	55276880	55277680	ES
ENSG00000115310	RTN4	2	55251511	C	G	0.00922904	0.01	0.258833	55252221	55254621	-	-	55214626	55214834	55276880	55277680	ES
ENSG00000115310	RTN4	2	55269149	T	C	0.00095547	0.015	-0.335	55252221	55254621	-	-	55214626	55214834	55276880	55277680	ES
ENSG00000115310	RTN4	2	55269886	T	A	0.0034916	0.01	-0.178833	55252221	55254621	-	-	55214626	55214834	55276880	55277680	ES
ENSG00000180747	CTD-2547E10.2	16	21523162	G	A	0.0041272	0.003	-0.5	21490762	21490899	-	-	21487919	21488133	21531148	21531765	ES
ENSG00000180747	CTD-2547E10.2	16	21530522	A	C	0.0373863	0.047	-0.580467	21490762	21490899	-	-	21487919	21488133	21531148	21531765	ES
ENSG00000137449	CPEB2	4	15041874	A	G	0.0466394	0.024	-0.1833	15042087	15042111	-	-	15034784	15034835	15054037	15054208	ES
ENSG00000137449	CPEB2	4	15048757	C	G	0.0338971	0.031	0.20625	15042087	15042111	-	-	15034784	15034835	15054037	15054208	ES
ENSG00000151806	GUF1	4	44688041	G	A	0.000609357	0.001	-0.74725	44687975	44688040	-	-	44685251	44685335	44688526	44688730	ES
ENSG00000009335	UBE3C	7	157012096	G	A	0.0187979	0.017	-0.123857	157013382	157013470	-	-	157009560	157009665	157015947	157016045	ES
ENSG00000009335	UBE3C	7	157014904	A	G	0.0401069	0.045	-0.0366667	157013382	157013470	-	-	157009560	157009665	157015947	157016045	ES
ENSG00000101307	SIRPB1	20	1547742	A	T	0.0216508	0.01	0.06545	1552365	1552683	-	-	1546798	1546913	1558983	1559340	ES
ENSG00000101307	SIRPB1	20	1557744	A	G	0.00106412	0	0.0711667	1552365	1552683	-	-	1546798	1546913	1558983	1559340	ES
ENSG00000120798	NR2C1	12	95431095	C	T	0.0177499	0.017	-0.239167	95434251	95434373	-	-	95425124	95425264	95442843	95443009	ES
ENSG00000109184	DCUN1D4	4	52715664	G	A	0.043048	0.002	0.10875	52714370	52714533	-	-	52709318	52709433	52729602	52729673	ES
ENSG00000122884	P4HA1	10	74794035	T	A	0.0107573	0.04	-0.378625	74803644	74803715	-	-	74790024	74790128	74806682	74806859	ES
ENSG00000197548	ATG7	3	11324794	C	T	0.0310723	0.017	0.166778	11323878	11324124	-	-	11322722	11322788	11340159	11340329	ES
ENSG00000134283	PPHLN1	12	42733636	G	T	0.00801194	0.004	-0.1998	42745686	42745851	-	-	42729684	42729776	42748962	42749024	ES
ENSG00000134283	PPHLN1	12	42736779	T	C	0.0354895	0.029	0.16625	42745686	42745851	-	-	42729684	42729776	42748962	42749024	ES
ENSG00000134283	PPHLN1	12	42739738	A	G	0.0351451	0.025	-0.204	42745686	42745851	-	-	42729684	42729776	42748962	42749024	ES
ENSG00000100266	PACSIN2	22	43278148	C	T	0.0176945	0.049	-0.302	43278189	43278310	-	-	43275053	43275175	43280391	43280567	ES
ENSG00000170185	USP38	4	144128561	T	C	0.0447422	0.049	0.1135	144130716	144130810	-	-	144127185	144127379	144133470	144133577	ES
ENSG00000170185	USP38	4	144132672	T	C	0.00807702	0.011	0.1209	144130716	144130810	-	-	144127185	144127379	144133470	144133577	ES
ENSG00000100731	PCNX	14	71459359	A	T	0.0343107	0.002	0.272583	71462457	71462560	-	-	71455283	71455416	71476350	71476441	ES
ENSG00000100731	PCNX	14	71470840	A	G	0.0343107	0	0.272583	71462457	71462560	-	-	71455283	71455416	71476350	71476441	ES
ENSG00000100731	PCNX	14	71459359	A	T	0.0487218	0.031	0.17225	71462457	71462642	-	-	71455283	71455416	71476350	71476441	ES
ENSG00000100731	PCNX	14	71470840	A	G	0.0487218	0.025	0.17225	71462457	71462642	-	-	71455283	71455416	71476350	71476441	ES
ENSG00000164985	PSIP1	9	15483211	A	G	0.048509	0.02	0.275083	15479588	15479685	-	-	15478474	15478550	15486003	15486066	ES
ENSG00000006831	ADIPOR2	12	1887698	C	T	0.0248584	0.029	-0.625	1890054	1890242	-	-	1887019	1887191	1893045	1893239	ES
ENSG00000220804	AC093642.5	2	243066357	T	C	0.00759964	0.024	-0.0089	243080934	243081039	-	-	243064437	243064606	243101494	243101633	ES
ENSG00000220804	AC093642.5	2	243069657	G	A	0.0143631	0.017	0.194167	243080934	243081039	-	-	243064437	243064606	243101494	243101633	ES
ENSG00000220804	AC093642.5	2	243076016	G	A	0.0232079	0.031	-0.4795	243080934	243081039	-	-	243064437	243064606	243101494	243101633	ES
ENSG00000220804	AC093642.5	2	243077644	A	G	0.046602	0.034	0.0786667	243080934	243081039	-	-	243064437	243064606	243101494	243101633	ES
ENSG00000220804	AC093642.5	2	243088011	A	G	0.0184778	0.019	-0.385405	243080934	243081039	-	-	243064437	243064606	243101494	243101633	ES
ENSG00000088179	PTPN4	2	120643017	T	C	0.0290036	0.022	0.244333	120643370	120643458	-	-	120640078	120640199	120658293	120658382	ES
ENSG00000088179	PTPN4	2	120649009	G	A	0.0325504	0.04	0.155267	120643370	120643458	-	-	120640078	120640199	120658293	120658382	ES
ENSG00000147454	SLC25A37	8	23399524	A	T	0.0359346	0.039	-0.226375	23400600	23400724	-	-	23398982	23399369	23423620	23423891	ES
ENSG00000147454	SLC25A37	8	23399644	T	C	0.00624542	0	-0.276833	23400600	23400724	-	-	23398982	23399369	23423620	23423891	ES
ENSG00000147454	SLC25A37	8	23400615	C	T	0.0490172	0.036	-0.229857	23400600	23400724	-	-	23398982	23399369	23423620	23423891	ES
ENSG00000147454	SLC25A37	8	23400764	T	C	0.00906701	0	-0.213	23400600	23400724	-	-	23398982	23399369	23423620	23423891	ES
ENSG00000147454	SLC25A37	8	23400869	C	T	0.010649	0.02	-0.257	23400600	23400724	-	-	23398982	23399369	23423620	23423891	ES
ENSG00000147454	SLC25A37	8	23400877	C	T	0.010649	0.017	-0.257	23400600	23400724	-	-	23398982	23399369	23423620	23423891	ES
ENSG00000147454	SLC25A37	8	23400963	C	T	0.0162343	0.011	-0.183143	23400600	23400724	-	-	23398982	23399369	23423620	23423891	ES
ENSG00000147454	SLC25A37	8	23401534	C	T	0.00747319	0.012	-0.318333	23400600	23400724	-	-	23398982	23399369	23423620	23423891	ES
ENSG00000147454	SLC25A37	8	23401592	C	T	0.000947158	0.012	-0.1866	23400600	23400724	-	-	23398982	23399369	23423620	23423891	ES
ENSG00000147454	SLC25A37	8	23402028	C	G	0.00431389	0.004	-0.241	23400600	23400724	-	-	23398982	23399369	23423620	23423891	ES
ENSG00000147454	SLC25A37	8	23403048	G	A	0.0253283	0.023	-0.227286	23400600	23400724	-	-	23398982	23399369	23423620	23423891	ES
ENSG00000147454	SLC25A37	8	23403829	G	A	0.00753368	0.004	-0.22625	23400600	23400724	-	-	23398982	23399369	23423620	23423891	ES
ENSG00000147454	SLC25A37	8	23403853	A	C	0.0025334	0.01	-0.235	23400600	23400724	-	-	23398982	23399369	23423620	23423891	ES
ENSG00000147454	SLC25A37	8	23403907	A	G	0.00979496	0.002	-0.183667	23400600	23400724	-	-	23398982	23399369	23423620	23423891	ES
ENSG00000147454	SLC25A37	8	23404774	A	G	0.00737549	0.009	-0.250125	23400600	23400724	-	-	23398982	23399369	23423620	23423891	ES
ENSG00000147454	SLC25A37	8	23404785	A	G	0.00737549	0.007	-0.250125	23400600	23400724	-	-	23398982	23399369	23423620	23423891	ES
ENSG00000147454	SLC25A37	8	23405380	A	G	0.00254462	0.01	-0.253	23400600	23400724	-	-	23398982	23399369	23423620	23423891	ES
ENSG00000147454	SLC25A37	8	23406342	T	C	0.00545185	0.01	-0.1942	23400600	23400724	-	-	23398982	23399369	23423620	23423891	ES
ENSG00000147454	SLC25A37	8	23408036	G	A	0.0171751	0.026	-0.361	23400600	23400724	-	-	23398982	23399369	23423620	23423891	ES
ENSG00000147454	SLC25A37	8	23422723	A	T	0.0417411	0.049	-0.0361667	23400600	23400724	-	-	23398982	23399369	23423620	23423891	ES
ENSG00000168685	IL7R	5	35873150	A	G	0.0124143	0.003	-0.204889	35874550	35874644	-	-	35871157	35871315	35875613	35875689	ES
ENSG00000240344	PPIL3	2	201742345	C	T	0.000286965	0	0.1628	201742219	201742327	-	-	201741664	201741760	201746143	201746211	ES
ENSG00000258555	SPECC1L-ADORA2A	22	24768481	G	A	0.0301904	0.044	-0.3155	24807555	24807672	-	-	24765185	24765288	24808615	24808675	ES
ENSG00000011638	TMEM159	16	21185384	G	A	0.0166311	0	-0.6581	21185330	21185469	-	-	21181757	21181926	21190795	21191541	ES
ENSG00000145390	USP53	4	120183939	G	T	0.0358907	0.038	0.277	120182869	120183019	-	-	120181661	120181808	120188474	120188637	ES
ENSG00000143190	POU2F1	1	167200909	G	A	0.0077907	0.009	0.4565	167210643	167210847	-	-	167190131	167190195	167272710	167272811	ES
ENSG00000100330	MTMR3	22	30399417	G	A	0.0364238	0.015	0.148786	30403102	30403308	-	-	30398868	30398982	30403889	30404021	ES
ENSG00000068366	ACSL4	X	108946513	T	C	0.0076962	0.019	-0.2245	108939372	108939425	-	-	108926364	108926895	108976367	108976442	ES
ENSG00000068366	ACSL4	X	108962662	A	G	0.0191701	0.031	-0.21925	108939372	108939425	-	-	108926364	108926895	108976367	108976442	ES
ENSG00000181381	DDX60L	4	169340431	A	C	0.032953	0.012	0.009	169340452	169340548	-	-	169337832	169337948	169341411	169341531	ES
ENSG00000181381	DDX60L	4	169298897	C	T	0.00302784	0.004	0.162333	169298878	169298994	-	-	169296527	169296675	169299504	169299626	ES
ENSG00000006114	SYNRG	17	35883062	T	C	0.00612753	0.009	-0.130167	35896080	35896229	-	-	35880640	35880751	35898425	35898522	ES
ENSG00000164574	GALNT10	5	153789505	T	C	0.0075119	0.047	-0.389429	153792448	153792565	-	-	153789100	153789322	153795342	153795492	ES
ENSG00000100614	PPM1A	14	60737876	G	C	0.034047	0.045	-0.120667	60743722	60743809	-	-	60716377	60716395	60749401	60750255	ES
ENSG00000100614	PPM1A	14	60743352	C	G	0.0192011	0.023	0.2175	60743722	60743809	-	-	60716377	60716395	60749401	60750255	ES
ENSG00000122299	ZC3H7A	16	11852806	G	T	0.0330596	0.029	-0.4104	11855323	11855367	-	-	11852286	11852395	11855765	11855899	ES
ENSG00000150076	C10ORF68	10	32872971	A	G	0.00700798	0.004	-0.319458	32863356	32863454	-	-	32860786	32860821	32873159	32873232	ES
ENSG00000150076	C10ORF68	10	32868840	C	G	0.00907279	0.001	-0.314111	32871961	32872235	-	-	32860786	32860821	32873159	32873232	ES
ENSG00000150076	C10ORF68	10	32872120	C	T	0.0246287	0.012	-0.195278	32871961	32872235	-	-	32860786	32860821	32873159	32873232	ES
ENSG00000150076	C10ORF68	10	32872971	A	G	0.00213774	0.002	-0.269417	32871961	32872235	-	-	32860786	32860821	32873159	32873232	ES
ENSG00000138592	USP8	15	50722468	G	T	0.00990092	0.014	0.2501	50716792	50716851	-	-	50716644	50716711	50731205	50731374	ES
ENSG00000155307	SAMSN1	21	15885104	C	T	0.010633	0.004	-0.255875	15889212	15889362	-	-	15884764	15884894	15893470	15893542	ES
ENSG00000163803	PLB1	2	28818957	G	T	0.000973275	0.028	0.640455	28815527	28815586	-	-	28814566	28814627	28820871	28820915	ES
ENSG00000163803	PLB1	2	28819398	A	G	0.00146494	0.019	-0.6163	28815527	28815586	-	-	28814566	28814627	28820871	28820915	ES
ENSG00000083535	PIBF1	13	73469691	G	C	5.04834e-08	0	-0.3885	73482668	73482819	-	-	73467921	73468087	73491213	73491304	ES
ENSG00000083535	PIBF1	13	73489464	G	T	0.00616099	0.013	-0.36075	73482668	73482819	-	-	73467921	73468087	73491213	73491304	ES
ENSG00000112078	KCTD20	6	36417186	T	C	0.0152177	0.014	-0.0886364	36437828	36438034	-	-	36410543	36410888	36446897	36447000	ES
ENSG00000112078	KCTD20	6	36436279	T	G	0.00632016	0.012	-0.129636	36437828	36438034	-	-	36410543	36410888	36446897	36447000	ES
ENSG00000099204	ABLIM1	10	116205267	C	T	0.0359173	0.032	0.167167	116207638	116207779	-	-	116205070	116205162	116211382	116211430	ES
ENSG00000118308	LRMP	12	25212041	C	T	0.0168813	0.015	-0.124583	25216653	25216750	-	-	25205673	25205890	25232177	25232224	ES
ENSG00000118308	LRMP	12	25222024	A	G	0.0295639	0.011	0.6028	25219298	25219446	-	-	25205878	25205890	25232177	25232224	ES
ENSG00000078124	ACER3	11	76580999	A	G	4.15533e-05	0.027	-0.75	76579163	76579311	-	-	76571980	76572123	76637600	76637711	ES
ENSG00000078124	ACER3	11	76587574	A	T	0.0279902	0.028	-0.228667	76579163	76579311	-	-	76571980	76572123	76637600	76637711	ES
ENSG00000078124	ACER3	11	76600932	T	C	0.00152232	0.037	-0.6296	76579163	76579311	-	-	76571980	76572123	76637600	76637711	ES
ENSG00000078124	ACER3	11	76615473	C	G	0.0295266	0	-3.74743e-17	76579163	76579311	-	-	76571980	76572123	76637600	76637711	ES
ENSG00000078124	ACER3	11	76623282	G	A	0.00081687	0.016	0.625833	76579163	76579311	-	-	76571980	76572123	76637600	76637711	ES
ENSG00000188906	LRRK2	12	40760764	T	C	0.0181186	0.024	-0.193444	40760807	40760879	-	-	40758643	40758852	40761445	40763083	ES
ENSG00000175224	ATG13	11	46658726	A	T	0.0282792	0.014	-0.0879524	46651594	46651650	-	-	46639874	46639925	46665828	46665910	ES
ENSG00000148634	HERC4	10	69725183	T	G	0.0477343	0	0.145273	69718869	69718893	-	-	69716634	69716733	69726439	69726559	ES
ENSG00000106443	PHF14	7	11016614	T	C	0.00204778	0.005	0.305	11021998	11022786	-	-	11014461	11014572	11030329	11030474	ES
ENSG00000106443	PHF14	7	11016690	C	G	0.00645954	0.012	0.304607	11021998	11022786	-	-	11014461	11014572	11030329	11030474	ES
ENSG00000015153	YAF2	12	42595397	C	T	0.00778747	0.017	0.963	42592937	42593037	-	-	42555414	42555567	42604156	42604256	ES
ENSG00000110756	HPS5	11	18310449	T	C	0.00016083	0	-0.1305	18312988	18313566	-	-	18309439	18309560	18314445	18314523	ES
ENSG00000186635	ARAP1	11	72420652	G	A	0.0326452	0.045	-0.405167	72416849	72416935	-	-	72413949	72414124	72420914	72421021	ES
ENSG00000100220	RTCB	22	32799439	T	C	0.0105488	0.031	-0.471125	32802648	32802748	-	-	32797733	32797890	32804161	32804229	ES
ENSG00000064225	ST3GAL6	3	98492380	T	C	0.0171485	0.006	0.218222	98492264	98492340	-	-	98491656	98491760	98492763	98492827	ES
ENSG00000232559	GS1-124K5.12	7	66043142	C	T	0.0337667	0.013	0.345786	66049331	66049453	-	-	66041741	66041919	66057243	66057373	ES
ENSG00000232559	GS1-124K5.12	7	66054406	C	A	0.0223221	0.028	0.7645	66049331	66049453	-	-	66041741	66041919	66057243	66057373	ES
ENSG00000159921	GNE	9	36235187	C	T	0.0255542	0.023	0.506	36236828	36236981	-	-	36233916	36234129	36246027	36246479	ES
ENSG00000107036	KIAA1432	9	5741493	A	T	0.00828261	0.005	0.139	5738449	5738538	-	-	5732387	5732479	5743688	5743737	ES
ENSG00000107036	KIAA1432	9	5742401	G	C	0.0213821	0.028	-0.00145	5738449	5738538	-	-	5732387	5732479	5743688	5743737	ES
ENSG00000101290	CDS2	20	5117464	A	G	0.00646266	0.022	0.1408	5108795	5109396	-	-	5107654	5107795	5154168	5154305	ES
ENSG00000101290	CDS2	20	5135968	C	T	0.0482282	0.044	0.205933	5108795	5109396	-	-	5107654	5107795	5155828	5155925	ES
ENSG00000082701	GSK3B	3	119590322	A	G	0.000715808	0.005	-0.544	119585436	119585475	-	-	119582265	119582452	119624601	119624699	ES
ENSG00000082701	GSK3B	3	119590880	A	G	0.0170265	0.017	-0.561167	119585436	119585475	-	-	119582265	119582452	119624601	119624699	ES
ENSG00000082701	GSK3B	3	119595051	A	G	0.0238944	0.012	-0.5342	119585436	119585475	-	-	119582265	119582452	119624601	119624699	ES
ENSG00000065243	PKN2	1	89290201	C	T	0.0121619	0.008	-0.211875	89294163	89294306	-	-	89289992	89290069	89298759	89298840	ES
ENSG00000065243	PKN2	1	89292564	C	T	0.0121619	0.004	-0.211875	89294163	89294306	-	-	89289992	89290069	89298759	89298840	ES
ENSG00000065243	PKN2	1	89295493	G	A	0.0132182	0.01	-0.203375	89294163	89294306	-	-	89289992	89290069	89298759	89298840	ES
ENSG00000065243	PKN2	1	89296385	G	A	0.0310394	0.041	-0.185222	89294163	89294306	-	-	89289992	89290069	89298759	89298840	ES
ENSG00000065243	PKN2	1	89290201	C	T	0.00100913	0.003	-0.52575	89298426	89298534	-	-	89289992	89290069	89298759	89298840	ES
ENSG00000065243	PKN2	1	89292564	C	T	0.00100913	0	-0.52575	89298426	89298534	-	-	89289992	89290069	89298759	89298840	ES
ENSG00000065243	PKN2	1	89295493	G	A	0.000713291	0.001	-0.57375	89298426	89298534	-	-	89289992	89290069	89298759	89298840	ES
ENSG00000065243	PKN2	1	89296874	G	T	0.0230743	0.016	-0.568667	89298426	89298534	-	-	89289992	89290069	89298759	89298840	ES
ENSG00000185917	SETD4	21	37422966	C	T	0.0026111	0.006	-0.4915	37420605	37420694	-	-	37417911	37418309	37425880	37425918	ES
ENSG00000163877	SNIP1	1	38012706	C	G	0.0203435	0.014	-0.0414	38014421	38014588	-	-	38006100	38006356	38018245	38018348	ES
ENSG00000223509	RP11-632K20.7	15	32818055	G	C	0.0120251	0.014	-0.29675	32816671	32816801	-	-	32814893	32815414	32819013	32819179	ES
ENSG00000102897	LYRM1	16	20917748	T	G	0.0447797	0.041	0.552857	20913807	20914039	-	-	20911771	20911857	20931443	20931536	ES
ENSG00000157551	KCNJ15	21	39634134	T	G	0.0301517	0.032	0.220571	39663527	39663669	-	-	39628967	39629107	39668847	39668945	ES
ENSG00000146247	PHIP	6	79664748	T	C	0.0235094	0.019	0.272143	79664948	79664999	-	-	79664530	79664680	79668191	79668317	ES
ENSG00000146247	PHIP	6	79679577	A	G	0.00826756	0.007	0.1462	79675661	79675773	-	-	79675419	79675481	79679551	79679634	ES
ENSG00000115607	IL18RAP	2	103040047	A	C	5.68768e-05	0.001	-0.2825	103040270	103040595	-	-	103039637	103039807	103040690	103040874	ES
ENSG00000115607	IL18RAP	2	103040177	A	T	1.85264e-05	0.011	-0.291273	103040270	103040595	-	-	103039637	103039807	103040690	103040874	ES
ENSG00000142192	APP	21	27368761	G	C	0.0311419	0.023	-0.08875	27369674	27369731	-	-	27354656	27354790	27372329	27372497	ES
ENSG00000112851	ERBB2IP	5	65358593	A	G	0.019566	0.021	0.14025	65367996	65368119	-	-	65349233	65350779	65370851	65371058	ES
ENSG00000086666	ZFAND6	15	80390015	A	C	0.0271703	0.038	0.36475	80390757	80390920	-	-	80352017	80352151	80423521	80423636	ES
ENSG00000155096	AZIN1	8	103858308	C	T	0.00374202	0.01	0.196667	103862226	103862393	-	-	103855935	103855975	103870240	103870378	ES
ENSG00000205581	HMGN1	21	40718440	T	C	0.0202823	0.023	0.451375	40719304	40719409	-	-	40717755	40717884	40720217	40720265	ES
ENSG00000137642	SORL1	11	121418806	C	T	0.0455732	0.028	-0.373625	121424645	121424818	-	-	121415951	121416138	121429299	121429546	ES
ENSG00000117226	GBP3	1	89475135	C	T	0.021604	0.013	-0.75	89476586	89476799	-	-	89475074	89475177	89478867	89479110	ES
ENSG00000183621	ZNF438	10	31275367	G	A	0.0052647	0.013	0.5056	31273297	31273355	-	-	31230503	31230580	31320761	31320866	ES
ENSG00000183621	ZNF438	10	31314134	G	C	0.0103665	0.004	-0.218024	31273297	31273355	-	-	31230503	31230580	31320761	31320866	ES
ENSG00000166387	PPFIBP2	11	7668524	A	G	0.034312	0.033	0.24645	7669617	7669768	-	-	7663528	7663657	7670030	7670142	ES
ENSG00000090061	CCNK	14	99954084	A	G	0.01019	0.018	0.206167	99958282	99958657	-	-	99947761	99947816	99958962	99959211	ES
ENSG00000157800	SLC37A3	7	140041028	T	C	0.0409352	0.004	0.321667	140045668	140045770	-	-	140037083	140037149	140048425	140048567	ES
ENSG00000168405	CMAHP	6	25111089	G	T	0.018014	0.003	0.064	25113819	25114010	-	-	25109729	25109809	25115218	25115328	ES
ENSG00000168405	CMAHP	6	25115296	G	T	0.0039388	0.005	0.397833	25113819	25114010	-	-	25109729	25109809	25115218	25115328	ES
ENSG00000134440	NARS	18	55274159	T	G	0.00906778	0.011	-0.3608	55274365	55274565	-	-	55273847	55273983	55274675	55274715	ES
ENSG00000163219	ARHGAP25	2	69041137	C	T	0.0490667	0.034	-0.114	69040420	69040551	-	-	69034404	69034612	69043420	69043494	ES
ENSG00000163219	ARHGAP25	2	69041783	G	A	0.00786794	0.015	-0.409667	69040420	69040551	-	-	69034404	69034612	69043420	69043494	ES
ENSG00000166167	BTRC	10	103129138	T	C	0.00938148	0.01	-0.5825	103190101	103190209	-	-	103113825	103113985	103221737	103221815	ES
ENSG00000166167	BTRC	10	103181690	C	T	0.0158255	0.014	-0.503333	103190101	103190209	-	-	103113825	103113985	103221737	103221815	ES
ENSG00000166167	BTRC	10	103218192	C	G	0.0219934	0.011	-0.155375	103190101	103190209	-	-	103113825	103113985	103221737	103221815	ES
ENSG00000100503	NIN	14	51280672	C	T	0.0138694	0.019	-0.0883611	51288591	51288718	-	-	51273454	51273536	51297181	51297235	ES
ENSG00000100503	NIN	14	51225724	C	T	0.00259447	0	-0.1226	51223209	51225348	-	-	51221459	51221585	51226574	51227077	ES
ENSG00000163219	ARHGAP25	2	69021226	C	T	0.00363751	0.003	-0.1412	69014971	69015088	-	-	69009364	69009452	69034404	69034612	ES
ENSG00000163219	ARHGAP25	2	69034249	T	C	0.0478985	0.047	-0.0887	69014971	69015088	-	-	69009364	69009452	69034404	69034612	ES
ENSG00000163219	ARHGAP25	2	69041783	G	A	0.0147406	0.023	-0.246667	69040418	69040551	-	-	69034407	69034612	69043420	69043494	ES
ENSG00000151779	NBAS	2	15339516	G	T	0.00870612	0.022	-0.3765	15358896	15359092	-	-	15330387	15330527	15372545	15372635	ES
ENSG00000151779	NBAS	2	15344986	A	G	0.0315485	0.012	-0.533	15358896	15359092	-	-	15330387	15330527	15372545	15372635	ES
ENSG00000100354	TNRC6B	22	40704052	C	T	0.00605996	0.002	-0.003	40704515	40704653	-	-	40697153	40697337	40708508	40708655	ES
ENSG00000100354	TNRC6B	22	40704052	C	T	0.00322638	0.001	0.001	40706820	40706997	-	-	40697153	40697337	40708508	40708655	ES
ENSG00000213096	ZNF254	19	24295226	G	T	0.0281062	0.023	-0.606182	24289349	24289445	-	-	24269977	24270139	24309055	24309122	ES
ENSG00000183354	KIAA2026	9	5930981	G	C	0.0016963	0.001	-0.779133	5933750	5933881	-	-	5929043	5929159	5968018	5968081	ES
ENSG00000183354	KIAA2026	9	5948266	C	A	0.0205423	0.018	-0.31205	5933750	5933881	-	-	5929043	5929159	5968018	5968081	ES
ENSG00000183354	KIAA2026	9	5953735	T	C	0.0289067	0.026	-0.531867	5933750	5933881	-	-	5929043	5929159	5968018	5968081	ES
ENSG00000183354	KIAA2026	9	5955431	T	A	0.00856725	0.011	-0.47725	5933750	5933881	-	-	5929043	5929159	5968018	5968081	ES
ENSG00000138468	SENP7	3	101092849	C	A	0.0435997	0.033	0.0613333	101117704	101117899	-	-	101090851	101090970	101136436	101136634	ES
ENSG00000138468	SENP7	3	101093812	T	C	0.0435997	0.031	0.0613333	101117704	101117899	-	-	101090851	101090970	101136436	101136634	ES
ENSG00000138468	SENP7	3	101093861	G	A	0.0141387	0.025	0.125083	101117704	101117899	-	-	101090851	101090970	101136436	101136634	ES
ENSG00000138468	SENP7	3	101094124	C	T	0.0141387	0.023	0.125083	101117704	101117899	-	-	101090851	101090970	101136436	101136634	ES
ENSG00000138468	SENP7	3	101094143	T	G	0.0221928	0.016	0.126333	101117704	101117899	-	-	101090851	101090970	101136436	101136634	ES
ENSG00000138468	SENP7	3	101094988	T	C	0.0435997	0.029	0.0613333	101117704	101117899	-	-	101090851	101090970	101136436	101136634	ES
ENSG00000138468	SENP7	3	101096457	T	C	0.0190422	0.022	0.1115	101117704	101117899	-	-	101090851	101090970	101136436	101136634	ES
ENSG00000138468	SENP7	3	101096816	G	A	0.0141387	0.022	0.125083	101117704	101117899	-	-	101090851	101090970	101136436	101136634	ES
ENSG00000138468	SENP7	3	101097433	T	C	0.00570501	0.009	0.120875	101117704	101117899	-	-	101090851	101090970	101136436	101136634	ES
ENSG00000138468	SENP7	3	101097436	T	C	0.00570501	0.016	0.120875	101117704	101117899	-	-	101090851	101090970	101136436	101136634	ES
ENSG00000138468	SENP7	3	101098265	G	A	0.0438017	0.029	0.0613333	101117704	101117899	-	-	101090851	101090970	101136436	101136634	ES
ENSG00000138468	SENP7	3	101098658	T	C	0.0245013	0.023	0.109667	101117704	101117899	-	-	101090851	101090970	101136436	101136634	ES
ENSG00000138468	SENP7	3	101098810	A	C	0.0435997	0.024	0.0613333	101117704	101117899	-	-	101090851	101090970	101136436	101136634	ES
ENSG00000138468	SENP7	3	101099191	G	A	0.00570501	0.006	0.120875	101117704	101117899	-	-	101090851	101090970	101136436	101136634	ES
ENSG00000138468	SENP7	3	101100014	G	A	0.0117754	0.005	0.13419	101117704	101117899	-	-	101090851	101090970	101136436	101136634	ES
ENSG00000138468	SENP7	3	101100207	A	C	0.00830006	0.017	0.1265	101117704	101117899	-	-	101090851	101090970	101136436	101136634	ES
ENSG00000138468	SENP7	3	101100965	A	G	0.0154769	0.018	0.123556	101117704	101117899	-	-	101090851	101090970	101136436	101136634	ES
ENSG00000138468	SENP7	3	101103871	A	T	0.0166764	0.016	0.117333	101117704	101117899	-	-	101090851	101090970	101136436	101136634	ES
ENSG00000138468	SENP7	3	101108111	C	T	0.0109682	0.016	0.114429	101117704	101117899	-	-	101090851	101090970	101136436	101136634	ES
ENSG00000138468	SENP7	3	101109315	T	A	0.0336158	0.024	0.123476	101117704	101117899	-	-	101090851	101090970	101136436	101136634	ES
ENSG00000138468	SENP7	3	101109678	T	C	0.0244459	0.033	0.09925	101117704	101117899	-	-	101090851	101090970	101136436	101136634	ES
ENSG00000138468	SENP7	3	101109702	C	T	0.0152219	0.015	0.108222	101117704	101117899	-	-	101090851	101090970	101136436	101136634	ES
ENSG00000138468	SENP7	3	101113177	C	T	0.0152219	0.014	0.108222	101117704	101117899	-	-	101090851	101090970	101136436	101136634	ES
ENSG00000138468	SENP7	3	101114695	T	A	0.0342758	0.021	0.0613333	101117704	101117899	-	-	101090851	101090970	101136436	101136634	ES
ENSG00000138468	SENP7	3	101114990	G	A	0.0435997	0.03	0.0613333	101117704	101117899	-	-	101090851	101090970	101136436	101136634	ES
ENSG00000138468	SENP7	3	101115290	T	C	0.0179412	0.009	0.0613333	101117704	101117899	-	-	101090851	101090970	101136436	101136634	ES
ENSG00000138468	SENP7	3	101117099	C	T	0.024354	0.018	0.115708	101117704	101117899	-	-	101090851	101090970	101136436	101136634	ES
ENSG00000138468	SENP7	3	101120676	A	G	0.0435997	0.023	0.0613333	101117704	101117899	-	-	101090851	101090970	101136436	101136634	ES
ENSG00000138468	SENP7	3	101121980	A	G	0.0316599	0.013	0.0613333	101117704	101117899	-	-	101090851	101090970	101136436	101136634	ES
ENSG00000138468	SENP7	3	101122120	C	A	0.0435997	0.034	0.0613333	101117704	101117899	-	-	101090851	101090970	101136436	101136634	ES
ENSG00000138468	SENP7	3	101122339	G	A	0.0200177	0.019	0.126833	101117704	101117899	-	-	101090851	101090970	101136436	101136634	ES
ENSG00000138468	SENP7	3	101123260	T	G	0.0358477	0.005	0.016	101117704	101117899	-	-	101090851	101090970	101136436	101136634	ES
ENSG00000138468	SENP7	3	101124225	C	G	0.0179412	0.008	0.0613333	101117704	101117899	-	-	101090851	101090970	101136436	101136634	ES
ENSG00000138468	SENP7	3	101124239	T	C	0.0179412	0.006	0.0613333	101117704	101117899	-	-	101090851	101090970	101136436	101136634	ES
ENSG00000138468	SENP7	3	101127464	G	A	0.0166764	0.013	0.117333	101117704	101117899	-	-	101090851	101090970	101136436	101136634	ES
ENSG00000138468	SENP7	3	101127931	T	C	0.0327598	0.023	0.0613333	101117704	101117899	-	-	101090851	101090970	101136436	101136634	ES
ENSG00000138468	SENP7	3	101128250	C	T	0.0323335	0.025	0.0613333	101117704	101117899	-	-	101090851	101090970	101136436	101136634	ES
ENSG00000138468	SENP7	3	101128769	T	A	0.0152219	0.017	0.108222	101117704	101117899	-	-	101090851	101090970	101136436	101136634	ES
ENSG00000138468	SENP7	3	101128998	T	C	0.025315	0.032	0.166	101117704	101117899	-	-	101090851	101090970	101136436	101136634	ES
ENSG00000138468	SENP7	3	101129352	T	C	0.0438017	0.027	0.0613333	101117704	101117899	-	-	101090851	101090970	101136436	101136634	ES
ENSG00000138468	SENP7	3	101129905	T	C	0.0154769	0.009	0.123556	101117704	101117899	-	-	101090851	101090970	101136436	101136634	ES
ENSG00000138468	SENP7	3	101130096	T	A	0.0176833	0.019	0.122222	101117704	101117899	-	-	101090851	101090970	101136436	101136634	ES
ENSG00000138468	SENP7	3	101130185	C	T	0.0438017	0.024	0.0613333	101117704	101117899	-	-	101090851	101090970	101136436	101136634	ES
ENSG00000138468	SENP7	3	101133037	G	A	0.0216075	0.022	0.119556	101117704	101117899	-	-	101090851	101090970	101136436	101136634	ES
ENSG00000138468	SENP7	3	101134818	T	C	0.0147921	0.028	0.1145	101117704	101117899	-	-	101090851	101090970	101136436	101136634	ES
ENSG00000138468	SENP7	3	101135210	C	T	0.0435997	0.032	0.0613333	101117704	101117899	-	-	101090851	101090970	101136436	101136634	ES
ENSG00000138468	SENP7	3	101135380	C	T	0.0154769	0.014	0.123556	101117704	101117899	-	-	101090851	101090970	101136436	101136634	ES
ENSG00000138468	SENP7	3	101135719	A	G	0.0442354	0.016	0.052	101117704	101117899	-	-	101090851	101090970	101136436	101136634	ES
ENSG00000138468	SENP7	3	101135894	T	C	0.0166764	0.011	0.117333	101117704	101117899	-	-	101090851	101090970	101136436	101136634	ES
ENSG00000138468	SENP7	3	101136274	C	T	0.00570501	0.007	0.120875	101117704	101117899	-	-	101090851	101090970	101136436	101136634	ES
ENSG00000138468	SENP7	3	101136340	C	T	0.0435997	0.024	0.0613333	101117704	101117899	-	-	101090851	101090970	101136436	101136634	ES
ENSG00000138468	SENP7	3	101136385	C	A	0.0435997	0.027	0.0613333	101117704	101117899	-	-	101090851	101090970	101136436	101136634	ES
ENSG00000090316	MAEA	4	1329116	T	A	0.00309409	0.014	0.666667	1326544	1326653	-	-	1316168	1316291	1332861	1332965	ES
ENSG00000269051	CTD-2245F17.3	19	53702135	G	T	9.35776e-06	0.006	0	53703876	53703956	-	-	53700438	53700515	53707268	53707308	ES
ENSG00000269051	CTD-2245F17.3	19	53702211	T	C	0.000416159	0	0.8187	53703876	53703956	-	-	53700438	53700515	53707268	53707308	ES
ENSG00000269051	CTD-2245F17.3	19	53702748	A	C	0.0146463	0.021	-0.2765	53703876	53703956	-	-	53700438	53700515	53707268	53707308	ES
ENSG00000269051	CTD-2245F17.3	19	53704949	A	C	3.81876e-05	0.008	-0.1465	53703876	53703956	-	-	53700438	53700515	53707268	53707308	ES
ENSG00000269051	CTD-2245F17.3	19	53705554	C	T	0.00608195	0.013	-0.681417	53703876	53703956	-	-	53700438	53700515	53707268	53707308	ES
ENSG00000269051	CTD-2245F17.3	19	53706222	A	G	0.0142755	0.013	-0.365167	53703876	53703956	-	-	53700438	53700515	53707268	53707308	ES
ENSG00000269051	CTD-2245F17.3	19	53707097	T	C	0.000510083	0.004	-0.795467	53703876	53703956	-	-	53700438	53700515	53707268	53707308	ES
ENSG00000138134	STAMBPL1	10	90671750	G	T	0.0400142	0.04	-0.354375	90672857	90673215	-	-	90670672	90670768	90674290	90674415	ES
ENSG00000267216	AC010642.1	19	58817459	A	G	0.0193924	0.012	-0.260571	58823531	58823828	-	-	58817453	58817582	58826113	58826563	ES
ENSG00000163781	TOPBP1	3	133337446	T	A	0.0263209	0.024	-0.409167	133337056	133337277	-	-	133336003	133336170	133338998	133339191	ES
ENSG00000106052	TAX1BP1	7	27841623	G	A	0.0383628	0.024	-0.179	27855967	27856013	-	-	27839583	27839709	27867356	27867439	ES
ENSG00000106052	TAX1BP1	7	27844038	G	A	0.0233186	0.018	0.02	27855967	27856013	-	-	27839583	27839709	27867356	27867439	ES
ENSG00000167995	BEST1	11	61723556	A	G	0.0488953	0.008	0.005	61724315	61724470	-	-	61722578	61723423	61729726	61729843	ES
ENSG00000167995	BEST1	11	61727791	G	A	0.0250955	0.031	-0.1465	61724315	61724470	-	-	61722578	61723423	61729726	61729843	ES
ENSG00000160712	IL6R	1	154414037	C	T	0.0219528	0.04	-0.1748	154408444	154408586	-	-	154407465	154407632	154420600	154420647	ES
ENSG00000160712	IL6R	1	154416969	C	T	0.0259679	0.034	-0.052	154408444	154408586	-	-	154407465	154407632	154420600	154420647	ES
ENSG00000160712	IL6R	1	154420402	G	C	0.0139957	0.008	-0.09625	154408444	154408586	-	-	154407465	154407632	154420600	154420647	ES
ENSG00000071189	SNX13	7	17868282	G	A	3.70693e-05	0.048	-0.357583	17869632	17869670	-	-	17865644	17865714	17873674	17873807	ES
ENSG00000164329	PAPD4	5	78909324	T	G	0.0170092	0.014	0.254	78913352	78913422	-	-	78908833	78908898	78915434	78915587	ES
ENSG00000164329	PAPD4	5	78910248	C	T	0.00145844	0.001	0.151133	78913352	78913422	-	-	78908833	78908898	78915434	78915587	ES
ENSG00000164329	PAPD4	5	78911193	G	A	0.0413226	0.033	0.0936429	78913352	78913422	-	-	78908833	78908898	78915434	78915587	ES
ENSG00000164329	PAPD4	5	78912380	A	G	0.0381206	0.04	0.2091	78913352	78913422	-	-	78908833	78908898	78915434	78915587	ES
ENSG00000150477	KIAA1328	18	34418491	G	A	0.017012	0.015	-0.425273	34424170	34424265	-	-	34415196	34415339	34465519	34465635	ES
ENSG00000150477	KIAA1328	18	34435111	T	G	0.0339757	0.034	0.139556	34424170	34424265	-	-	34415196	34415339	34465519	34465635	ES
ENSG00000150477	KIAA1328	18	34452703	A	G	0.0125936	0	-0.435833	34424170	34424265	-	-	34415196	34415339	34465519	34465635	ES
ENSG00000129158	SERGEF	11	17923860	T	G	0.0342945	0.001	0.2268	17981016	17981183	-	-	17899754	17899791	18010143	18010304	ES
ENSG00000129158	SERGEF	11	17946199	C	T	0.0252423	0.005	0.224286	17981016	17981183	-	-	17899754	17899791	18010143	18010304	ES
ENSG00000143643	TTC13	1	231091099	C	T	0.0201842	0.031	0.130333	231092166	231092306	-	-	231090078	231090149	231093969	231094045	ES
ENSG00000143643	TTC13	1	231092580	T	A	0.0263588	0.032	0.118	231092166	231092306	-	-	231090078	231090149	231093969	231094045	ES
ENSG00000189190	ZNF600	19	53288873	T	C	0.000198814	0	0.822333	53284569	53284717	-	-	53284080	53284308	53289847	53289977	ES
ENSG00000184863	RBM33	7	155499799	C	T	0.023352	0.039	0.1495	155499987	155500074	-	-	155499553	155499762	155503896	155504149	ES
ENSG00000184863	RBM33	7	155500216	A	C	0.00167172	0.006	-0.1925	155499987	155500074	-	-	155499553	155499762	155503896	155504149	ES
ENSG00000110429	FBXO3	11	33780486	G	A	0.027673	0.023	-0.173889	33784751	33784832	-	-	33780032	33780147	33790396	33790560	ES
ENSG00000228340	RP5-1043L13.1	20	58725020	C	T	0.0217226	0.015	0.516905	58696083	58696177	-	-	58675225	58675274	58729462	58729557	ES
ENSG00000228340	RP5-1043L13.1	20	58725490	C	A	0.00177967	0.001	0.6758	58696083	58696177	-	-	58675225	58675274	58729462	58729557	ES
ENSG00000228340	RP5-1043L13.1	20	58727615	G	T	0.0234	0.032	0.459952	58696083	58696177	-	-	58675225	58675274	58729462	58729557	ES
ENSG00000179818	PCBP1-AS1	2	70236774	C	T	0.00927432	0.003	-0.2644	70259264	70259387	-	-	70224002	70224020	70278334	70278437	ES
ENSG00000179818	PCBP1-AS1	2	70241214	G	A	0.0465197	0.039	-0.691333	70259264	70259387	-	-	70224002	70224020	70278334	70278437	ES
ENSG00000179818	PCBP1-AS1	2	70236774	C	T	3.05769e-07	0.003	-0.8456	70245146	70245263	-	-	70223902	70224020	70278334	70278437	ES
ENSG00000179818	PCBP1-AS1	2	70238098	C	T	0.00055144	0.022	0.0123333	70245146	70245263	-	-	70223902	70224020	70278334	70278437	ES
ENSG00000179818	PCBP1-AS1	2	70240456	C	T	0.0266499	0.031	-0.5411	70245146	70245263	-	-	70223902	70224020	70278334	70278437	ES
ENSG00000138814	PPP3CA	4	101996320	T	C	0.0467302	0.022	-0.223083	101984388	101984514	-	-	101982243	101982318	102001688	102001783	ES
ENSG00000120451	SNX19	11	130749715	A	G	0.0229112	0.004	0.280444	130750516	130750701	-	-	130749518	130749606	130773149	130773279	ES
ENSG00000120451	SNX19	11	130750642	A	C	0.00715848	0.028	-0.2525	130750516	130750701	-	-	130749518	130749606	130773149	130773279	ES
ENSG00000120451	SNX19	11	130751261	A	C	0.00163712	0.019	-0.420333	130750516	130750701	-	-	130749518	130749606	130773149	130773279	ES
ENSG00000120451	SNX19	11	130759223	G	T	0.0238597	0.025	-0.396	130750516	130750701	-	-	130749518	130749606	130773149	130773279	ES
ENSG00000120451	SNX19	11	130760562	T	C	0.000210826	0.008	-0.5225	130750516	130750701	-	-	130749518	130749606	130773149	130773279	ES
ENSG00000120451	SNX19	11	130760999	G	T	0.00214359	0.015	-0.297	130750516	130750701	-	-	130749518	130749606	130773149	130773279	ES
ENSG00000120451	SNX19	11	130763152	G	C	0.00103733	0.002	-0.469	130750516	130750701	-	-	130749518	130749606	130773149	130773279	ES
ENSG00000120451	SNX19	11	130764526	C	T	0.00865884	0.022	0.334444	130750516	130750701	-	-	130749518	130749606	130773149	130773279	ES
ENSG00000120451	SNX19	11	130765637	T	A	4.67552e-94	0	-0.216	130750516	130750701	-	-	130749518	130749606	130773149	130773279	ES
ENSG00000120451	SNX19	11	130765706	A	G	0.00565935	0.019	0.451	130750516	130750701	-	-	130749518	130749606	130773149	130773279	ES
ENSG00000120451	SNX19	11	130765723	C	G	0.0366409	0.019	0.369643	130750516	130750701	-	-	130749518	130749606	130773149	130773279	ES
ENSG00000120451	SNX19	11	130766044	G	T	0.00715848	0.02	-0.2525	130750516	130750701	-	-	130749518	130749606	130773149	130773279	ES
ENSG00000120451	SNX19	11	130766135	T	G	0.000997313	0.029	-0.478	130750516	130750701	-	-	130749518	130749606	130773149	130773279	ES
ENSG00000120451	SNX19	11	130766532	T	C	0.000823496	0.01	-0.297	130750516	130750701	-	-	130749518	130749606	130773149	130773279	ES
ENSG00000120451	SNX19	11	130766761	T	C	0.000200872	0.006	-0.3065	130750516	130750701	-	-	130749518	130749606	130773149	130773279	ES
ENSG00000120451	SNX19	11	130766841	G	A	0.0236997	0.04	-0.2525	130750516	130750701	-	-	130749518	130749606	130773149	130773279	ES
ENSG00000129197	RPAIN	17	5336188	A	G	0.0162186	0.018	0.219	5331390	5331531	-	-	5329555	5329619	5335861	5336196	ES
ENSG00000180376	CCDC66	3	56599159	T	C	6.97592e-06	0.023	0.143875	56599161	56599232	-	-	56597711	56598153	56600621	56600734	ES
ENSG00000180376	CCDC66	3	56599208	G	C	0.00111958	0.013	0.3727	56599161	56599232	-	-	56597711	56598153	56600621	56600734	ES
ENSG00000104325	DECR1	8	91020834	A	C	0.00196508	0	0.3276	91027768	91027894	-	-	91013715	91013789	91031136	91031194	ES
ENSG00000104325	DECR1	8	91023118	T	C	0.0187727	0.015	0.186	91027768	91027894	-	-	91013715	91013789	91031136	91031194	ES
ENSG00000104325	DECR1	8	91030536	G	A	0.0323669	0.019	-0.1065	91027768	91027894	-	-	91013715	91013789	91031136	91031194	ES
ENSG00000104325	DECR1	8	91030754	A	G	0.00841594	0.006	0.0829	91027768	91027894	-	-	91013715	91013789	91031136	91031194	ES
ENSG00000104325	DECR1	8	91030536	G	A	0.0299664	0.017	-0.0335	91029430	91029554	-	-	91013673	91013789	91031136	91031194	ES
ENSG00000047249	ATP6V1H	8	54701811	C	T	0.0162005	0.023	-0.260571	54684548	54684727	-	-	54682177	54682303	54708206	54708399	ES
ENSG00000006459	KDM7A	7	139825288	C	T	0.0156061	0.02	-0.666667	139824420	139824583	-	-	139813290	139813382	139827241	139827383	ES
ENSG00000006459	KDM7A	7	139826942	G	T	0.0377934	0.021	-0.444	139824420	139824583	-	-	139813290	139813382	139827241	139827383	ES
ENSG00000115020	PIKFYVE	2	209147398	C	A	0.00269559	0.049	-0.331636	209142260	209142432	-	-	209138307	209138457	209150449	209150657	ES
ENSG00000116815	CD58	1	117061384	A	T	0.0167647	0.005	-0.187083	117061852	117061924	-	-	117057360	117057444	117064527	117064605	ES
ENSG00000102531	FNDC3A	13	49768976	A	G	0.0295637	0.028	-0.11325	49771012	49771126	-	-	49765344	49765520	49771860	49772010	ES
ENSG00000168488	ATXN2L	16	28837906	A	G	0.0492513	0.027	-0.1295	28837560	28837711	-	-	28837090	28837162	28840721	28840813	ES
ENSG00000035664	DAPK2	15	64202744	C	T	0.0419962	0.017	-2.16975e-16	64202898	64203415	-	-	64201382	64201413	64204106	64204142	ES
ENSG00000116350	SRSF4	1	29493866	T	C	0.00457048	0.007	-0.0363333	29492401	29492576	-	-	29486886	29487029	29508157	29508402	ES
ENSG00000116350	SRSF4	1	29507647	G	C	0.0379506	0.041	-0.204208	29492401	29492576	-	-	29486886	29487029	29508157	29508402	ES
ENSG00000090661	CERS4	19	8292211	G	A	0.0127839	0.035	-0.48525	8275589	8275746	-	-	8274209	8274378	8315959	8316133	ES
ENSG00000196912	ANKRD36B	2	98177305	C	G	0.00519288	0.002	0.1775	98195368	98195506	-	-	98177294	98177323	98196924	98197031	ES
ENSG00000196912	ANKRD36B	2	98180253	A	C	0.0114063	0.007	0.166333	98195368	98195506	-	-	98177294	98177323	98196924	98197031	ES
ENSG00000196912	ANKRD36B	2	98181377	T	C	0.0184929	0.018	0.202	98195368	98195506	-	-	98177294	98177323	98196924	98197031	ES
ENSG00000196912	ANKRD36B	2	98183116	A	C	0.00193224	0.004	0.1628	98195368	98195506	-	-	98177294	98177323	98196924	98197031	ES
ENSG00000196912	ANKRD36B	2	98183628	C	T	0.00321255	0.005	0.219	98195368	98195506	-	-	98177294	98177323	98196924	98197031	ES
ENSG00000196912	ANKRD36B	2	98184793	C	A	0.0114063	0.009	0.166333	98195368	98195506	-	-	98177294	98177323	98196924	98197031	ES
ENSG00000196912	ANKRD36B	2	98186298	A	G	0.0121279	0.014	0.1695	98195368	98195506	-	-	98177294	98177323	98196924	98197031	ES
ENSG00000196912	ANKRD36B	2	98186674	T	A	0.00519288	0.004	0.1775	98195368	98195506	-	-	98177294	98177323	98196924	98197031	ES
ENSG00000196912	ANKRD36B	2	98186699	G	T	0.00519288	0.003	0.1775	98195368	98195506	-	-	98177294	98177323	98196924	98197031	ES
ENSG00000196912	ANKRD36B	2	98195010	A	G	0.0103816	0.013	0.1755	98195368	98195506	-	-	98177294	98177323	98196924	98197031	ES
ENSG00000196912	ANKRD36B	2	98195213	T	C	0.0142091	0.016	0.211	98195368	98195506	-	-	98177294	98177323	98196924	98197031	ES
ENSG00000196912	ANKRD36B	2	98196707	G	T	0.00711794	0.006	0.219	98195368	98195506	-	-	98177294	98177323	98196924	98197031	ES
ENSG00000196912	ANKRD36B	2	98196849	G	A	0.00645493	0.005	0.219	98195368	98195506	-	-	98177294	98177323	98196924	98197031	ES
ENSG00000196912	ANKRD36B	2	98196859	T	G	0.00127138	0.008	0.18325	98195368	98195506	-	-	98177294	98177323	98196924	98197031	ES
ENSG00000196912	ANKRD36B	2	98175712	C	T	0.00998756	0.016	-0.0745	98177127	98177200	-	-	98175428	98175457	98177294	98177323	ES
ENSG00000196912	ANKRD36B	2	98176504	C	T	0.010679	0.009	-0.0496667	98177127	98177200	-	-	98175428	98175457	98177294	98177323	ES
ENSG00000196912	ANKRD36B	2	98177124	T	G	0.0180222	0.01	-0.0745	98177127	98177200	-	-	98175428	98175457	98177294	98177323	ES
ENSG00000196912	ANKRD36B	2	98177305	C	G	0.00998756	0.013	-0.0745	98177127	98177200	-	-	98175428	98175457	98177294	98177323	ES
ENSG00000086619	ERO1LB	1	236409468	T	G	0.0100096	0.003	0.1655	236413184	236413267	-	-	236406721	236406795	236415349	236415391	ES
ENSG00000086619	ERO1LB	1	236411933	A	T	0.0100096	0.005	0.1655	236413184	236413267	-	-	236406721	236406795	236415349	236415391	ES
ENSG00000086619	ERO1LB	1	236413230	T	A	5.03547e-05	0.002	-2.17423e-17	236413184	236413267	-	-	236406721	236406795	236415349	236415391	ES
ENSG00000116731	PRDM2	1	14111856	T	C	0.0490286	0.024	0.189167	14104912	14109326	-	-	14099572	14099683	14113009	14114554	ES
ENSG00000116731	PRDM2	1	14122156	A	T	0.0441519	0.024	-0.2935	14104912	14109326	-	-	14099572	14099683	14142921	14143065	ES
ENSG00000116731	PRDM2	1	14139683	A	C	0.0272214	0.021	-0.3866	14104912	14109326	-	-	14099572	14099683	14142921	14143065	ES
ENSG00000215305	VPS16	20	2827468	G	A	0.00787382	0.013	0.2465	2840364	2840453	-	-	2821405	2821473	2841094	2841239	ES
ENSG00000215305	VPS16	20	2837763	T	A	0.00798547	0.031	0.187786	2840364	2840453	-	-	2821405	2821473	2841094	2841239	ES
ENSG00000013374	NUB1	7	151056997	C	T	0.0423721	0.041	-0.12925	151052853	151053036	-	-	151049897	151049968	151057226	151057381	ES
ENSG00000176142	TMEM39A	3	119167085	T	G	0.00239286	0.001	0.23975	119170055	119170164	-	-	119165864	119166019	119171293	119171377	ES
ENSG00000176142	TMEM39A	3	119170218	A	G	0.0459965	0.047	-0.321	119170055	119170164	-	-	119165864	119166019	119171293	119171377	ES
ENSG00000176142	TMEM39A	3	119171024	A	T	0.0209986	0.032	0.2815	119170055	119170164	-	-	119165864	119166019	119171293	119171377	ES
ENSG00000151576	QTRTD1	3	113782028	A	G	0.0338688	0.035	-0.1791	113775845	113775953	-	-	113775583	113775711	113784083	113784304	ES
ENSG00000123124	WWP1	8	87474085	A	G	0.0223657	0.001	0.068	87474002	87474075	-	-	87473455	87473549	87479022	87479705	ES
ENSG00000123124	WWP1	8	87476236	T	C	0.0264718	0.008	0.034	87474002	87474075	-	-	87473455	87473549	87479022	87479705	ES
ENSG00000123124	WWP1	8	87476439	C	T	0.0240835	0.007	-0.068	87474002	87474075	-	-	87473455	87473549	87479022	87479705	ES
ENSG00000265681	RPL17	18	47017820	A	G	0.0144434	0.017	-0.195267	47017721	47017815	-	-	47017162	47017297	47017901	47017956	ES
ENSG00000011275	RNF216	7	5806337	C	T	0.001773	0.018	0.279778	5806525	5806570	-	-	5800718	5800769	5821171	5821251	ES
ENSG00000142396	ERVK3-1	19	58817459	A	G	0.00855363	0.012	-0.476571	58823562	58823828	-	-	58817453	58817582	58826113	58826568	ES
ENSG00000142396	ERVK3-1	19	58817459	A	G	0.0102057	0.016	-0.471714	58823393	58823828	-	-	58817453	58817582	58826113	58826147	ES
ENSG00000182141	ZNF708	19	21475420	T	C	0.0443913	0.042	0.1625	21510761	21510943	-	-	21475405	21477541	21512011	21512227	ES
ENSG00000182141	ZNF708	19	21477403	T	G	0.0499784	0	-0.569636	21510761	21510943	-	-	21475405	21477541	21512011	21512227	ES
ENSG00000182141	ZNF708	19	21483788	C	A	0.0308728	0.021	-0.630875	21510761	21510943	-	-	21475405	21477541	21512011	21512227	ES
ENSG00000182141	ZNF708	19	21506184	A	T	0.0177143	0.004	-0.6183	21510761	21510943	-	-	21475405	21477541	21512011	21512227	ES
ENSG00000182141	ZNF708	19	21509065	C	T	0.00613054	0.005	-0.634667	21510761	21510943	-	-	21475405	21477541	21512011	21512227	ES
ENSG00000182141	ZNF708	19	21477403	T	G	0.00446445	0.013	-0.150909	21492047	21492143	-	-	21477197	21477541	21512011	21512138	ES
ENSG00000182141	ZNF708	19	21481735	G	A	0.00787118	0.011	-0.1473	21492047	21492143	-	-	21477197	21477541	21512011	21512138	ES
ENSG00000182141	ZNF708	19	21483788	C	A	0.00683148	0.002	-0.163125	21492047	21492143	-	-	21477197	21477541	21512011	21512138	ES
ENSG00000182141	ZNF708	19	21504032	A	G	0.00605514	0.007	-0.1551	21492047	21492143	-	-	21477197	21477541	21512011	21512138	ES
ENSG00000182141	ZNF708	19	21505443	C	G	0.0304114	0.001	-0.227	21492047	21492143	-	-	21477197	21477541	21512011	21512138	ES
ENSG00000182141	ZNF708	19	21506184	A	T	0.00246601	0.002	-0.1601	21492047	21492143	-	-	21477197	21477541	21512011	21512138	ES
ENSG00000182141	ZNF708	19	21509065	C	T	0.00161011	0.011	-0.205611	21492047	21492143	-	-	21477197	21477541	21512011	21512138	ES
ENSG00000182141	ZNF708	19	21509627	C	T	0.0187901	0.015	-0.2334	21492047	21492143	-	-	21477197	21477541	21512011	21512138	ES
ENSG00000182141	ZNF708	19	21510059	C	T	0.0281281	0.019	-0.219111	21492047	21492143	-	-	21477197	21477541	21512011	21512138	ES
ENSG00000036257	CUL3	2	225388405	G	A	0.0114873	0.025	-0.356909	225379328	225379489	-	-	225370672	225370849	225400244	225400358	ES
ENSG00000163904	SENP2	3	185337788	T	C	0.0195058	0.048	-0.282125	185339613	185339693	-	-	185337086	185337290	185341785	185341870	ES
ENSG00000123159	GIPC1	19	14597095	G	A	0.0237659	0.023	-0.362111	14593500	14593818	-	-	14591404	14591590	14602467	14602555	ES
ENSG00000058673	ZC3H11A	1	203784993	T	C	0.0445046	0.036	-0.2575	203772084	203772144	-	-	203764781	203764922	203786053	203786252	ES
ENSG00000168297	PXK	3	58380465	A	T	0.0355271	0.04	0.318	58377499	58377574	-	-	58368240	58368427	58380724	58380829	ES
ENSG00000182093	WRB	21	40769290	A	G	3.58935e-05	0.013	-0.5045	40765091	40765206	-	-	40763694	40763762	40768791	40769815	ES
ENSG00000187555	USP7	16	8994192	G	C	0.0279999	0.033	0.0193333	8992977	8993045	-	-	8992387	8992496	8994846	8994914	ES
ENSG00000197892	KIF13B	8	28994639	A	G	0.0353061	0.037	-0.195667	28991556	28991727	-	-	28989824	28989982	28997579	28997708	ES
ENSG00000197892	KIF13B	8	28995022	A	G	0.00528886	0.006	0.0858	28991556	28991727	-	-	28989824	28989982	28997579	28997708	ES
ENSG00000145012	LPP	3	187998173	T	C	0.0480841	0.014	-0.381	188059450	188059507	-	-	187943192	187943315	188123899	188124101	ES
ENSG00000145012	LPP	3	188021053	A	T	0.0152543	0.012	-0.158167	188059450	188059507	-	-	187943192	187943315	188123899	188124101	ES
ENSG00000145012	LPP	3	188046910	G	A	0.0174033	0.023	-0.0207778	188059450	188059507	-	-	187943192	187943315	188123899	188124101	ES
ENSG00000145012	LPP	3	188047443	A	T	8.08325e-07	0.002	0.040125	188059450	188059507	-	-	187943192	187943315	188123899	188124101	ES
ENSG00000145012	LPP	3	188050534	T	C	0.00587313	0.02	0.135375	188059450	188059507	-	-	187943192	187943315	188123899	188124101	ES
ENSG00000145012	LPP	3	188050864	A	G	6.93019e-05	0.031	-0.595222	188059450	188059507	-	-	187943192	187943315	188123899	188124101	ES
ENSG00000145012	LPP	3	188051729	G	C	0.00476831	0.013	-0.144643	188059450	188059507	-	-	187943192	187943315	188123899	188124101	ES
ENSG00000145012	LPP	3	188059443	A	G	0.0197912	0.047	0.443083	188059450	188059507	-	-	187943192	187943315	188123899	188124101	ES
ENSG00000145012	LPP	3	188066437	C	G	0.0299137	0.042	0.0125	188059450	188059507	-	-	187943192	187943315	188123899	188124101	ES
ENSG00000101109	STK4	20	43687706	T	C	0.0222766	0.008	-0.161667	43681726	43681821	-	-	43653613	43653771	43703658	43704249	ES
ENSG00000111877	MCM9	6	119192131	T	C	0.0392177	0.02	0.409	119177533	119177708	-	-	119150210	119150413	119215190	119215520	ES
ENSG00000198948	MFAP3L	4	170938732	C	T	0.0444456	0.031	0.232429	170926730	170927161	-	-	170907748	170913460	170947384	170947559	ES
ENSG00000093144	ECHDC1	6	127646649	G	C	0.0409225	0.023	0.2395	127637078	127637119	-	-	127635960	127636041	127648146	127648157	ES
ENSG00000164758	MED30	8	118541866	A	C	0.00366834	0	-0.2993	118542961	118543066	-	-	118532951	118533292	118552121	118552501	ES
ENSG00000164758	MED30	8	118541866	A	C	0.0160042	0.004	-0.3257	118542961	118543066	-	-	118540889	118541048	118552121	118552501	ES
ENSG00000107077	KDM4C	9	7023916	C	A	0.0387881	0.043	0.0964286	7015852	7015929	-	-	7013787	7014001	7046861	7046917	ES
ENSG00000107077	KDM4C	9	7039674	A	G	0.0474504	0.036	0.0964286	7015852	7015929	-	-	7013787	7014001	7046861	7046917	ES
ENSG00000161011	SQSTM1	5	179251475	T	G	0.0145347	0.034	-0.75	179251181	179251323	-	-	179249957	179250053	179260031	179260227	ES
ENSG00000161011	SQSTM1	5	179254247	G	A	1.33695e-94	0	-0.75	179251181	179251323	-	-	179249957	179250053	179260031	179260227	ES
ENSG00000161011	SQSTM1	5	179258523	G	A	0.00338035	0.011	0.883545	179251181	179251323	-	-	179249957	179250053	179260031	179260227	ES
ENSG00000161011	SQSTM1	5	179258901	G	A	0.00932977	0	0.857667	179251181	179251323	-	-	179249957	179250053	179260031	179260227	ES
ENSG00000134759	ELP2	18	33724683	G	A	0.0140574	0.009	0.324286	33726212	33726344	-	-	33722788	33722929	33734812	33734962	ES
ENSG00000134759	ELP2	18	33725705	C	T	0.000180656	0	-0.438333	33726212	33726344	-	-	33722788	33722929	33734812	33734962	ES
ENSG00000134759	ELP2	18	33727186	C	A	0.0128453	0.01	-0.3999	33726212	33726344	-	-	33722788	33722929	33734812	33734962	ES
ENSG00000134759	ELP2	18	33732354	A	C	0.0159536	0.023	-0.4428	33726212	33726344	-	-	33722788	33722929	33734812	33734962	ES
ENSG00000134759	ELP2	18	33722425	A	G	0.00658349	0.016	-0.407429	33722243	33722310	-	-	33721099	33721164	33722788	33722929	ES
ENSG00000134759	ELP2	18	33719191	T	C	0.0115692	0.014	-0.431	33721099	33721164	-	-	33718757	33718835	33722788	33722929	ES
ENSG00000134759	ELP2	18	33712708	G	A	0.00287821	0	0.35635	33713200	33713279	-	-	33709882	33710034	33716269	33716340	ES
ENSG00000134759	ELP2	18	33713132	T	C	0.0150879	0.025	-0.303333	33713200	33713279	-	-	33709882	33710034	33716269	33716340	ES
ENSG00000134759	ELP2	18	33715673	A	G	0.0260736	0.029	-0.2256	33713200	33713279	-	-	33709882	33710034	33716269	33716340	ES
ENSG00000134759	ELP2	18	33722425	A	G	0.0186389	0.018	-0.360071	33718757	33718835	-	-	33718232	33718389	33722788	33722910	ES
ENSG00000154640	BTG3	21	18972625	G	A	0.0226936	0	-0.1793	18977177	18977315	-	-	18970934	18971142	18981289	18981470	ES
ENSG00000154640	BTG3	21	18980423	G	A	0.0160405	0	-0.183545	18977177	18977315	-	-	18970934	18971142	18981289	18981470	ES
ENSG00000134759	ELP2	18	33724683	G	A	0.00501734	0.003	0.496857	33724901	33724997	-	-	33722788	33722929	33734812	33734962	ES
ENSG00000134759	ELP2	18	33725705	C	T	0.000302662	0.005	-0.5415	33724901	33724997	-	-	33722788	33722929	33734812	33734962	ES
ENSG00000251022	THAP9-AS1	4	83814823	T	C	0.0145197	0.028	-0.471833	83820865	83820890	-	-	83814697	83816927	83821229	83821376	ES
ENSG00000251022	THAP9-AS1	4	83817816	T	C	4.86494e-07	0.008	0.515333	83820865	83820890	-	-	83814697	83816927	83821229	83821376	ES
ENSG00000251022	THAP9-AS1	4	83817816	T	C	0.000296065	0.001	0.280667	83819141	83819215	-	-	83816844	83816927	83821229	83821376	ES
ENSG00000113851	CRBN	3	3195574	C	T	0.0124211	0.049	-0.366889	3196430	3196515	-	-	3195107	3195172	3197902	3197965	ES
ENSG00000244625	CTA-211A9.5	22	27140443	A	G	0.0131059	0.01	-0.1869	27114102	27114194	-	-	27113331	27113422	27170118	27170180	ES
ENSG00000166128	RAB8B	15	63507750	A	G	0.0329347	0.022	-0.16725	63515240	63515272	-	-	63481758	63481947	63516046	63516178	ES
ENSG00000166128	RAB8B	15	63483202	T	C	0.0332553	0.032	0.253444	63516046	63516178	-	-	63481801	63481947	63541843	63541904	ES
ENSG00000166128	RAB8B	15	63493057	T	G	0.0493628	0.043	-0.212	63516046	63516178	-	-	63481801	63481947	63541843	63541904	ES
ENSG00000166128	RAB8B	15	63498031	A	G	0.0057785	0.017	0.510444	63516046	63516178	-	-	63481801	63481947	63541843	63541904	ES
ENSG00000166128	RAB8B	15	63507750	A	G	0.0181581	0.01	0.268417	63516046	63516178	-	-	63481801	63481947	63541843	63541904	ES
ENSG00000166128	RAB8B	15	63510220	C	G	0.00342456	0.038	0.00894444	63516046	63516178	-	-	63481801	63481947	63541843	63541904	ES
ENSG00000166128	RAB8B	15	63510228	T	G	0.0423154	0.021	0.199333	63516046	63516178	-	-	63481801	63481947	63541843	63541904	ES
ENSG00000166128	RAB8B	15	63510251	C	G	0.00082913	0	0.246429	63516046	63516178	-	-	63481801	63481947	63541843	63541904	ES
ENSG00000166128	RAB8B	15	63522691	C	G	0.0139637	0.029	0.4076	63516046	63516178	-	-	63481801	63481947	63541843	63541904	ES
ENSG00000166128	RAB8B	15	63526239	G	C	0.0442059	0.034	0.005	63516046	63516178	-	-	63481801	63481947	63541843	63541904	ES
ENSG00000166128	RAB8B	15	63528256	C	A	0.0393054	0.047	0.257875	63516046	63516178	-	-	63481801	63481947	63541843	63541904	ES
ENSG00000166128	RAB8B	15	63529400	A	G	0.0371008	0.048	-0.0171667	63516046	63516178	-	-	63481801	63481947	63541843	63541904	ES
ENSG00000133657	ATP13A3	3	194124624	C	T	0.0495545	0.033	0.125	194132927	194133017	-	-	194123405	194126845	194134487	194134568	ES
ENSG00000133731	IMPA1	8	82581392	G	C	0.00715944	0.019	-0.595167	82583173	82583282	-	-	82572807	82572902	82586075	82586184	ES
ENSG00000033030	ZCCHC8	12	122968450	T	C	0.0299619	0.016	-0.333	122967181	122967242	-	-	122966491	122966634	122973932	122974010	ES
ENSG00000033030	ZCCHC8	12	122969042	T	C	0.0407009	0.009	-0.3329	122967181	122967242	-	-	122966491	122966634	122973932	122974010	ES
ENSG00000171634	BPTF	17	65874998	A	G	0.015535	0.018	0.327	65871671	65871860	-	-	65870932	65871136	65887959	65888150	ES
ENSG00000115091	ACTR3	2	114712977	T	C	0.00393628	0.006	-0.10125	114709296	114713283	-	-	114709296	114709422	114713199	114713283	IR
ENSG00000158941	CCAR2	8	22477585	C	T	0.0263867	0.018	0.28875	22476662	22477981	-	-	22476662	22476868	22477150	22477981	IR
ENSG00000172322	CLEC12A	12	10131939	C	T	7.30655e-05	0.001	0.447333	10131564	10132123	-	-	10131564	10131663	10131934	10132123	IR
ENSG00000114857	NKTR	3	42670449	A	G	0.0241819	0.013	-0.107	42668691	42672067	-	-	42668691	42668719	42672037	42672067	IR
ENSG00000011295	TTC19	17	15931436	G	A	0.0464828	0.016	-0.2528	15929853	15932100	-	-	15929853	15930016	15930687	15932100	IR
ENSG00000188906	LRRK2	12	40759848	T	A	0.0466329	0.023	0.3437	40758643	40763087	-	-	40758643	40758852	40761445	40763087	IR
ENSG00000108039	XPNPEP1	10	111637286	A	G	0.040243	0.022	-0.461375	111635285	111637625	-	-	111635285	111635357	111637547	111637625	IR
ENSG00000112096	SOD2	6	160101845	G	A	0.0330568	0.032	0.228222	160100095	160103670	-	-	160100095	160100330	160103505	160103670	IR
ENSG00000168291	PDHB	3	58417929	T	C	0.0209743	0.014	0.0183333	58417603	58419411	-	-	58417603	58417711	58419357	58419411	IR
ENSG00000130414	NDUFA10	2	240952307	G	C	0.0167051	0.024	-0.426889	240951033	240954277	-	-	240951033	240951113	240954155	240954277	IR
ENSG00000130414	NDUFA10	2	240952926	G	T	0.005544	0.002	-0.4108	240951033	240954277	-	-	240951033	240951113	240954155	240954277	IR
ENSG00000124177	CHD6	20	40126679	T	A	0.0110964	0.003	0.220267	40125448	40126866	-	-	40125448	40126141	40126807	40126866	IR
ENSG00000151498	ACAD8	11	134130189	C	T	0.0278919	0.038	0.628125	134129501	134131073	-	-	134129501	134129639	134130937	134131073	IR
ENSG00000234741	GAS5	1	173835211	C	T	0.0140619	0.014	0.273571	173834994	173835344	-	-	173834994	173835032	173835314	173835344	IR
ENSG00000154429	CCSAP	1	229463035	A	G	0.0332662	0.02	-0.214667	229462484	229463305	-	-	229462484	229462753	229477845	229478260	A3SS
ENSG00000172183	ISG20	15	89186521	T	C	0.0482951	0.022	-0.110208	89193465	89195541	-	-	89195400	89195541	89182573	89182825	A3SS
ENSG00000197635	DPP4	2	162913811	C	A	0.0481078	0.022	-0.410273	162903912	162904011	-	-	162903912	162904008	162929908	162929996	A3SS
ENSG00000197635	DPP4	2	162921135	G	A	0.000220972	0.01	-0.478333	162903912	162904011	-	-	162903912	162904008	162929908	162929996	A3SS
ENSG00000197635	DPP4	2	162923917	G	A	0.0284133	0.032	-0.599	162903912	162904011	-	-	162903912	162904008	162929908	162929996	A3SS
ENSG00000143337	TOR1AIP1	1	179854797	G	A	8.44193e-14	0.001	-0.495591	179858444	179858504	-	-	179858447	179858504	179853826	179853904	A3SS
ENSG00000143337	TOR1AIP1	1	179856922	C	T	0.0124519	0.001	0.466273	179858444	179858504	-	-	179858447	179858504	179853826	179853904	A3SS
ENSG00000143337	TOR1AIP1	1	179858333	C	T	1.25317e-12	0	-0.4952	179858444	179858504	-	-	179858447	179858504	179853826	179853904	A3SS
ENSG00000143337	TOR1AIP1	1	179858444	G	A	5.22541e-13	0	-0.4937	179858444	179858504	-	-	179858447	179858504	179853826	179853904	A3SS
ENSG00000164466	SFXN1	5	174936038	A	G	0.0404111	0.045	0.0613	174936034	174936205	-	-	174936063	174936205	174919097	174919270	A3SS
ENSG00000139350	NEDD1	12	97302313	T	C	0.00124197	0.043	0.6653	97301381	97301634	-	-	97301381	97301402	97303529	97303673	A5SS
ENSG00000120705	ETF1	5	137856373	G	A	0.0108648	0.004	0.244286	137878393	137878625	-	-	137878521	137878625	137854380	137854556	A5SS
ENSG00000120705	ETF1	5	137856373	G	A	0.0115871	0	0.242286	137878322	137878625	-	-	137878521	137878625	137854380	137854556	A5SS
ENSG00000177409	SAMD9L	7	92776185	C	A	0.0458345	0.018	0.092	92776195	92776459	-	-	92776400	92776459	92775221	92775353	A5SS
ENSG00000074755	ZZEF1	17	3971095	A	G	0.0358531	0.042	0.074381	3973977	3974218	-	-	3974104	3974218	3970456	3970536	A5SS
ENSG00000074755	ZZEF1	17	3972176	G	T	0.0358531	0.028	0.074381	3973977	3974218	-	-	3974104	3974218	3970456	3970536	A5SS
ENSG00000163743	RCHY1	4	76422717	G	A	0.0452236	0.011	0.143556	76434029	76434145	-	-	76434033	76434145	76419310	76419389	A5SS
ENSG00000163743	RCHY1	4	76424976	G	A	0.0227757	0.019	-0.286722	76434029	76434145	-	-	76434033	76434145	76419310	76419389	A5SS
ENSG00000163743	RCHY1	4	76425896	G	A	0.0329654	0.012	0.1338	76434029	76434145	-	-	76434033	76434145	76419310	76419389	A5SS
ENSG00000153310	FAM49B	8	130907175	A	T	0.0470267	0.039	-0.482333	130908917	130909100	-	-	130908994	130909100	130891634	130891717	A5SS
ENSG00000058673	ZC3H11A	1	203768328	T	C	0.00313267	0.003	0.0521667	203765420	203765729	-	-	203765420	203765624	203770702	203770756	A5SS
ENSG00000058673	ZC3H11A	1	203770448	T	A	0.000117916	0	-0.143333	203765420	203765729	-	-	203765420	203765624	203770702	203770756	A5SS
ENSG00000008128	CDK11A	1	1648768	C	T	0.00499898	0.002	0.172619	1650766	1650894	-	-	1650796	1650894	1647784	1647917	A5SS
ENSG00000176731	C8orf59	8	86131463	A	T	0.00206161	0.006	0.264667	86131464	86131592	-	-	86131551	86131592	86129614	86129731	A5SS
ENSG00000168522	FNTA	8	42933483	T	G	0.0257345	0.024	-0.231556	42932358	42935584	-	-	42932358	42932507	42938260	42938323	A5SS
ENSG00000131374	TBC1D5	3	17633526	C	T	0.0140863	0.009	-0.284	17560393	17560487	17664139	17664257	17549965	17550097	17665340	17665405	MXE
ENSG00000139218	SCAF11	12	46344715	T	G	0.0329737	0.028	0.12325	46345432	46345510	46357889	46357971	46342219	46342320	46384135	46384348	MXE
ENSG00000139218	SCAF11	12	46352422	T	G	0.010203	0.006	0.247286	46355482	46355640	46357889	46357971	46345432	46345510	46384135	46384348	MXE
ENSG00000181381	DDX60L	4	169297818	C	T	0.0152239	0.021	0.0715	169296527	169296675	169298878	169298994	169294816	169294959	169299504	169299626	MXE
ENSG00000181381	DDX60L	4	169298000	T	C	0.0073524	0.02	0.0639643	169296527	169296675	169298878	169298994	169294816	169294959	169299504	169299626	MXE
ENSG00000181381	DDX60L	4	169298840	G	A	0.0178211	0.031	0.0932	169296527	169296675	169298878	169298994	169294816	169294959	169299504	169299626	MXE
ENSG00000181381	DDX60L	4	169298897	C	T	0.000619013	0	0.1038	169296527	169296675	169298878	169298994	169294816	169294959	169299504	169299626	MXE
ENSG00000181381	DDX60L	4	169362557	C	G	0.0280467	0.031	-0.04075	169354160	169354266	169362487	169362643	169353605	169353721	169369788	169369930	MXE
ENSG00000113360	DROSHA	5	31434770	C	A	0.0178269	0.008	-0.2014	31431682	31431785	31435871	31435971	31429581	31429652	31437345	31437405	MXE
ENSG00000100225	FBXO7	22	32872258	A	C	1.24139e-06	0.007	-0.148444	32875119	32875262	32881054	32881196	32871223	32871385	32883731	32883815	MXE
ENSG00000100225	FBXO7	22	32872593	G	A	5.1707e-07	0	-0.186667	32875119	32875262	32881054	32881196	32871223	32871385	32883731	32883815	MXE
ENSG00000100225	FBXO7	22	32873496	C	A	0.00523156	0.014	-0.14975	32875119	32875262	32881054	32881196	32871223	32871385	32883731	32883815	MXE
ENSG00000100225	FBXO7	22	32874258	G	T	0.0214441	0.026	-0.0988571	32875119	32875262	32881054	32881196	32871223	32871385	32883731	32883815	MXE
ENSG00000100225	FBXO7	22	32874449	G	A	4.07923e-06	0.003	-0.0095	32875119	32875262	32881054	32881196	32871223	32871385	32883731	32883815	MXE
ENSG00000100225	FBXO7	22	32875871	G	A	2.48021e-05	0.003	-0.0235	32875119	32875262	32881054	32881196	32871223	32871385	32883731	32883815	MXE
ENSG00000100225	FBXO7	22	32877009	T	A	6.72218e-05	0	-0.0235	32875119	32875262	32881054	32881196	32871223	32871385	32883731	32883815	MXE
ENSG00000100225	FBXO7	22	32878244	T	C	9.23536e-06	0.004	-0.147667	32875119	32875262	32881054	32881196	32871223	32871385	32883731	32883815	MXE
ENSG00000100225	FBXO7	22	32879617	G	T	1.45461e-05	0.006	0.014	32875119	32875262	32881054	32881196	32871223	32871385	32883731	32883815	MXE
ENSG00000100225	FBXO7	22	32880585	T	C	7.53038e-06	0	-0.0235	32875119	32875262	32881054	32881196	32871223	32871385	32883731	32883815	MXE
ENSG00000100225	FBXO7	22	32872258	A	C	0.00892026	0.006	-0.157222	32874967	32875262	32881054	32881196	32871243	32871385	32883731	32883815	MXE
ENSG00000100225	FBXO7	22	32872593	G	A	0.0107161	0.009	-0.251333	32874967	32875262	32881054	32881196	32871243	32871385	32883731	32883815	MXE
ENSG00000100225	FBXO7	22	32873496	C	A	0.0282717	0.018	-0.22225	32874967	32875262	32881054	32881196	32871243	32871385	32883731	32883815	MXE
ENSG00000100225	FBXO7	22	32874449	G	A	0.0275313	0.032	-0.049	32874967	32875262	32881054	32881196	32871243	32871385	32883731	32883815	MXE
ENSG00000100225	FBXO7	22	32875871	G	A	0.00411345	0.015	-0.173	32874967	32875262	32881054	32881196	32871243	32871385	32883731	32883815	MXE
ENSG00000100225	FBXO7	22	32877009	T	A	0.00137721	0.015	-0.173	32874967	32875262	32881054	32881196	32871243	32871385	32883731	32883815	MXE
ENSG00000100225	FBXO7	22	32879617	G	T	0.0151415	0.028	0.124	32874967	32875262	32881054	32881196	32871243	32871385	32883731	32883815	MXE
ENSG00000100225	FBXO7	22	32880585	T	C	0.00411261	0.014	-0.173	32874967	32875262	32881054	32881196	32871243	32871385	32883731	32883815	MXE
ENSG00000155256	ZFYVE27	10	99500480	A	G	0.000909346	0.005	-0.285	99498233	99498431	99504485	99504672	99496877	99497078	99508025	99508121	MXE
ENSG00000155256	ZFYVE27	10	99502430	T	G	0.0183996	0.028	-0.23695	99498233	99498431	99504485	99504672	99496877	99497078	99508025	99508121	MXE
ENSG00000104081	BMF	15	40386911	T	C	0.0171637	0.049	0.679667	40396380	40396541	40400459	40400587	40380090	40384089	40400973	40401075	MXE
ENSG00000177409	SAMD9L	7	92775019	T	C	0.00185058	0.018	0.38825	92775221	92775353	92776195	92776459	92760345	92765304	92777506	92777658	MXE
ENSG00000177409	SAMD9L	7	92776185	C	A	0.00396685	0.038	0.268	92775221	92775353	92776195	92776459	92760345	92765304	92777506	92777658	MXE
ENSG00000177409	SAMD9L	7	92775019	T	C	0.0297846	0.012	0.374333	92775221	92775353	92776195	92776459	92774697	92774845	92777506	92777658	MXE
ENSG00000177409	SAMD9L	7	92775019	T	C	0.00175693	0.016	0.38075	92775221	92775353	92776195	92776459	92774044	92774146	92777506	92777658	MXE
ENSG00000177409	SAMD9L	7	92776185	C	A	0.003227	0.049	0.255	92775221	92775353	92776195	92776459	92774044	92774146	92777506	92777658	MXE
ENSG00000138592	USP8	15	50768720	A	G	0.00339566	0.016	0.78575	50763829	50763992	50769045	50769194	50754476	50754519	50769472	50769696	MXE
ENSG00000155307	SAMSN1	21	15885104	C	T	0.0060164	0	-0.250167	15884764	15884894	15889212	15889362	15872849	15873056	15893470	15893542	MXE
ENSG00000140396	NCOA2	8	71087295	G	C	0.0239876	0.029	0.0587	71086990	71087094	71126137	71126310	71082436	71082614	71128894	71128999	MXE
ENSG00000112078	KCTD20	6	36424664	C	G	0.0368684	0.041	0.197583	36437828	36438034	36446897	36447000	36410543	36410888	36447367	36447488	MXE
ENSG00000112078	KCTD20	6	36438385	A	T	0.0416368	0.041	-0.0182	36437828	36438034	36446897	36447000	36410543	36410888	36447367	36447488	MXE
ENSG00000103479	RBL2	16	53474250	G	A	0.0481844	0	0.127889	53476569	53476770	53485614	53485743	53472927	53473058	53487363	53487375	MXE
ENSG00000103479	RBL2	16	53475650	A	G	0.0215312	0.006	0.130091	53476569	53476770	53485614	53485743	53472927	53473058	53487363	53487375	MXE
ENSG00000103479	RBL2	16	53476042	C	T	0.0441193	0.005	0.157545	53476569	53476770	53485614	53485743	53472927	53473058	53487363	53487375	MXE
ENSG00000103479	RBL2	16	53476804	G	A	0.0179488	0.012	-0.0505	53476569	53476770	53485614	53485743	53472927	53473058	53487363	53487375	MXE
ENSG00000103479	RBL2	16	53479652	G	A	0.00658774	0	0.1457	53476569	53476770	53485614	53485743	53472927	53473058	53487363	53487375	MXE
ENSG00000103479	RBL2	16	53481010	A	G	0.0454073	0.02	0.126	53476569	53476770	53485614	53485743	53472927	53473058	53487363	53487375	MXE
ENSG00000103479	RBL2	16	53481412	A	G	0.0393953	0.007	0.16525	53476569	53476770	53485614	53485743	53472927	53473058	53487363	53487375	MXE
ENSG00000103479	RBL2	16	53482365	G	A	0.0215312	0.008	0.130091	53476569	53476770	53485614	53485743	53472927	53473058	53487363	53487375	MXE
ENSG00000172243	CLEC7A	12	10269444	C	A	0.0086495	0.041	-0.21075	10275843	10275962	10277685	10277772	10269375	10271189	10277895	10278047	MXE
ENSG00000172243	CLEC7A	12	10272593	G	C	0.015509	0.034	-0.208222	10275843	10275962	10277685	10277772	10269375	10271189	10277895	10278047	MXE
ENSG00000172243	CLEC7A	12	10272646	A	G	0.015833	0.013	-0.2047	10275843	10275962	10277685	10277772	10269375	10271189	10277895	10278047	MXE
ENSG00000100439	ABHD4	14	23073608	T	C	0.0152876	0.019	0.276833	23072829	23072984	23074692	23074772	23070571	23070660	23075327	23075439	MXE
ENSG00000106443	PHF14	7	11016690	C	G	0.0214841	0.043	-0.23275	11030329	11030474	11053373	11053533	11014461	11014572	11062494	11062606	MXE
ENSG00000157837	SPPL3	12	121211841	G	A	0.0199747	0.033	-0.231333	121220457	121220570	121221476	121221555	121206755	121206862	121222276	121222396	MXE
ENSG00000157837	SPPL3	12	121220375	G	C	0.00138685	0.032	-0.393	121220457	121220570	121221476	121221555	121206755	121206862	121222276	121222396	MXE
ENSG00000163682	RPL9	4	39457430	T	C	0.000105789	0.009	0.155389	39458025	39458158	39459205	39459301	39456483	39456564	39459813	39460061	MXE
ENSG00000163682	RPL9	4	39457857	T	C	1.52898e-05	0.002	-0.155227	39458025	39458158	39459205	39459301	39456483	39456564	39459813	39460061	MXE
ENSG00000163682	RPL9	4	39458591	T	C	0.000189417	0.008	-0.1595	39458025	39458158	39459205	39459301	39456483	39456564	39459813	39460061	MXE
ENSG00000065243	PKN2	1	89279708	G	A	0.0404288	0.038	0.360333	89289992	89290069	89298426	89298534	89279239	89279416	89298759	89298840	MXE
ENSG00000065243	PKN2	1	89280077	G	A	0.000994111	0.011	0.393	89289992	89290069	89298426	89298534	89279239	89279416	89298759	89298840	MXE
ENSG00000065243	PKN2	1	89281861	G	A	0.00120234	0.006	0.3245	89289992	89290069	89298426	89298534	89279239	89279416	89298759	89298840	MXE
ENSG00000065243	PKN2	1	89286535	T	A	0.00161602	0.002	-0.3305	89289992	89290069	89298426	89298534	89279239	89279416	89298759	89298840	MXE
ENSG00000065243	PKN2	1	89290201	C	T	6.93344e-05	0.001	0.3985	89289992	89290069	89298426	89298534	89279239	89279416	89298759	89298840	MXE
ENSG00000065243	PKN2	1	89292564	C	T	6.93344e-05	0.001	0.3985	89289992	89290069	89298426	89298534	89279239	89279416	89298759	89298840	MXE
ENSG00000065243	PKN2	1	89295493	G	A	5.45311e-05	0	0.482	89289992	89290069	89298426	89298534	89279239	89279416	89298759	89298840	MXE
ENSG00000065243	PKN2	1	89296874	G	T	0.0109373	0.003	0.516333	89289992	89290069	89298426	89298534	89279239	89279416	89298759	89298840	MXE
ENSG00000157551	KCNJ15	21	39593581	G	A	0.0400918	0.04	-0.204333	39628967	39629107	39663527	39663669	39541262	39541362	39668847	39668945	MXE
ENSG00000157551	KCNJ15	21	39618250	T	C	0.0240886	0.03	-0.1057	39628967	39629107	39663527	39663669	39541262	39541362	39668847	39668945	MXE
ENSG00000157551	KCNJ15	21	39634134	T	G	0.0428709	0.039	-0.227857	39628967	39629107	39663527	39663669	39541262	39541362	39668847	39668945	MXE
ENSG00000174718	KIAA1551	12	32119116	T	C	0.0437507	0.032	-0.1935	32113710	32113805	32123122	32123290	32112371	32112425	32140172	32140256	MXE
ENSG00000115607	IL18RAP	2	103036335	A	G	0.0301203	0.028	-0.192278	103036020	103036257	103039637	103039807	103035148	103035400	103040270	103040595	MXE
ENSG00000074706	IPCEF1	6	154600367	A	G	0.0291162	0.045	-0.20375	154567724	154567894	154610846	154610890	154544303	154544377	154677805	154677869	MXE
ENSG00000161813	LARP4	12	50847637	A	G	0.0369358	0.025	-0.1834	50835372	50835426	50848096	50848200	50834221	50834332	50854917	50855270	MXE
ENSG00000052749	RRP12	10	99153540	T	G	0.0200969	0.013	0.178286	99155974	99156058	99160061	99160291	99153440	99153517	99160849	99161100	MXE
ENSG00000052749	RRP12	10	99158386	A	G	0.0184496	0.045	-0.0310714	99155974	99156058	99160061	99160291	99153440	99153517	99160849	99161100	MXE
ENSG00000174652	ZNF266	19	9531541	C	T	0.0052615	0.002	-0.322625	9544343	9544462	9545473	9545535	9530740	9530894	9545783	9545869	MXE
ENSG00000174652	ZNF266	19	9531693	C	T	0.0126641	0.021	-0.159167	9544343	9544462	9545473	9545535	9530740	9530894	9545783	9545869	MXE
ENSG00000174652	ZNF266	19	9532156	A	G	0.0221744	0.032	-0.381	9544343	9544462	9545473	9545535	9530740	9530894	9545783	9545869	MXE
ENSG00000174652	ZNF266	19	9532258	C	T	0.00200482	0.009	-0.7926	9544343	9544462	9545473	9545535	9530740	9530894	9545783	9545869	MXE
ENSG00000174652	ZNF266	19	9539522	A	G	0.00856091	0.028	-0.18675	9544343	9544462	9545473	9545535	9530740	9530894	9545783	9545869	MXE
ENSG00000174652	ZNF266	19	9539691	C	T	0.014793	0.03	-0.578	9544343	9544462	9545473	9545535	9530740	9530894	9545783	9545869	MXE
ENSG00000174652	ZNF266	19	9541406	C	G	0.0206543	0	-0.617286	9544343	9544462	9545473	9545535	9530740	9530894	9545783	9545869	MXE
ENSG00000174652	ZNF266	19	9541833	A	C	0.00279615	0.013	0.014875	9544343	9544462	9545473	9545535	9530740	9530894	9545783	9545869	MXE
ENSG00000174652	ZNF266	19	9543830	C	T	0.0221744	0.036	-0.381	9544343	9544462	9545473	9545535	9530740	9530894	9545783	9545869	MXE
ENSG00000174652	ZNF266	19	9545374	G	T	0.00505468	0.022	-0.587125	9544343	9544462	9545473	9545535	9530740	9530894	9545783	9545869	MXE
ENSG00000109323	MANBA	4	103561106	T	C	0.0364742	0.047	-0.0645	103560869	103561014	103571693	103571858	103555944	103556202	103578838	103579057	MXE
ENSG00000196498	NCOR2	12	124916372	C	A	0.014611	0.014	0.426476	124922475	124922542	124934360	124934413	124915160	124915333	124941651	124941708	MXE
ENSG00000196498	NCOR2	12	124916372	C	A	0.00360336	0.011	0.253143	124922475	124922542	124934360	124934413	124915186	124915333	124950718	124950832	MXE
ENSG00000196498	NCOR2	12	124919791	A	G	0.00866795	0.048	-0.255625	124922475	124922542	124934360	124934413	124915186	124915333	124950718	124950832	MXE
ENSG00000241258	CRCP	7	65603171	T	C	0.0492911	0.026	-0.390875	65599266	65599361	65610429	65610487	65595730	65595829	65617194	65619555	MXE
ENSG00000241258	CRCP	7	65603173	C	T	0.0492911	0.018	-0.390875	65599266	65599361	65610429	65610487	65595730	65595829	65617194	65619555	MXE
ENSG00000008083	JARID2	6	15479363	G	A	0.047572	0.001	-0.1644	15487537	15487773	15501137	15501640	15468772	15468949	15504730	15504823	MXE
ENSG00000008083	JARID2	6	15479795	T	C	0.0369333	0.004	-0.163273	15487537	15487773	15501137	15501640	15468772	15468949	15504730	15504823	MXE
ENSG00000008083	JARID2	6	15450815	G	T	0.0436456	0.046	0.3145	15468772	15468949	15487537	15487773	15410454	15410596	15496362	15497401	MXE
ENSG00000008083	JARID2	6	15471752	T	G	0.045899	0.045	0.306833	15468772	15468949	15487537	15487773	15410454	15410596	15496362	15497401	MXE
ENSG00000175309	PHYKPL	5	177657301	G	A	0.0249111	0.028	-0.4545	177652355	177652430	177658405	177658524	177651448	177651565	177659492	177659786	MXE
ENSG00000166598	HSP90B1	12	104325649	T	G	0.0419959	0.015	-0.065	104326054	104326196	104326603	104326720	104325298	104325401	104327733	104327768	MXE
ENSG00000166598	HSP90B1	12	104325871	T	C	0.0181768	0.021	-0.11775	104326054	104326196	104326603	104326720	104325298	104325401	104327733	104327768	MXE
ENSG00000197321	SVIL	10	29836665	T	C	0.0159401	0.01	0.0647	29820182	29820217	29839525	29840192	29819535	29819597	29843711	29843863	MXE
ENSG00000103657	HERC1	15	63999259	T	C	0.0317144	0.006	0.1547	63998978	63999030	64004973	64005094	63990926	63991195	64005551	64005864	MXE
ENSG00000103657	HERC1	15	64001876	C	G	0.035755	0.016	0.1719	63998978	63999030	64004973	64005094	63990926	63991195	64005551	64005864	MXE
ENSG00000205268	PDE7A	8	66657050	C	A	0.0211821	0.013	-0.31575	66651736	66651832	66657641	66657705	66639404	66639536	66659886	66660038	MXE
ENSG00000087274	ADD1	4	2901349	A	G	0.00386918	0.004	0.289111	2900985	2901162	2906490	2906835	2899910	2900054	2909469	2909571	MXE
ENSG00000163219	ARHGAP25	2	69019430	A	G	0.0445394	0.04	0.114	69034404	69034612	69043420	69043494	69009364	69009452	69045004	69045126	MXE
ENSG00000163219	ARHGAP25	2	69021226	C	T	0.00562956	0.01	0.1354	69034404	69034612	69043420	69043494	69009364	69009452	69045004	69045126	MXE
ENSG00000163219	ARHGAP25	2	69034249	T	C	0.0160023	0.012	0.1171	69034404	69034612	69043420	69043494	69009364	69009452	69045004	69045126	MXE
ENSG00000163219	ARHGAP25	2	69041783	G	A	0.0209504	0.022	0.20975	69034404	69034612	69043420	69043494	69009364	69009452	69045004	69045126	MXE
ENSG00000030419	IKZF2	2	213915748	C	G	0.00238165	0.009	-0.352	213921634	213921823	214012431	214012536	213914436	213914604	214013319	214013353	MXE
ENSG00000030419	IKZF2	2	213920917	G	A	0.00462086	0.021	-0.6473	213921634	213921823	214012431	214012536	213914436	213914604	214013319	214013353	MXE
ENSG00000030419	IKZF2	2	213922773	A	T	0.00162602	0.007	0.4914	213921634	213921823	214012431	214012536	213914436	213914604	214013319	214013353	MXE
ENSG00000030419	IKZF2	2	213941643	T	G	0.00374552	0.016	-0.789	213921634	213921823	214012431	214012536	213914436	213914604	214013319	214013353	MXE
ENSG00000122482	ZNF644	1	91429120	C	T	0.048944	0.043	0.2755	91403828	91406866	91447866	91447927	91403041	91403647	91487546	91487770	MXE
ENSG00000171988	JMJD1C	10	64961268	T	C	0.0290369	0.027	-0.126	64960235	64960437	64975312	64975456	64958272	64958487	64976966	64977091	MXE
ENSG00000171988	JMJD1C	10	64961268	T	C	0.0206982	0.02	-0.155	64960235	64960437	64966354	64968561	64958272	64958487	64968822	64968995	MXE
ENSG00000143337	TOR1AIP1	1	179854797	G	A	0.000113817	0.005	0.338818	179858447	179858504	179869260	179869302	179853826	179853904	179870436	179870523	MXE
ENSG00000143337	TOR1AIP1	1	179858333	C	T	0.000187883	0.011	0.344	179858447	179858504	179869260	179869302	179853826	179853904	179870436	179870523	MXE
ENSG00000143337	TOR1AIP1	1	179858444	G	A	0.000104133	0.003	0.3483	179858447	179858504	179869260	179869302	179853826	179853904	179870436	179870523	MXE
ENSG00000143337	TOR1AIP1	1	179861079	C	T	0.00248438	0.007	-0.032	179858447	179858504	179869260	179869302	179853826	179853904	179870436	179870523	MXE
ENSG00000143337	TOR1AIP1	1	179863922	C	T	0.000113817	0.001	0.338818	179858447	179858504	179869260	179869302	179853826	179853904	179870436	179870523	MXE
ENSG00000160712	IL6R	1	154414037	C	T	0.0240651	0.023	0.155	154420600	154420647	154426963	154427057	154407485	154407632	154437609	154437790	MXE
ENSG00000160712	IL6R	1	154415396	C	A	0.0314728	0.043	0.17	154420600	154420647	154426963	154427057	154407485	154407632	154437609	154437790	MXE
ENSG00000160712	IL6R	1	154416969	C	T	0.0197544	0.031	0.06325	154420600	154420647	154426963	154427057	154407485	154407632	154437609	154437790	MXE
ENSG00000160712	IL6R	1	154420402	G	C	0.00792329	0.009	0.1185	154420600	154420647	154426963	154427057	154407485	154407632	154437609	154437790	MXE
ENSG00000113532	ST8SIA4	5	100188878	A	T	0.0424544	0.013	-0.249667	100191806	100192100	100231357	100231489	100142638	100147833	100238546	100238970	MXE
ENSG00000164329	PAPD4	5	78918465	C	T	0.018332	0.025	-0.128267	78915816	78915906	78919074	78919312	78915434	78915608	78936673	78936788	MXE
ENSG00000054523	KIF1B	1	10406465	C	T	0.0121842	0.001	0.308929	10408706	10408791	10412688	10412794	10405902	10406011	10420986	10421101	MXE
ENSG00000038532	CLEC16A	16	11084703	A	G	0.0263147	0	0.282636	11076734	11076848	11096930	11097114	11073185	11073239	11114049	11114182	MXE
ENSG00000038532	CLEC16A	16	11091126	G	C	0.0308761	0.035	-0.1882	11076734	11076848	11096930	11097114	11073185	11073239	11114049	11114182	MXE
ENSG00000198911	SREBF2	22	42289500	G	A	0.0124581	0.011	-0.0175	42290823	42290941	42294652	42294785	42289120	42289289	42296333	42296502	MXE
ENSG00000028203	VEZT	12	95666098	A	G	0.0262318	0.023	-0.2878	95676088	95676420	95681439	95681633	95660132	95660408	95688047	95688148	MXE
ENSG00000107099	DOCK8	9	436779	T	C	0.0112465	0.025	0.175125	439244	439388	441874	442009	434782	434975	443426	443516	MXE
ENSG00000145819	ARHGAP26	5	142566343	A	G	0.044062	0.047	0.124071	142526795	142526946	142593561	142593653	142513531	142513670	142601922	142602759	MXE
ENSG00000145819	ARHGAP26	5	142585435	A	G	0.0355356	0.033	-0.06175	142526795	142526946	142593561	142593653	142513531	142513670	142601922	142602759	MXE
ENSG00000145819	ARHGAP26	5	142587531	C	T	0.037037	0.043	-0.206929	142526795	142526946	142593561	142593653	142513531	142513670	142601922	142602759	MXE
ENSG00000145819	ARHGAP26	5	142505404	G	A	0.0452209	0.041	0.160111	142526795	142526946	142586762	142586873	142500552	142500712	142593561	142593653	MXE
ENSG00000145819	ARHGAP26	5	142516458	G	A	0.0323629	0.028	0.50725	142526795	142526946	142586762	142587038	142500552	142500712	142593561	142593653	MXE
ENSG00000145819	ARHGAP26	5	142516682	C	T	0.0381041	0.025	0.573722	142526795	142526946	142586762	142587038	142500552	142500712	142593561	142593653	MXE
ENSG00000179818	PCBP1-AS1	2	70282081	G	A	0.0153592	0.019	0.2855	70280862	70280924	70282787	70283042	70278334	70278437	70286774	70286812	MXE
ENSG00000179818	PCBP1-AS1	2	70282081	G	A	0.0153592	0.024	0.2855	70280862	70280924	70282845	70283042	70278334	70278437	70286774	70286812	MXE
ENSG00000112584	FAM120B	6	170662024	T	C	1.44767e-05	0.023	0.515909	170697374	170697581	170700100	170700209	170639536	170639638	170704574	170704667	MXE
ENSG00000112584	FAM120B	6	170686823	T	C	0.000495943	0.005	-0.4225	170697374	170697581	170700100	170700209	170639536	170639638	170704574	170704667	MXE
ENSG00000112584	FAM120B	6	170689038	C	T	0.00528549	0.026	0.494667	170697374	170697581	170700100	170700209	170639536	170639638	170704574	170704667	MXE
ENSG00000112584	FAM120B	6	170662024	T	C	0.000658935	0.011	0.526909	170697374	170697581	170700100	170700209	170657238	170657411	170704574	170704667	MXE
ENSG00000112584	FAM120B	6	170664334	A	G	0.00381647	0.041	0.501667	170697374	170697581	170700100	170700209	170657238	170657411	170704574	170704667	MXE
ENSG00000112584	FAM120B	6	170686823	T	C	0.00080863	0.002	-0.426	170697374	170697581	170700100	170700209	170657238	170657411	170704574	170704667	MXE
ENSG00000066136	NFYC	1	41192497	G	T	0.0319393	0.024	-0.101333	41189360	41189464	41201272	41201422	41188879	41188946	41204507	41204620	MXE
ENSG00000066136	NFYC	1	41195070	A	G	0.00245416	0	0.364222	41189360	41189464	41201272	41201422	41188879	41188946	41204507	41204620	MXE
ENSG00000134698	AGO4	1	36298348	G	C	0.0401558	0.04	-0.0838333	36298037	36298171	36301434	36301594	36297657	36297786	36306765	36307081	MXE
ENSG00000135018	UBQLN1	9	86292425	T	C	0.0476656	0.026	-0.073	86284099	86284242	86292641	86292876	86281264	86281348	86293355	86293514	MXE
ENSG00000135018	UBQLN1	9	86290731	C	A	0.031785	0.039	0.176333	86281264	86284242	86292641	86292876	86279944	86280060	86293355	86293514	MXE
ENSG00000115020	PIKFYVE	2	209147157	A	C	0.0199715	0.019	-0.159722	209142260	209142432	209150449	209150657	209141435	209141554	209153452	209153542	MXE
ENSG00000137955	RABGGTB	1	76256232	T	G	0.0339033	0.007	-0.315083	76254843	76255041	76256969	76257022	76253181	76253289	76257145	76257256	MXE
ENSG00000118007	STAG1	3	136245428	T	C	0.0043781	0	0.185967	136260960	136261037	136287606	136287703	136240054	136240259	136323150	136323315	MXE
ENSG00000118007	STAG1	3	136271916	T	C	0.0043781	0	0.185967	136260960	136261037	136287606	136287703	136240054	136240259	136323150	136323315	MXE
ENSG00000120992	LYPLA1	8	54970397	C	T	0.00749175	0.002	-0.0416	54967619	54967693	54978307	54978373	54965214	54965316	55013467	55013499	MXE
ENSG00000109332	UBE2D3	4	103732568	G	T	0.0228306	0.039	-0.127778	103730828	103730860	103747641	103747793	103723717	103723795	103749100	103749188	MXE
ENSG00000109332	UBE2D3	4	103733600	T	C	0.033031	0.048	-0.111167	103730828	103730860	103747641	103747793	103723717	103723795	103749100	103749188	MXE
ENSG00000092201	SUPT16H	14	21838781	C	T	0.0428124	0.026	-0.1705	21840032	21840203	21840627	21840876	21838494	21838647	21841496	21841589	MXE
ENSG00000166579	NDEL1	17	8359503	G	C	0.037282	0.029	0.187857	8358113	8358205	8363326	8363478	8351867	8352004	8370247	8371478	MXE
ENSG00000119661	DNAL1	14	74127491	A	G	0.0318266	0.019	0.497952	74125549	74125659	74128689	74128745	74121549	74121588	74138244	74138300	MXE
ENSG00000119661	DNAL1	14	74127876	T	A	0.00105331	0.002	0.24	74125549	74125659	74128689	74128745	74121549	74121588	74138244	74138300	MXE
ENSG00000034677	RNF19A	8	101271821	C	T	0.00379886	0.004	0.069	101273769	101273983	101276261	101276423	101269287	101271474	101276898	101277013	MXE
ENSG00000034677	RNF19A	8	101275034	C	T	0.039438	0.02	0.257556	101273769	101273983	101276261	101276423	101269287	101271474	101276898	101277013	MXE
ENSG00000034677	RNF19A	8	101271821	C	T	0.00343372	0.002	0.0523333	101272081	101272225	101276261	101276423	101269287	101271474	101276898	101277013	MXE
ENSG00000170776	AKAP13	15	86121307	T	C	0.00908623	0.013	0.16925	86122160	86125338	86128932	86129054	86118361	86118560	86182604	86182680	MXE
ENSG00000134242	PTPN22	1	114383637	A	G	0.0315094	0.035	0.0116667	114391161	114391248	114394648	114394726	114381165	114381242	114397092	114397159	MXE
ENSG00000134242	PTPN22	1	114388804	T	C	0.0384753	0.038	0.168182	114391161	114391248	114394648	114394726	114381165	114381242	114397092	114397159	MXE
ENSG00000134242	PTPN22	1	114393748	A	G	0.0337187	0.025	0.0352857	114391161	114391248	114394648	114394726	114381165	114381242	114397092	114397159	MXE
ENSG00000137513	NARS2	11	78198030	T	C	0.0319909	0.039	0.4969	78204108	78204241	78239887	78239982	78189630	78189729	78270584	78270665	MXE
ENSG00000137513	NARS2	11	78206157	T	C	0.0420783	0.043	0.5135	78204108	78204241	78239887	78239982	78189630	78189729	78270584	78270665	MXE
ENSG00000137513	NARS2	11	78206418	T	G	0.0356598	0.041	0.493667	78204108	78204241	78239887	78239982	78189630	78189729	78270584	78270665	MXE
ENSG00000137513	NARS2	11	78208634	A	G	0.0360876	0.048	0.454333	78204108	78204241	78239887	78239982	78189630	78189729	78270584	78270665	MXE
ENSG00000137513	NARS2	11	78229167	C	T	0.00744167	0.005	0.395667	78204108	78204241	78239887	78239982	78189630	78189729	78270584	78270665	MXE
ENSG00000137513	NARS2	11	78237566	A	G	0.00629718	0.014	0.408417	78204108	78204241	78239887	78239982	78189630	78189729	78270584	78270665	MXE
ENSG00000120029	C10orf76	10	103729590	C	T	0.000196592	0.013	0.429071	103717406	103717489	103734968	103735057	103716353	103716480	103750307	103750368	MXE
ENSG00000130414	NDUFA10	2	240902569	C	A	0.0123045	0.023	-0.09825	240929490	240929599	240944626	240944712	240896788	240900603	240946732	240946787	MXE
ENSG00000130414	NDUFA10	2	240902570	A	G	0.00169875	0.004	-0.143333	240929490	240929599	240944626	240944712	240896788	240900603	240946732	240946787	MXE
ENSG00000130414	NDUFA10	2	240910158	A	G	0.012491	0.011	0.217333	240929490	240929599	240944626	240944712	240896788	240900603	240946732	240946787	MXE
ENSG00000130414	NDUFA10	2	240918506	T	C	0.0138052	0.022	0.042	240929490	240929599	240944626	240944712	240896788	240900603	240946732	240946787	MXE
ENSG00000130414	NDUFA10	2	240933756	G	C	0.0111764	0.012	0.00575	240929490	240929599	240944626	240944712	240896788	240900603	240946732	240946787	MXE
ENSG00000130414	NDUFA10	2	240938649	T	C	0.00146715	0.006	0.192833	240929490	240929599	240944626	240944712	240896788	240900603	240946732	240946787	MXE
ENSG00000058673	ZC3H11A	1	203769891	T	G	0.0290944	0.03	0.331333	203765420	203765624	203772084	203772144	203764781	203764922	203786053	203786252	MXE
ENSG00000084676	NCOA1	2	24787912	C	T	0.0398082	0.012	0.169273	24807344	24807429	24881529	24881635	24787270	24787299	24888617	24888784	MXE
ENSG00000084676	NCOA1	2	24818051	T	C	0.0214972	0.023	0.056	24807344	24807429	24881529	24881635	24787270	24787299	24888617	24888784	MXE
ENSG00000084676	NCOA1	2	24832013	A	T	0.0451047	0.021	0.159833	24807344	24807429	24881529	24881635	24787270	24787299	24888617	24888784	MXE
ENSG00000084676	NCOA1	2	24840922	A	G	0.0468702	0.039	0.157	24807344	24807429	24881529	24881635	24787270	24787299	24888617	24888784	MXE
ENSG00000084676	NCOA1	2	24851426	G	A	0.0444316	0.022	-0.157	24807344	24807429	24881529	24881635	24787270	24787299	24888617	24888784	MXE
ENSG00000084676	NCOA1	2	24856759	A	G	0.0115513	0.016	0.141273	24807344	24807429	24881529	24881635	24787270	24787299	24888617	24888784	MXE
ENSG00000084676	NCOA1	2	24867196	G	A	0.0451047	0.014	0.159833	24807344	24807429	24881529	24881635	24787270	24787299	24888617	24888784	MXE
ENSG00000084676	NCOA1	2	24871871	C	G	0.0465299	0.028	0.056	24807344	24807429	24881529	24881635	24787270	24787299	24888617	24888784	MXE
ENSG00000133812	SBF2	11	9987251	C	A	0.00471232	0.003	0.0853	9989887	9990092	10011043	10011142	9985319	9985429	10013961	10014090	MXE
ENSG00000133812	SBF2	11	10007462	C	T	0.0228632	0.014	-0.211636	9989887	9990092	10011043	10011142	9985319	9985429	10013961	10014090	MXE
ENSG00000164308	ERAP2	5	96232142	T	A	0.0247543	0.025	0.0226	96232435	96232567	96235824	96235949	96232076	96232208	96237209	96237385	MXE
ENSG00000164308	ERAP2	5	96232699	A	G	0.0242056	0.03	-0.185	96232435	96232567	96235824	96235949	96232076	96232208	96237209	96237385	MXE
ENSG00000164308	ERAP2	5	96233450	T	A	0.0244328	0.012	-0.0573333	96232435	96232567	96235824	96235949	96232076	96232208	96237209	96237385	MXE
ENSG00000164308	ERAP2	5	96233463	C	G	0.0350489	0.046	0.119333	96232435	96232567	96235824	96235949	96232076	96232208	96237209	96237385	MXE
ENSG00000164308	ERAP2	5	96235038	T	C	0.00998841	0.01	-0.16275	96232435	96232567	96235824	96235949	96232076	96232208	96237209	96237385	MXE
ENSG00000164308	ERAP2	5	96235896	A	G	0.000220922	0.001	-0.197333	96232435	96232567	96235824	96235949	96232076	96232208	96237209	96237385	MXE
ENSG00000140943	MBTPS1	16	84118369	A	G	0.0412794	0.032	0.180914	84120962	84121065	84124479	84124547	84115351	84115513	84125336	84125453	MXE
ENSG00000153066	TXNDC11	16	11824903	C	G	0.0451842	0.016	-0.246889	11827837	11827935	11829872	11830089	11824500	11824630	11836332	11836694	MXE
ENSG00000153066	TXNDC11	16	11804385	C	A	0.0443305	0.035	0.2177	11815432	11815526	11824500	11824630	11794307	11794420	11827837	11827935	MXE
ENSG00000153066	TXNDC11	16	11808769	A	C	0.0197165	0.012	0.282333	11815432	11815526	11824500	11824630	11794307	11794420	11827837	11827935	MXE
ENSG00000153066	TXNDC11	16	11812291	C	T	0.0230936	0.01	0.2697	11815432	11815526	11824500	11824630	11794307	11794420	11827837	11827935	MXE
ENSG00000153066	TXNDC11	16	11813899	G	A	0.0227784	0.01	0.3217	11815432	11815526	11824500	11824630	11794307	11794420	11827837	11827935	MXE
ENSG00000153066	TXNDC11	16	11816855	G	T	0.016688	0.006	0.284222	11815432	11815526	11824500	11824630	11794307	11794420	11827837	11827935	MXE
ENSG00000153066	TXNDC11	16	11819569	C	A	0.0230936	0.01	0.2697	11815432	11815526	11824500	11824630	11794307	11794420	11827837	11827935	MXE
ENSG00000153066	TXNDC11	16	11824056	T	G	0.0197165	0.007	0.282333	11815432	11815526	11824500	11824630	11794307	11794420	11827837	11827935	MXE
ENSG00000114423	CBLB	3	105422146	C	A	0.0142796	0.023	-0.222	105420937	105421303	105422831	105423017	105412337	105412432	105438890	105439094	MXE
ENSG00000136536	2023-03-07	2	160591818	G	A	0.0314173	0.047	0.23	160585519	160585686	160599571	160599764	160568999	160569117	160604315	160605414	MXE
ENSG00000154640	BTG3	21	18974894	G	C	0.00455202	0.004	0.6013	18977177	18977315	18981289	18981470	18970934	18971142	18985016	18985162	MXE
ENSG00000138777	PPA2	4	106345840	C	T	0.0221491	0.019	0.056	106359106	106359193	106374754	106374799	106345352	106345479	106377837	106377902	MXE
ENSG00000138777	PPA2	4	106346206	A	C	0.0467872	0.028	-0.119333	106359106	106359193	106374754	106374799	106345352	106345479	106377837	106377902	MXE
ENSG00000138777	PPA2	4	106350501	C	T	0.0221491	0.012	0.056	106359106	106359193	106374754	106374799	106345352	106345479	106377837	106377902	MXE
ENSG00000138777	PPA2	4	106352105	G	A	0.0358835	0.04	-0.1182	106359106	106359193	106374754	106374799	106345352	106345479	106377837	106377902	MXE
ENSG00000138777	PPA2	4	106354328	A	G	0.00472652	0.001	-0.176333	106359106	106359193	106374754	106374799	106345352	106345479	106377837	106377902	MXE
ENSG00000138777	PPA2	4	106356581	T	C	0.037373	0.04	-0.181375	106359106	106359193	106374754	106374799	106345352	106345479	106377837	106377902	MXE
ENSG00000138777	PPA2	4	106357805	C	T	0.00312463	0.007	-0.147	106359106	106359193	106374754	106374799	106345352	106345479	106377837	106377902	MXE
ENSG00000138777	PPA2	4	106358028	T	C	0.00620155	0.006	-0.136867	106359106	106359193	106374754	106374799	106345352	106345479	106377837	106377902	MXE
ENSG00000138777	PPA2	4	106359393	A	G	0.0328506	0.029	0.056	106359106	106359193	106374754	106374799	106345352	106345479	106377837	106377902	MXE
ENSG00000138777	PPA2	4	106362011	A	G	0.00300117	0.003	-0.1742	106359106	106359193	106374754	106374799	106345352	106345479	106377837	106377902	MXE
ENSG00000166128	RAB8B	15	63517347	A	G	0.0113545	0.022	0.0885333	63536954	63537015	63541843	63541904	63515240	63515272	63547705	63547783	MXE
ENSG00000166128	RAB8B	15	63517504	G	A	0.0449939	0.032	-0.173333	63515240	63515272	63541843	63541904	63481758	63481947	63547705	63547783	MXE
ENSG00000136040	PLXNC1	12	94569360	T	G	0.0399754	0.002	0.029	94580148	94580249	94603365	94603480	94562928	94563069	94613791	94613939	MXE
ENSG00000136040	PLXNC1	12	94594559	T	C	0.0405746	0.042	0.145083	94580148	94580249	94603365	94603480	94562928	94563069	94613791	94613939	MXE
ENSG00000136040	PLXNC1	12	94596962	G	A	0.00655881	0.001	-0.159167	94580148	94580249	94603365	94603480	94562928	94563069	94613791	94613939	MXE
ENSG00000136040	PLXNC1	12	94599942	T	G	0.040507	0.015	-0.029	94580148	94580249	94603365	94603480	94562928	94563069	94613791	94613939	MXE
ENSG00000165732	DDX21	10	70733266	T	G	0.0126319	0.023	-0.2443	70731646	70731808	70734425	70734499	70729956	70730106	70737284	70737444	MXE
ENSG00000162378	ZYG11B	1	53245849	C	T	0.00537884	0.002	0.122333	53250548	53250725	53255674	53255739	53245524	53245665	53261963	53262063	MXE
ENSG00000162378	ZYG11B	1	53247495	C	T	0.00921653	0.001	-0.0933333	53250548	53250725	53255674	53255739	53245524	53245665	53261963	53262063	MXE
ENSG00000162378	ZYG11B	1	53250213	G	A	0.00992434	0.005	-0.192333	53250548	53250725	53255674	53255739	53245524	53245665	53261963	53262063	MXE
ENSG00000162378	ZYG11B	1	53251860	T	C	0.00992434	0.006	-0.0933333	53250548	53250725	53255674	53255739	53245524	53245665	53261963	53262063	MXE
ENSG00000162378	ZYG11B	1	53254456	T	C	0.00992434	0.004	-0.0933333	53250548	53250725	53255674	53255739	53245524	53245665	53261963	53262063	MXE
ENSG00000100938	GMPR2	14	24702987	A	G	0.000551475	0.001	0.23265	24702424	24702546	24704942	24705026	24701627	24702053	24705172	24705346	MXE
ENSG00000172456	FGGY	1	59830402	G	A	0.0280113	0.048	0.233917	59844420	59844509	59922632	59922748	59787207	59787422	59977982	59978111	MXE
ENSG00000172456	FGGY	1	59830545	C	T	0.00529214	0.005	0.21375	59844420	59844509	59922632	59922748	59787207	59787422	59977982	59978111	MXE
ENSG00000172456	FGGY	1	59832057	C	T	0.00359463	0.004	0.260556	59844420	59844509	59922632	59922748	59787207	59787422	59977982	59978111	MXE
ENSG00000172456	FGGY	1	59832762	G	A	0.0287372	0.017	0.131	59844420	59844509	59922632	59922748	59787207	59787422	59977982	59978111	MXE
ENSG00000172456	FGGY	1	59843149	C	T	0.000419387	0	0.15025	59844420	59844509	59922632	59922748	59787207	59787422	59977982	59978111	MXE
ENSG00000172456	FGGY	1	59845330	A	G	0.000403621	0.001	0.238667	59844420	59844509	59922632	59922748	59787207	59787422	59977982	59978111	MXE
ENSG00000172456	FGGY	1	59848654	A	G	0.00932715	0.011	0.2455	59844420	59844509	59922632	59922748	59787207	59787422	59977982	59978111	MXE
ENSG00000172456	FGGY	1	59849118	G	A	0.00646065	0.005	0.145429	59844420	59844509	59922632	59922748	59787207	59787422	59977982	59978111	MXE
ENSG00000172456	FGGY	1	59850352	A	T	0.00747984	0.008	0.180625	59844420	59844509	59922632	59922748	59787207	59787422	59977982	59978111	MXE
ENSG00000172456	FGGY	1	59850907	G	A	0.0411543	0.024	0.105056	59844420	59844509	59922632	59922748	59787207	59787422	59977982	59978111	MXE
ENSG00000172456	FGGY	1	59851155	G	A	0.011489	0.004	0.208929	59844420	59844509	59922632	59922748	59787207	59787422	59977982	59978111	MXE
ENSG00000172456	FGGY	1	59853319	A	G	0.0411543	0.035	0.105056	59844420	59844509	59922632	59922748	59787207	59787422	59977982	59978111	MXE
ENSG00000172456	FGGY	1	59860544	G	A	0.0148794	0.025	0.0534286	59844420	59844509	59922632	59922748	59787207	59787422	59977982	59978111	MXE
ENSG00000172456	FGGY	1	59861375	T	C	0.00105481	0.002	0.21375	59844420	59844509	59922632	59922748	59787207	59787422	59977982	59978111	MXE
ENSG00000172456	FGGY	1	59872047	G	A	0.00749494	0	0.21625	59844420	59844509	59922632	59922748	59787207	59787422	59977982	59978111	MXE
ENSG00000172456	FGGY	1	59875451	T	C	0.000189415	0	0.251292	59844420	59844509	59922632	59922748	59787207	59787422	59977982	59978111	MXE
ENSG00000172456	FGGY	1	59880094	C	T	0.0292398	0.005	0.25425	59844420	59844509	59922632	59922748	59787207	59787422	59977982	59978111	MXE
ENSG00000172456	FGGY	1	59881004	G	A	0.00103028	0.002	0.234917	59844420	59844509	59922632	59922748	59787207	59787422	59977982	59978111	MXE
ENSG00000172456	FGGY	1	59881908	T	G	0.00242426	0.006	0.2175	59844420	59844509	59922632	59922748	59787207	59787422	59977982	59978111	MXE
ENSG00000172456	FGGY	1	59887911	C	T	0.011489	0.007	0.208929	59844420	59844509	59922632	59922748	59787207	59787422	59977982	59978111	MXE
ENSG00000172456	FGGY	1	59889530	T	A	0.00267664	0.003	0.208929	59844420	59844509	59922632	59922748	59787207	59787422	59977982	59978111	MXE
ENSG00000172456	FGGY	1	59891290	T	C	0.00662104	0.005	0.223667	59844420	59844509	59922632	59922748	59787207	59787422	59977982	59978111	MXE
ENSG00000273000	KB-1572G7.2	22	24005748	C	T	0.0184933	0.008	-0.27825	24025911	24026054	24032418	24032543	24002051	24002187	24036305	24037704	MXE
ENSG00000147649	MTDH	8	98708415	G	C	0.0407928	0.025	0.161033	98711981	98712080	98718853	98718978	98703179	98703416	98725889	98725997	MXE
ENSG00000196352	CD55	1	207505709	A	G	0.0205205	0.017	0.189	207500096	207500182	207510037	207510754	207498966	207499066	207512741	207512762	MXE
ENSG00000196352	CD55	1	207506844	G	A	0.0174809	0.014	-0.143143	207500096	207500182	207510037	207510163	207498966	207499066	207510673	207510754	MXE
ENSG00000105835	NAMPT	7	105904150	A	G	0.00120304	0.006	0.110778	105903837	105904063	105908909	105909046	105901946	105902153	105909599	105909758	MXE
ENSG00000105835	NAMPT	7	105906370	G	A	1.55301e-07	0	-0.0136667	105903837	105904063	105908909	105909046	105901946	105902153	105909599	105909758	MXE
ENSG00000142655	PEX14	1	10572967	G	T	0.0459368	0.042	0.452238	10596269	10596354	10659294	10659423	10555330	10555378	10678388	10678474	MXE
ENSG00000196204	RNF216P1	7	5020449	A	C	0.0128471	0.019	-0.224417	5023301	5023404	5024540	5024706	5015931	5016067	5036240	5037083	MXE
ENSG00000115904	SOS1	2	39234432	G	C	0.0301396	0.014	-0.228333	39234171	39234334	39237724	39237844	39233552	39233670	39239266	39239489	MXE
ENSG00000115904	SOS1	2	39236983	G	T	0.0378911	0.016	0.230273	39234171	39234334	39237724	39237844	39233552	39233670	39239266	39239489	MXE
ENSG00000036054	TBC1D23	3	100003133	C	T	9.97058e-05	0	0.1685	100002450	100002655	100009421	100009545	100000585	100000691	100013930	100014055	MXE
ENSG00000139323	POC1B	12	89864432	T	A	0.00705993	0.019	-0.146167	89864137	89864271	89865944	89866052	89861393	89861462	89885712	89885892	MXE
ENSG00000166912	MTMR10	15	31241641	A	C	0.00960346	0.006	-0.188167	31240504	31240674	31244170	31244241	31239332	31239503	31245764	31245834	MXE
ENSG00000154889	MPPE1	18	11897714	T	C	0.0327804	0.029	0.144333	11896982	11897355	11906201	11906308	11889385	11889489	11908199	11908349	MXE
ENSG00000111913	FAM65B	6	24837206	T	C	0.0192652	0.009	-0.242	24835930	24836099	24839318	24839500	24830736	24830898	24843089	24843782	MXE
ENSG00000135250	SRPK2	7	104902421	G	A	0.00908588	0.009	-0.361417	104937867	104937980	104946882	104947018	104844140	104844232	105029094	105029149	MXE
ENSG00000135250	SRPK2	7	104905057	T	C	0.00493851	0.01	-0.3738	104937867	104937980	104946882	104947018	104844140	104844232	105029094	105029149	MXE
ENSG00000135250	SRPK2	7	104916533	T	A	0.0440695	0.038	-0.252	104937867	104937980	104946882	104947018	104844140	104844232	105029094	105029149	MXE
ENSG00000228315	GUSBP11	22	24005748	C	T	0.0190515	0.016	-0.297333	24025911	24026054	24032422	24032543	24002051	24002187	24036305	24037704	MXE
ENSG00000228315	GUSBP11	22	24024847	T	C	0.0468827	0.03	-0.502	24025911	24026054	24032422	24032543	24002051	24002187	24036305	24037704	MXE
ENSG00000137478	FCHSD2	11	72563299	C	T	0.0376138	0.015	0.237	72578909	72579071	72598514	72598619	72560799	72560934	72600873	72600990	MXE
ENSG00000137478	FCHSD2	11	72574800	G	T	0.0129055	0.007	0.2126	72578909	72579071	72598514	72598619	72560799	72560934	72600873	72600990	MXE
ENSG00000137478	FCHSD2	11	72581110	C	T	0.0236696	0.021	0.157056	72578909	72579071	72598514	72598619	72560799	72560934	72600873	72600990	MXE
ENSG00000137478	FCHSD2	11	72585393	G	A	0.0470974	0.004	0.1771	72578909	72579071	72598514	72598619	72560799	72560934	72600873	72600990	MXE
ENSG00000137478	FCHSD2	11	72593758	C	T	0.014619	0.011	-0.125	72578909	72579071	72598514	72598619	72560799	72560934	72600873	72600990	MXE
ENSG00000137478	FCHSD2	11	72594505	C	T	0.00744759	0.01	0.191111	72578909	72579071	72598514	72598619	72560799	72560934	72600873	72600990	MXE
ENSG00000137478	FCHSD2	11	72598110	T	A	0.0376951	0.036	-0.138167	72578909	72579071	72598514	72598619	72560799	72560934	72600873	72600990	MXE
ENSG00000143924	EML4	2	42474615	T	C	0.00809124	0.006	0.165625	42483640	42483770	42488260	42488434	42472644	42472827	42490317	42490446	MXE
ENSG00000198851	CD3E	11	118179200	G	A	0.018988	0.018	-0.098	118182867	118182885	118183332	118183581	118179141	118179156	118184421	118184589	MXE
ENSG00000198851	CD3E	11	118182829	T	A	0.0415956	0.034	-0.203625	118182867	118182885	118183332	118183581	118179141	118179156	118184421	118184589	MXE
ENSG00000048740	CELF2	10	11332824	A	G	0.0499287	0.014	-0.0734286	11356101	11356233	11363169	11363349	11330380	11330515	11367798	11367942	MXE
ENSG00000048740	CELF2	10	11357510	C	T	0.00107742	0.001	-0.150467	11356101	11356233	11363169	11363349	11330380	11330515	11367798	11367942	MXE
ENSG00000048740	CELF2	10	11357510	C	T	0.0012811	0.001	-0.151333	11356101	11356221	11363169	11363349	11330380	11330515	11367798	11367942	MXE
ENSG00000101096	NFATC2	20	50008291	G	A	0.0256489	0.03	-0.70225	50015179	50015267	50051724	50051851	50007764	50007988	50052242	50052298	MXE
ENSG00000101096	NFATC2	20	50043887	A	C	0.021326	0.048	-0.705714	50015179	50015267	50051724	50051851	50007764	50007988	50052242	50052298	MXE
ENSG00000140853	NLRC5	16	57068048	C	T	0.00631184	0.001	-0.177083	57067515	57067581	57068079	57068163	57065315	57065375	57070011	57070095	MXE
ENSG00000121749	TBC1D15	12	72307616	A	G	0.023361	0.007	0.0505	72307605	72307706	72311477	72311577	72300801	72300918	72312230	72312328	MXE
ENSG00000104320	NBN	8	90984803	G	C	0.0432271	0.031	0.265333	90992961	90993121	90993602	90993751	90983400	90983518	90994949	90995083	MXE
ENSG00000124535	WRNIP1	6	2769752	C	T	0.003584	0	0.309222	2779496	2779726	2783639	2783795	2765647	2766678	2784557	2784637	MXE
ENSG00000124535	WRNIP1	6	2779940	G	C	0.00162765	0	0.337625	2779496	2779726	2783639	2783795	2765647	2766678	2784557	2784637	MXE
ENSG00000024048	UBR2	6	42633368	A	G	0.0458067	0.045	-0.0974167	42633146	42633250	42633904	42633983	42630995	42631157	42637829	42637978	MXE
ENSG00000062194	GPBP1	5	56500426	C	T	0.0346365	0.029	-0.0283333	56471274	56472227	56509900	56510020	56469943	56470038	56526672	56526796	MXE
ENSG00000155926	SLA	8	134069192	G	A	0.0145762	0.047	0.202	134060074	134060178	134072344	134072445	134052242	134052375	134087097	134087375	MXE
ENSG00000170832	USP32	17	58289316	C	T	0.0452899	0.025	-0.200389	58288736	58288875	58289384	58289459	58286730	58286904	58290941	58291023	MXE
ENSG00000121578	B4GALT4	3	118943552	A	G	0.0043567	0.003	0.358	118945655	118945888	118948693	118949091	118942904	118943092	118953991	118954074	MXE
ENSG00000121578	B4GALT4	3	118943910	A	G	0.0246069	0.026	-0.469333	118945655	118945888	118948693	118949091	118942904	118943092	118953991	118954074	MXE
ENSG00000121578	B4GALT4	3	118948288	C	T	0.00379483	0.003	0.358	118945655	118945888	118948693	118949091	118942904	118943092	118953991	118954074	MXE
ENSG00000121578	B4GALT4	3	118948618	G	C	0.0138435	0.017	0.099	118945655	118945888	118948693	118949091	118942904	118943092	118953991	118954074	MXE
ENSG00000121578	B4GALT4	3	118948716	G	A	0.0210817	0.029	0.106143	118945655	118945888	118948693	118949091	118942904	118943092	118953991	118954074	MXE
ENSG00000118482	PHF3	6	64351359	G	C	0.0063212	0.024	-4.41589e-17	64356431	64356700	64401626	64401933	64345740	64346055	64404470	64404654	MXE
ENSG00000175354	PTPN2	18	12817815	A	G	0.00965198	0.012	0.00233333	12819212	12819281	12825808	12825943	12817154	12817364	12830941	12831040	MXE
ENSG00000175354	PTPN2	18	12823056	G	T	0.0402349	0.03	-0.2645	12819212	12819281	12825808	12825943	12817154	12817364	12830941	12831040	MXE
ENSG00000115415	STAT1	2	191860230	C	T	0.0296493	0.005	0.1695	191859786	191859945	191862581	191862733	191855953	191856046	191864351	191864430	MXE
ENSG00000073921	PICALM	11	85738174	C	A	0.0337288	0.016	0.106222	85737333	85737409	85742510	85742653	85734458	85734584	85779692	85779775	MXE
ENSG00000198018	ENTPD7	10	101430038	T	C	0.000889143	0.001	0.327	101421202	101421385	101439017	101439223	101419618	101419721	101439481	101439632	MXE
ENSG00000138802	SEC24B	4	110386036	G	C	0.0200603	0.002	-0.112167	110394159	110394342	110402832	110402937	110384056	110384800	110412482	110412563	MXE
ENSG00000138802	SEC24B	4	110387657	T	C	0.029878	0.001	0.1135	110394159	110394342	110402832	110402937	110384056	110384800	110412482	110412563	MXE
ENSG00000101596	SMCHD1	18	2714979	G	A	0.0208791	0.039	0.13175	2718312	2718432	2722516	2722661	2707804	2707918	2724896	2724993	MXE
ENSG00000101596	SMCHD1	18	2715727	T	C	0.0150729	0.024	0.1614	2718312	2718432	2722516	2722661	2707804	2707918	2724896	2724993	MXE
ENSG00000113761	ZNF346	5	176472339	G	A	0.0110246	0.01	0.4561	176471389	176471534	176477703	176477937	176449696	176449914	176489058	176489152	MXE
ENSG00000130038	EFCAB4B	12	3751046	T	C	0.012638	0.012	0.37575	3753760	3753806	3757707	3757779	3750897	3751004	3763377	3763389	MXE
ENSG00000130038	EFCAB4B	12	3751212	G	T	0.0385956	0.008	-0.053	3753760	3753806	3757707	3757779	3750897	3751004	3763377	3763389	MXE
ENSG00000130038	EFCAB4B	12	3751573	C	A	0.0404652	0.045	0.3215	3753760	3753806	3757707	3757779	3750897	3751004	3763377	3763389	MXE
ENSG00000130038	EFCAB4B	12	3751684	T	C	0.0385956	0.009	0.053	3753760	3753806	3757707	3757779	3750897	3751004	3763377	3763389	MXE
ENSG00000009335	UBE3C	7	157002383	T	C	0.0337084	0.028	0.12425	157009560	157009665	157015947	157016045	157000396	157000629	157018100	157018233	MXE
ENSG00000009335	UBE3C	7	157004883	A	T	0.0274757	0.017	-0.105667	157009560	157009665	157015947	157016045	157000396	157000629	157018100	157018233	MXE
ENSG00000009335	UBE3C	7	157007337	A	G	0.0369369	0.047	-0.120333	157009560	157009665	157015947	157016045	157000396	157000629	157018100	157018233	MXE
ENSG00000197081	IGF2R	6	160455254	G	A	0.0249452	0.022	0.147	160461591	160461756	160464179	160464320	160453973	160454139	160465545	160465689	MXE
ENSG00000170185	USP38	4	144134043	A	T	0.0173943	0.035	-0.03675	144133470	144133577	144134733	144136096	144127185	144127379	144141447	144144983	MXE
ENSG00000101473	ACOT8	20	44475606	A	G	0.0423773	0.035	0.141458	44477088	44477314	44482561	44482623	44472901	44473059	44483797	44483931	MXE
ENSG00000136930	PSMB7	9	127116169	A	G	0.0191272	0.012	0.184	127119042	127119194	127146876	127146935	127115744	127115988	127174630	127174771	MXE
ENSG00000136930	PSMB7	9	127135996	A	G	0.0426014	0.039	0.2164	127119042	127119194	127146876	127146935	127115744	127115988	127174630	127174771	MXE
ENSG00000136930	PSMB7	9	127140634	G	C	0.0462045	0.035	0.111125	127119042	127119194	127146876	127146935	127115744	127115988	127174630	127174771	MXE
ENSG00000006831	ADIPOR2	12	1887698	C	T	0.00572029	0.004	-0.163	1889616	1889803	1893045	1893239	1887019	1887191	1895109	1897844	MXE
ENSG00000006831	ADIPOR2	12	1889823	G	A	0.0389172	0.049	-0.2065	1889616	1889803	1893045	1893239	1887019	1887191	1895109	1897844	MXE
ENSG00000006831	ADIPOR2	12	1887698	C	T	0.0171817	0.013	0.317	1887019	1887191	1889616	1889803	1882007	1882127	1890054	1890242	MXE
ENSG00000135241	PNPLA8	7	108130214	C	T	0.0224074	0.037	0.1335	108131853	108131911	108137926	108138021	108128202	108128397	108142934	108143086	MXE
ENSG00000135241	PNPLA8	7	108134623	T	C	0.0118276	0.013	0.145818	108131853	108131911	108137926	108138021	108128202	108128397	108142934	108143086	MXE
ENSG00000135241	PNPLA8	7	108136099	A	G	0.0462826	0.048	0.121591	108131853	108131911	108137926	108138021	108128202	108128397	108142934	108143086	MXE
ENSG00000094975	SUCO	1	172546020	G	A	0.00228947	0.008	0.1855	172544657	172544763	172546678	172546699	172543030	172543138	172546903	172546959	MXE
ENSG00000088298	EDEM2	20	33707989	C	T	0.0430756	0.038	-0.1731	33711692	33711837	33714053	33714178	33703166	33703736	33719444	33719586	MXE
ENSG00000158006	PAFAH2	1	26291782	G	T	0.0409086	0.022	-0.1725	26300970	26301141	26308854	26308968	26286257	26288574	26310436	26310578	MXE
ENSG00000158006	PAFAH2	1	26305225	T	A	0.0409086	0.042	-0.1725	26300970	26301141	26308854	26308968	26286257	26288574	26310436	26310578	MXE
ENSG00000171109	MFN1	3	179092989	C	T	0.00763192	0	0.039	179093007	179093129	179094829	179094956	179085823	179085891	179095131	179095236	MXE
ENSG00000171109	MFN1	3	179093798	G	A	0.0234565	0.003	0.0405	179093007	179093129	179094829	179094956	179085823	179085891	179095131	179095236	MXE
ENSG00000171109	MFN1	3	179081663	T	C	0.0082314	0.023	0.133667	179080145	179080270	179082084	179082193	179076627	179076790	179082905	179083013	MXE
ENSG00000258555	SPECC1L-ADORA2A	22	24771020	C	T	0.0227604	0.021	0.435682	24807555	24807672	24808615	24808675	24765185	24765288	24810501	24810712	MXE
ENSG00000258555	SPECC1L-ADORA2A	22	24774418	C	T	0.0227604	0.026	0.435682	24807555	24807672	24808615	24808675	24765185	24765288	24810501	24810712	MXE
ENSG00000117335	CD46	1	207944853	T	C	0.0181758	0.022	0.108533	207941123	207941168	207958415	207958451	207940357	207940540	207958963	207959027	MXE
ENSG00000117335	CD46	1	207944959	C	T	0.0196104	0.013	0.0953333	207941123	207941168	207958415	207958451	207940357	207940540	207958963	207959027	MXE
ENSG00000117335	CD46	1	207949017	T	C	0.0112676	0.01	0.113	207941123	207941168	207958415	207958451	207940357	207940540	207958963	207959027	MXE
ENSG00000196792	STRN3	14	31384628	T	C	0.043445	0.041	-0.3319	31382729	31382863	31398406	31398517	31381212	31381388	31404368	31404510	MXE
ENSG00000196792	STRN3	14	31385130	A	G	0.00709366	0.021	-0.3889	31382729	31382863	31398406	31398517	31381212	31381388	31404368	31404510	MXE
ENSG00000196792	STRN3	14	31392200	C	A	0.0335249	0.03	0.266667	31382729	31382863	31398406	31398517	31381212	31381388	31404368	31404510	MXE
ENSG00000196792	STRN3	14	31396585	A	T	0.0407412	0.049	-0.288667	31382729	31382863	31398406	31398517	31381212	31381388	31404368	31404510	MXE
a. Reference b. Alternative c. Empirical p-value from 1,000 repeated randomization d. Exon start position of skipped exon, retained intron, longer exon, longer exon, and 1st skipped exon for exon skipping (ES), intron retention (IR), alternative 3' splice site (A3SS), alternative 5' splice site (A5SS), and mutually exclusive splice exons (MXE), respectively e. Exon end position of skipped exon, r…
