# Supplementary material for: Alternatively spliced NFKB1 transcripts enriched in Andean Aymara modulate inflammation, HIF and hemoglobin
Source: Nat Commun. 2025 Feb 19;16:1766. doi: 10.1038/s41467-025-56848-0 (PMC11840074; doi:10.1038/s41467-025-56848-0)
Supplement: Supplementary file 10 — Supplementary data 7 [file 41467_2025_56848_MOESM10_ESM.xlsx]

## Sheet: Sheet1
Data S7. eQTLs and sQTLs where Aymara has different allele frequencies compared to the gnomAD European
SNP rsid	SNP Chr	SNP position	Ref.a allele	Alt.b allele	GeneIDc	Gene symbol	p-value	Aymara Afd	gnomAD AF	Type
rs4951630	chr1	212796634	C	A	ENSG00000162771	FAM71A	1.92064e-22	0.45	0.000938879	eQTLs
rs6694671	chr1	21765925	G	T	ENSG00000142794	NBPF3	0.000657634	0.357143	0.785752	eQTLs
rs603487	chr11	107187337	C	T	ENSG00000261098	-	7.28391e-10	0.15	0.801221	eQTLs
rs3909168	chr11	67125408	A	G	ENSG00000175482	POLD4	1.63743e-17	0.888889	0.0656136	eQTLs
rs111516000	chr12	10588780	C	T	ENSG00000255641	-	0.000167633	0.0555556	0.482178	eQTLs
rs4569087	chr12	10589220	T	C	ENSG00000255641	-	0.00347873	0.166667	0.517661	eQTLs
-	chr12	48590899	C	G	ENSG00000269514	-	2.23609e-12	0.111111	0.861147	eQTLs
rs2450992	chr12	48746675	T	C	ENSG00000167528	ZNF641	0.000229228	0.0714286	0.55364	eQTLs
rs7304320	chr12	8331317	C	T	ENSG00000226711	FAM66C	3.09818e-05	0.0625	0.56944	eQTLs
rs12441369	chr15	34880894	C	T	ENSG00000175265	GOLGA8A	0.00102064	0.777778	0.387065	eQTLs
rs7164742	chr15	57209618	C	T	ENSG00000140262	TCF12	1.86616e-07	0.111111	0.711638	eQTLs
rs144830906	chr15	57210035	T	A	ENSG00000140262	TCF12	1.90193e-14	0.666667	0.0320707	eQTLs
rs79254248	chr16	31711434	T	C	ENSG00000131797	CLUHP3	1.79275e-29	0.666667	0.00167397	eQTLs
rs62051316	chr16	70030496	A	G	ENSG00000226232	-	0.00268596	0.0555556	0.388459	eQTLs
-	chr16	83842792	G	T	ENSG00000260228	-	2.25004e-06	0.0625	0.641086	eQTLs
rs7224867	chr17	39095288	A	G	ENSG00000108244	KRT23	0.00131329	0.888889	0.502348	eQTLs
rs7209663	chr17	39095307	T	C	ENSG00000108244	KRT23	0.00131359	0.888889	0.502474	eQTLs
rs8066241	chr17	58157149	T	C	ENSG00000068097	HEATR6	0.000142591	0.5	0.0962315	eQTLs
rs3929197	chr17	60500986	A	G	ENSG00000087995	METTL2A	4.13592e-05	0.5	0.0793569	eQTLs
rs11571355	chr17	6915048	A	G	ENSG00000161939	RNASEK-C17orf49	0.0063563	0.0714286	0.421273	eQTLs
rs11869566	chr17	78143248	T	C	ENSG00000141527	CARD14	4.37217e-07	0.0714286	0.729479	eQTLs
rs4366827	chr19	17318664	G	A	ENSG00000269480	-	0.000150668	0.875	0.405387	eQTLs
rs136550	chr22	27253791	G	C	ENSG00000223704	-	1.1471e-05	0.888889	0.378888	eQTLs
-	chr22	27253905	G	T	ENSG00000223704	-	4.36342e-06	0.9375	0.375724	eQTLs
rs4682524	chr3	113952677	T	C	ENSG00000240487	-	0.00282129	0.25	0.63159	eQTLs
rs1456085	chr3	15563876	T	G	ENSG00000206561	COLQ	7.84515e-07	0.9375	0.333782	eQTLs
rs1366701	chr3	16555675	C	A	ENSG00000131378	RFTN1	0.0119575	0.785714	0.429287	eQTLs
rs1489953	chr4	178230826	G	C	ENSG00000109674	NEIL3	0.00986342	0.1875	0.527289	eQTLs
rs73247445	chr5	112848230	G	A	ENSG00000047188	YTHDC2	1.04713e-06	0.65	0.158812	eQTLs
rs9379707	chr6	25025047	C	T	ENSG00000220517	ASS1P1	0.000514452	0.5	0.13496	eQTLs
rs733839	chr6	29718094	G	A	ENSG00000214922	HLA-F-AS1	0.00502091	0.857143	0.459423	eQTLs
rs2567279	chr6	33046662	T	C	ENSG00000224796	RPL32P1	3.10868e-06	0.857143	0.249217	eQTLs
rs342182	chr7	106302691	T	C	ENSG00000253276	CCDC71L	1.39618e-05	0.944444	0.451547	eQTLs
rs800545	chr8	116822646	A	G	ENSG00000104447	TRPS1	3.50259e-06	0.25	0.751654	eQTLs
rs12544658	chr8	123819363	G	A	ENSG00000253372	-	3.90509e-18	0.9	0.0811737	eQTLs
rs10464903	chr8	63953181	C	T	ENSG00000137563	GGH	1.82888e-05	0.5	0.0700066	eQTLs
-	chr8	8858717	G	C	ENSG00000104626	ERI1	3.36723e-05	0.9	0.439579	eQTLs
rs150242251	1	10406465	C	T	ENSG00000054523	KIF1B	1.15727e-10	0.333333	0.000657298	sQTLs
rs1217386	1	114383637	A	G	ENSG00000134242	PTPN22	2.52318e-06	0.142857	0.755301	sQTLs
rs1217407	1	114393748	A	G	ENSG00000134242	PTPN22	2.53552e-05	0.277778	0.756509	sQTLs
rs10802190	1	117061384	A	T	ENSG00000116815	CD58	9.70957e-08	0.714286	0.103645	sQTLs
rs1203648	1	14111856	T	C	ENSG00000116731	PRDM2	0.00237164	0.75	0.353572	sQTLs
rs2245213	1	14139683	A	C	ENSG00000116731	PRDM2	3.60643e-05	0.375	0.839229	sQTLs
-	1	154415396	C	A	ENSG00000160712	IL6R	0.00153219	0.8125	0.412662	sQTLs
rs7512646	1	154420402	G	C	ENSG00000160712	IL6R	0.026513	0.714286	0.404529	sQTLs
rs74045988	1	1648768	C	T	ENSG00000008128	CDK11A	1.0533e-21	0.35	0.000141416	sQTLs
rs61814913	1	167200909	G	A	ENSG00000143190	POU2F1	5.34973e-05	0.375	0.0463751	sQTLs
rs68011881	1	198239566	G	A	ENSG00000151414	NEK7	3.2013e-09	0.666667	0.0901185	sQTLs
rs7552670	1	203768328	T	C	ENSG00000058673	ZC3H11A	1.52162e-14	0.9	0.129311	sQTLs
rs10494844	1	203769891	T	G	ENSG00000058673	ZC3H11A	1.74653e-11	0.8	0.129122	sQTLs
rs7514172	1	203770448	T	A	ENSG00000058673	ZC3H11A	0.000108048	0.722222	0.276446	sQTLs
rs4951022	1	203784993	T	C	ENSG00000058673	ZC3H11A	1.594e-05	0.75	0.278155	sQTLs
rs2724361	1	207944959	C	T	ENSG00000117335	CD46	0.000295397	0.166667	0.606776	sQTLs
rs2724381	1	207949017	T	C	ENSG00000117335	CD46	0.00426705	0.214286	0.606487	sQTLs
rs6541241	1	231091099	C	T	ENSG00000143643	TTC13	0.0082237	0.3125	0.642933	sQTLs
-	1	231092580	T	A	ENSG00000143643	TTC13	3.04071e-05	0.166667	0.654377	sQTLs
rs1749602	1	236409468	T	G	ENSG00000086619	ERO1LB	9.88442e-05	0.7	0.276266	sQTLs
rs2477599	1	236413230	T	A	ENSG00000086619	ERO1LB	2.61741e-06	0.0555556	0.592497	sQTLs
rs963879	1	36298348	G	C	ENSG00000134698	AGO4	8.14182e-12	0.571429	0.0151928	sQTLs
rs7526275	1	53245849	C	T	ENSG00000162378	ZYG11B	3.01739e-05	0.9	0.431073	sQTLs
rs4926932	1	53247495	C	T	ENSG00000162378	ZYG11B	0.000115845	0.888889	0.431038	sQTLs
rs2065477	1	53250213	G	A	ENSG00000162378	ZYG11B	3.01873e-05	0.1	0.568872	sQTLs
-	1	53251860	T	C	ENSG00000162378	ZYG11B	3.04115e-05	0.9	0.431995	sQTLs
-	1	53254456	T	C	ENSG00000162378	ZYG11B	3.01021e-05	0.9	0.430766	sQTLs
rs60441970	1	70732621	C	T	ENSG00000118454	ANKRD13C	7.77533e-06	0.45	0.0775611	sQTLs
rs141955382	1	89279708	G	A	ENSG00000065243	PKN2	1.59794e-22	0.35	9.44228e-05	sQTLs
rs113662032	1	89281861	G	A	ENSG00000065243	PKN2	1.33152e-06	0.333333	0.00724796	sQTLs
rs17130621	1	89290201	C	T	ENSG00000065243	PKN2	1.98251e-09	0.333333	0.00691727	sQTLs
-	1	89292564	C	T	ENSG00000065243	PKN2	5.778e-06	0.333333	0.0272403	sQTLs
rs17130628	1	89295493	G	A	ENSG00000065243	PKN2	2.60475e-09	0.333333	0.00724592	sQTLs
rs3767389	1	89296385	G	A	ENSG00000065243	PKN2	6.42993e-07	0.35	0.0272591	sQTLs
rs11800421	1	89296874	G	T	ENSG00000065243	PKN2	6.42238e-07	0.35	0.0272542	sQTLs
rs550697	10	111637286	A	G	ENSG00000108039	XPNPEP1	7.69103e-06	0.0625	0.609229	sQTLs
rs780631	10	16855929	G	A	ENSG00000148484	RSU1	4.53405e-12	0.9375	0.147054	sQTLs
rs1874071	10	31275367	G	A	ENSG00000183621	ZNF438	0.000441115	0.833333	0.417875	sQTLs
rs5030899	10	70733266	T	G	ENSG00000165732	DDX21	7.64282e-08	0.7	0.155916	sQTLs
-	10	90671750	G	T	ENSG00000138134	STAMBPL1	4.06711e-05	0.444444	0.0815464	sQTLs
-	10	99500480	A	G	ENSG00000155256	ZFYVE27	1.26226e-07	0.125	0.763391	sQTLs
rs4917784	10	99502430	T	G	ENSG00000155256	ZFYVE27	0.000400132	0.142857	0.615199	sQTLs
-	11	130759223	G	T	ENSG00000120451	SNX19	1.85691e-06	0.666667	0.158781	sQTLs
rs548589	11	17923860	T	G	ENSG00000129158	SERGEF	1.57482e-06	0.111111	0.668112	sQTLs
rs76470208	11	46658726	A	T	ENSG00000175224	ATG13	1.24298e-17	0.388889	0.000813491	sQTLs
-	11	47540007	C	T	ENSG00000149187	CELF1	0.00081122	0.5	0.855804	sQTLs
rs195157	11	61727791	G	A	ENSG00000167995	BEST1	3.01206e-08	0.285714	0.908249	sQTLs
rs12293726	11	72593758	C	T	ENSG00000137478	FCHSD2	0.0027034	0.85	0.511515	sQTLs
-	11	72598110	T	A	ENSG00000137478	FCHSD2	3.66675e-38	0.6	0.000188495	sQTLs
-	11	76615473	C	G	ENSG00000078124	ACER3	0.000660512	0.875	0.271288	sQTLs
-	11	78198030	T	C	ENSG00000137513	NARS2	1.16221e-05	0.666667	0.187991	sQTLs
-	11	78206157	T	C	ENSG00000137513	NARS2	0.000137823	0.375	0.813034	sQTLs
rs7117513	11	78206418	T	G	ENSG00000137513	NARS2	0.000834549	0.4375	0.81459	sQTLs
rs7123060	11	78208634	A	G	ENSG00000137513	NARS2	0.000212968	0.357143	0.814205	sQTLs
rs12363982	11	78229167	C	T	ENSG00000137513	NARS2	8.32638e-08	0.25	0.810914	sQTLs
rs10793321	11	78237566	A	G	ENSG00000137513	NARS2	7.57871e-05	0.388889	0.815062	sQTLs
-	12	104325649	T	G	ENSG00000166598	HSP90B1	0.00260434	0.944444	0.598062	sQTLs
rs56014034	12	117606984	T	C	ENSG00000135108	FBXO21	6.67642e-05	0.6875	0.215046	sQTLs
rs12817342	12	122968450	T	C	ENSG00000033030	ZCCHC8	0.00360584	0.111111	0.447263	sQTLs
rs11058362	12	122969042	T	C	ENSG00000033030	ZCCHC8	0.000512514	0.125	0.560754	sQTLs
rs2370055	12	1887698	C	T	ENSG00000006831	ADIPOR2	9.20298e-07	0.928571	0.286921	sQTLs
rs11047795	12	25212041	C	T	ENSG00000118308	LRMP	0.00127451	0.428571	0.0972357	sQTLs
rs12426362	12	40759848	T	A	ENSG00000188906	LRRK2	2.23703e-07	0.1	0.667279	sQTLs
rs11574964	12	46344715	T	G	ENSG00000139218	SCAF11	3.33893e-18	0.6	0.0131492	sQTLs
-	12	46352422	T	G	ENSG00000139218	SCAF11	2.7762e-14	0.5	0.0131888	sQTLs
rs76321520	12	50847637	A	G	ENSG00000161813	LARP4	1.0567e-07	0.5	0.0224112	sQTLs
rs10777167	12	89864432	T	A	ENSG00000139323	POC1B	0.00614879	0.388889	0.718139	sQTLs
rs2367305	12	95666098	A	G	ENSG00000028203	VEZT	0.00229661	0.35	0.692402	sQTLs
rs2325484	13	73469691	G	C	ENSG00000083535	PIBF1	0.000299187	0.777778	0.353799	sQTLs
rs2325483	13	73489464	G	T	ENSG00000083535	PIBF1	4.19742e-05	0.777778	0.301397	sQTLs
rs11158615	14	24702987	A	G	ENSG00000100938	GMPR2	0.0110398	0.333333	0.64567	sQTLs
rs7140306	14	31385130	A	G	ENSG00000196792	STRN3	0.00450282	0.4	0.714125	sQTLs
rs4981801	14	31392200	C	A	ENSG00000196792	STRN3	8.54993e-07	0.388889	0.0322581	sQTLs
rs7153720	14	51280672	C	T	ENSG00000100503	NIN	4.02857e-05	0.05	0.496491	sQTLs
rs3918051	14	99954084	A	G	ENSG00000090061	CCNK	0.00296573	0.777778	0.418533	sQTLs
rs6493358	15	31241641	A	C	ENSG00000166912	MTMR10	1.22544e-08	0.555556	0.0579343	sQTLs
-	15	32818055	G	C	ENSG00000223509	RP11-632K20.7	2.86968e-21	0.333333	1.76979e-05	sQTLs
rs10152521	15	40386911	T	C	ENSG00000104081	BMF	4.76713e-17	0.5625	0.00538274	sQTLs
-	15	63493057	T	G	ENSG00000166128	RAB8B	0.00100379	0.642857	0.22622	sQTLs
rs12593078	15	63517347	A	G	ENSG00000166128	RAB8B	0.0054889	0.277778	0.623834	sQTLs
-	15	63517504	G	A	ENSG00000166128	RAB8B	2.0027e-06	0.555556	0.945823	sQTLs
-	15	63522691	C	G	ENSG00000166128	RAB8B	0.00338095	0.333333	0.742822	sQTLs
-	15	63526239	G	C	ENSG00000166128	RAB8B	0.0177792	0.3125	0.619289	sQTLs
rs11853804	15	63528256	C	A	ENSG00000166128	RAB8B	1.80651e-06	0.1	0.623736	sQTLs
-	15	80390015	A	C	ENSG00000086666	ZFAND6	4.99952e-19	0.5625	0.00320765	sQTLs
rs10459684	15	86121307	T	C	ENSG00000170776	AKAP13	0.000304455	0.222222	0.645688	sQTLs
rs8027775	15	89186521	T	C	ENSG00000172183	ISG20	0.000164717	0.0555556	0.483335	sQTLs
rs8054758	16	11091126	G	C	ENSG00000038532	CLEC16A	0.000154614	0.1	0.515778	sQTLs
-	16	11852806	G	T	ENSG00000122299	ZC3H7A	3.33147e-06	0.722222	0.204691	sQTLs
rs150338	16	21523162	G	A	ENSG00000180747	CTD-2547E10.2	0.00530148	0.857143	0.471432	sQTLs
rs642593	16	21530522	A	C	ENSG00000180747	CTD-2547E10.2	2.86141e-09	0.3125	0.00363648	sQTLs
rs1919042	16	31713657	G	A	ENSG00000131797	CLUHP3	9.50619e-06	0.1	0.78052	sQTLs
rs17800577	16	53476804	G	A	ENSG00000103479	RBL2	0.000129098	0.05	0.466438	sQTLs
rs4784753	16	57068048	C	T	ENSG00000140853	NLRC5	0.0033193	0.75	0.239164	sQTLs
rs4985061	16	8994192	G	C	ENSG00000187555	USP7	0.00303401	0.85	0.521612	sQTLs
-	17	35883062	T	C	ENSG00000006114	SYNRG	6.35144e-14	0.4	9.3932e-05	sQTLs
rs7209045	17	3971095	A	G	ENSG00000074755	ZZEF1	5.69156e-05	0.388889	0.0612989	sQTLs
rs79314782	17	3972176	G	T	ENSG00000074755	ZZEF1	5.74033e-05	0.388889	0.061381	sQTLs
rs11570468	17	45248292	C	T	ENSG00000004897	CDC27	0.000317211	0.4375	0.0927184	sQTLs
rs1050456	17	5336188	A	G	ENSG00000129197	RPAIN	9.12325e-06	0.722222	0.222993	sQTLs
rs12608389	18	2714979	G	A	ENSG00000101596	SMCHD1	0.000131114	0.7	0.282903	sQTLs
rs10853283	18	2715727	T	C	ENSG00000101596	SMCHD1	0.00451012	0.625	0.283026	sQTLs
rs602233	18	2927023	G	T	ENSG00000101577	LPIN2	0.0190774	0.3125	0.612586	sQTLs
rs3745011	18	2928381	T	C	ENSG00000101577	LPIN2	7.06252e-08	0.666667	0.118342	sQTLs
rs1943676	18	47017820	A	G	ENSG00000265681	RPL17	3.70036e-07	0.9	0.342687	sQTLs
rs2298646	18	55274159	T	G	ENSG00000134440	NARS	5.17455e-07	0.7	0.180878	sQTLs
rs7507634	19	10436562	C	T	ENSG00000161847	RAVER1	0.000347166	0.5	0.110812	sQTLs
-	19	21475420	T	C	ENSG00000182141	ZNF708	6.37698e-13	0.375	0.97519	sQTLs
rs79785117	19	8292211	G	A	ENSG00000090661	CERS4	9.8049e-14	0.333333	0.00126832	sQTLs
rs11880207	19	9531693	C	T	ENSG00000174652	ZNF266	5.38213e-06	0.0555556	0.574122	sQTLs
rs2112529	19	9532156	A	G	ENSG00000174652	ZNF266	8.75922e-06	0.1	0.586668	sQTLs
rs8100415	19	9532258	C	T	ENSG00000174652	ZNF266	3.27305e-06	0.0555556	0.586891	sQTLs
rs8107606	19	9539522	A	G	ENSG00000174652	ZNF266	2.44439e-05	0.0625	0.576504	sQTLs
rs8102069	19	9539691	C	T	ENSG00000174652	ZNF266	0.000577257	0.0833333	0.576532	sQTLs
rs10404721	19	9541833	A	C	ENSG00000174652	ZNF266	0.00172647	0.1875	0.581548	sQTLs
rs10409256	19	9543830	C	T	ENSG00000174652	ZNF266	1.30338e-05	0.1	0.576704	sQTLs
rs8100444	19	9545374	G	T	ENSG00000174652	ZNF266	1.63748e-05	0.0625	0.588163	sQTLs
-	2	114712977	T	C	ENSG00000115091	ACTR3	8.23824e-05	0.444444	0.849249	sQTLs
rs16862424	2	15339516	G	T	ENSG00000151779	NBAS	2.2543e-06	0.666667	0.0946416	sQTLs
rs1963352	2	15344986	A	G	ENSG00000151779	NBAS	0.0133246	0.785714	0.443259	sQTLs
rs189135739	2	160591818	G	A	ENSG00000136536	MARCH7	5.91138e-22	0.375	1.56455e-05	sQTLs
rs79819802	2	191867353	A	C	ENSG00000115415	STAT1	1.0304e-11	0.388889	0.00611683	sQTLs
rs4673721	2	213941643	T	G	ENSG00000030419	IKZF2	2.82414e-06	0.95	0.448842	sQTLs
rs201500490	2	243066357	T	C	ENSG00000220804	AC093642.5	6.80314e-19	0.571429	0.00190096	sQTLs
rs138733636	2	243069657	G	A	ENSG00000220804	AC093642.5	9.00113e-06	0.75	0.158943	sQTLs
-	2	243076016	G	A	ENSG00000220804	AC093642.5	2.43741e-17	0.4	0.00186573	sQTLs
rs200751885	2	243077644	A	G	ENSG00000220804	AC093642.5	1.89616e-11	0.85	0.159085	sQTLs
rs6723009	2	42474615	T	C	ENSG00000143924	EML4	8.48092e-09	0.1	0.724968	sQTLs
-	2	44117578	C	T	ENSG00000138095	LRPPRC	3.08221e-05	0.75	0.104803	sQTLs
rs2255026	2	55201038	C	T	ENSG00000115310	RTN4	1.50502e-05	0.4	0.833662	sQTLs
rs2588513	2	55208868	G	A	ENSG00000115310	RTN4	0.00205263	0.5	0.834523	sQTLs
rs75903234	2	55217518	T	C	ENSG00000115310	RTN4	2.29438e-06	0.5	0.0640279	sQTLs
rs80194342	2	55223107	T	A	ENSG00000115310	RTN4	1.60303e-06	0.45	0.0640492	sQTLs
rs4672006	2	55251511	C	G	ENSG00000115310	RTN4	1.94886e-06	0.5	0.0626526	sQTLs
rs4854518	2	69019430	A	G	ENSG00000163219	ARHGAP25	0.000240188	0.8	0.383295	sQTLs
-	2	69021226	C	T	ENSG00000163219	ARHGAP25	0.00247235	0.722222	0.364081	sQTLs
rs17035954	2	69034249	T	C	ENSG00000163219	ARHGAP25	0.000621444	0.571429	0.164231	sQTLs
rs11900526	2	69041137	C	T	ENSG00000163219	ARHGAP25	2.27399e-05	0.714286	0.185103	sQTLs
rs11126200	2	69041783	G	A	ENSG00000163219	ARHGAP25	1.5415e-05	0.6875	0.1854	sQTLs
rs11677036	2	70236774	C	T	ENSG00000179818	PCBP1-AS1	0.000218205	0.5	0.0647499	sQTLs
rs12614930	2	70238098	C	T	ENSG00000179818	PCBP1-AS1	1.94216e-08	0.875	0.0591817	sQTLs
-	2	70240456	C	T	ENSG00000179818	PCBP1-AS1	1.92209e-45	0.666667	0	sQTLs
rs7571713	2	70241214	G	A	ENSG00000179818	PCBP1-AS1	6.05077e-06	0.5	0.0591706	sQTLs
rs4853284	2	70282081	G	A	ENSG00000179818	PCBP1-AS1	1.71446e-14	0.777778	0.0594351	sQTLs
rs4907242	2	97273113	C	A	ENSG00000114982	KANSL3	0.000533637	0.714286	0.262926	sQTLs
rs12993250	2	98175712	C	T	ENSG00000196912	ANKRD36B	3.89943e-05	0.2	0.656175	sQTLs
rs3931134	2	98176504	C	T	ENSG00000196912	ANKRD36B	0.000147366	0.25	0.670044	sQTLs
rs11681640	2	98177124	T	G	ENSG00000196912	ANKRD36B	0.000209603	0.222222	0.656467	sQTLs
-	2	98177305	C	G	ENSG00000196912	ANKRD36B	2.18009e-05	0.2	0.670019	sQTLs
rs7583589	2	98180253	A	C	ENSG00000196912	ANKRD36B	0.000128797	0.222222	0.669932	sQTLs
rs6542896	2	98181377	T	C	ENSG00000196912	ANKRD36B	2.66149e-06	0.15	0.668174	sQTLs
rs6745810	2	98183116	A	C	ENSG00000196912	ANKRD36B	0.000128751	0.222222	0.669942	sQTLs
rs4069511	2	98183628	C	T	ENSG00000196912	ANKRD36B	1.96693e-05	0.166667	0.665275	sQTLs
-	2	98184793	C	A	ENSG00000196912	ANKRD36B	0.000129815	0.222222	0.66972	sQTLs
rs10191071	2	98186298	A	G	ENSG00000196912	ANKRD36B	0.000128476	0.222222	0.67	sQTLs
-	2	98186674	T	A	ENSG00000196912	ANKRD36B	2.17532e-05	0.2	0.670068	sQTLs
-	2	98186699	G	T	ENSG00000196912	ANKRD36B	3.90894e-05	0.2	0.656116	sQTLs
rs13423787	2	98195010	A	G	ENSG00000196912	ANKRD36B	1.04422e-05	0.125	0.670084	sQTLs
rs13427163	2	98195213	T	C	ENSG00000196912	ANKRD36B	5.34558e-06	0.0714286	0.670065	sQTLs
rs34131105	2	98196849	G	A	ENSG00000196912	ANKRD36B	1.25938e-06	0.0625	0.655165	sQTLs
rs35904593	2	98196859	T	G	ENSG00000196912	ANKRD36B	1.84123e-05	0.125	0.655463	sQTLs
-	20	1547742	A	T	ENSG00000101307	SIRPB1	1.09318e-05	0.3	0.769499	sQTLs
rs2243425	20	1557744	A	G	ENSG00000101307	SIRPB1	0.00169005	0.375	0.749226	sQTLs
rs873711	20	2827468	G	A	ENSG00000215305	VPS16	3.30024e-05	0.875	0.360333	sQTLs
rs2299978	20	43687706	T	C	ENSG00000101109	STK4	0.000558069	0.0625	0.485666	sQTLs
rs6123030	20	50043887	A	C	ENSG00000101096	NFATC2	0.00165116	0.214286	0.635065	sQTLs
rs6139641	20	5135968	C	T	ENSG00000101290	CDS2	1.99851e-14	0.611111	0.0223488	sQTLs
rs6100754	20	58725490	C	A	ENSG00000228340	RP5-1043L13.1	5.45603e-07	0.571429	0.0632123	sQTLs
rs6092883	20	58727615	G	T	ENSG00000228340	RP5-1043L13.1	1.48977e-06	0.45	0.0634878	sQTLs
rs2049857	21	15885104	C	T	ENSG00000155307	SAMSN1	0.0215421	0.1875	0.491608	sQTLs
rs2836254	21	39634134	T	G	ENSG00000157551	KCNJ15	6.19674e-07	0.25	0.78135	sQTLs
-	21	40718440	T	C	ENSG00000205581	HMGN1	0.00334645	0.111111	0.455327	sQTLs
rs5754109	22	32872593	G	A	ENSG00000100225	FBXO7	4.33411e-10	0.95	0.278997	sQTLs
-	22	32873496	C	A	ENSG00000100225	FBXO7	0.0013523	0.85	0.495004	sQTLs
rs738264	22	32874258	G	T	ENSG00000100225	FBXO7	9.52765e-07	0.875	0.275231	sQTLs
-	22	32878244	T	C	ENSG00000100225	FBXO7	4.73759e-08	0.9375	0.275384	sQTLs
rs139911	22	40704052	C	T	ENSG00000100354	TNRC6B	0.005587	0.928571	0.567182	sQTLs
-	22	42289500	G	A	ENSG00000198911	SREBF2	5.4872e-11	0.928571	0.133872	sQTLs
rs5759010	22	43278148	C	T	ENSG00000100266	PACSIN2	1.10394e-10	0.9	0.0609191	sQTLs
rs4683893	3	101092849	C	A	ENSG00000138468	SENP7	4.50282e-07	0.95	0.406016	sQTLs
rs9860228	3	101093812	T	C	ENSG00000138468	SENP7	4.5146e-07	0.95	0.406074	sQTLs
rs57511276	3	101094988	T	C	ENSG00000138468	SENP7	4.50802e-07	0.95	0.406042	sQTLs
rs67541414	3	101096457	T	C	ENSG00000138468	SENP7	3.19802e-05	0.888889	0.406015	sQTLs
rs1402254	3	101097433	T	C	ENSG00000138468	SENP7	3.1161e-05	0.888889	0.405302	sQTLs
rs1402255	3	101097436	T	C	ENSG00000138468	SENP7	3.09948e-05	0.888889	0.405155	sQTLs
rs10936594	3	101098265	G	A	ENSG00000138468	SENP7	2.48332e-06	0.944444	0.406196	sQTLs
rs2049106	3	101098810	A	C	ENSG00000138468	SENP7	4.4655e-07	0.95	0.405832	sQTLs
rs2049107	3	101099191	G	A	ENSG00000138468	SENP7	3.21251e-05	0.888889	0.406139	sQTLs
rs13318385	3	101108111	C	T	ENSG00000138468	SENP7	0.000154035	0.875	0.406089	sQTLs
rs7642168	3	101109678	T	C	ENSG00000138468	SENP7	3.17886e-05	0.888889	0.40585	sQTLs
rs7628516	3	101109702	C	T	ENSG00000138468	SENP7	6.47196e-06	0.9	0.405922	sQTLs
rs1520653	3	101113177	C	T	ENSG00000138468	SENP7	6.52419e-06	0.9	0.406117	sQTLs
rs9813887	3	101114695	T	A	ENSG00000138468	SENP7	1.33298e-05	0.9375	0.405985	sQTLs
rs12497154	3	101114990	G	A	ENSG00000138468	SENP7	4.511e-07	0.95	0.406056	sQTLs
rs6766385	3	101120676	A	G	ENSG00000138468	SENP7	4.5246e-07	0.95	0.406123	sQTLs
-	3	101121980	A	G	ENSG00000138468	SENP7	0.00847134	0.9375	0.627119	sQTLs
-	3	101124225	C	G	ENSG00000138468	SENP7	2.47081e-06	0.944444	0.406071	sQTLs
rs10936606	3	101124239	T	C	ENSG00000138468	SENP7	2.47901e-06	0.944444	0.406153	sQTLs
rs35669002	3	101127931	T	C	ENSG00000138468	SENP7	1.33077e-05	0.9375	0.405938	sQTLs
rs2317698	3	101128250	C	T	ENSG00000138468	SENP7	1.33859e-05	0.9375	0.406103	sQTLs
-	3	101128769	T	A	ENSG00000138468	SENP7	6.5055e-06	0.9	0.406047	sQTLs
rs9836143	3	101128998	T	C	ENSG00000138468	SENP7	2.76733e-08	0.8125	0.167466	sQTLs
rs66862741	3	101129352	T	C	ENSG00000138468	SENP7	2.46594e-06	0.944444	0.406022	sQTLs
rs6769428	3	101130185	C	T	ENSG00000138468	SENP7	2.47071e-06	0.944444	0.40607	sQTLs
rs4683901	3	101134818	T	C	ENSG00000138468	SENP7	3.30402e-05	0.888889	0.406913	sQTLs
rs10804836	3	101135210	C	T	ENSG00000138468	SENP7	4.48888e-07	0.95	0.405947	sQTLs
rs56075912	3	101135719	A	G	ENSG00000138468	SENP7	0.00179463	0.95	0.621738	sQTLs
rs9822318	3	101136274	C	T	ENSG00000138468	SENP7	3.21354e-05	0.888889	0.406148	sQTLs
rs9822356	3	101136340	C	T	ENSG00000138468	SENP7	4.53765e-07	0.95	0.406186	sQTLs
rs4482646	3	101136385	C	A	ENSG00000138468	SENP7	4.46628e-07	0.95	0.405836	sQTLs
rs1443106	3	105422146	C	A	ENSG00000114423	CBLB	0.00296666	0.611111	0.275832	sQTLs
-	3	119167085	T	G	ENSG00000176142	TMEM39A	2.73862e-06	0.75	0.196588	sQTLs
rs3732575	3	133337446	T	A	ENSG00000163781	TOPBP1	0.00479911	0.357143	0.721745	sQTLs
rs111494648	3	17633526	C	T	ENSG00000131374	TBC1D5	3.47442e-13	0.555556	0.0196996	sQTLs
rs6444278	3	187998173	T	C	ENSG00000145012	LPP	0.0242643	0.333333	0.679589	sQTLs
rs55671511	3	188021053	A	T	ENSG00000145012	LPP	5.68782e-05	0.375	0.0468872	sQTLs
rs73192624	3	188051729	G	C	ENSG00000145012	LPP	8.6481e-06	0.35	0.0404195	sQTLs
rs3772099	3	98492380	T	C	ENSG00000064225	ST3GAL6	0.00117199	0.1	0.451953	sQTLs
-	4	103458178	A	G	ENSG00000109320	NFKB1	0.00071784	0.25	0.669924	sQTLs
rs230525	4	103458877	G	A	ENSG00000109320	NFKB1	1.78194e-05	0.166667	0.66769	sQTLs
-	4	103466749	T	C	ENSG00000109320	NFKB1	0.000155446	0.25	0.668662	sQTLs
rs230517	4	103470193	G	A	ENSG00000109320	NFKB1	0.00116457	0.1875	0.603205	sQTLs
rs230516	4	103471251	G	A	ENSG00000109320	NFKB1	1.73579e-05	0.166667	0.668328	sQTLs
rs230511	4	103474768	T	C	ENSG00000109320	NFKB1	1.86514e-07	0.1	0.670802	sQTLs
rs230509	4	103478265	G	A	ENSG00000109320	NFKB1	1.87634e-07	0.1	0.670686	sQTLs
rs230504	4	103481561	T	C	ENSG00000109320	NFKB1	3.08635e-07	0.1	0.660942	sQTLs
-	4	103484615	T	C	ENSG00000109320	NFKB1	2.97153e-07	0.1	0.661696	sQTLs
rs230493	4	103486216	A	T	ENSG00000109320	NFKB1	2.18847e-06	0.111111	0.660787	sQTLs
rs230495	4	103487300	A	G	ENSG00000109320	NFKB1	4.13337e-06	0.1	0.604785	sQTLs
rs2293995	4	103561106	T	C	ENSG00000109323	MANBA	3.73417e-05	0.375	0.0434892	sQTLs
rs223412	4	103733600	T	C	ENSG00000109332	UBE2D3	0.00164143	0.875	0.476037	sQTLs
rs1994636	4	106362011	A	G	ENSG00000138777	PPA2	0.00697946	0.888889	0.565273	sQTLs
rs12643777	4	15048757	C	G	ENSG00000137449	CPEB2	1.32225e-22	0.8	0.0252739	sQTLs
rs72695121	4	169297818	C	T	ENSG00000181381	DDX60L	1.30631e-05	0.5	0.0808713	sQTLs
rs12648148	4	169298840	G	A	ENSG00000181381	DDX60L	1.16727e-05	0.45	0.0815253	sQTLs
rs12642289	4	169298897	C	T	ENSG00000181381	DDX60L	3.826e-05	0.444444	0.0808593	sQTLs
-	4	169340431	A	C	ENSG00000181381	DDX60L	1.25608e-06	0.6	0.131972	sQTLs
rs141526764	4	44688041	G	A	ENSG00000151806	GUF1	1.65906e-20	0.333333	4.70102e-05	sQTLs
-	5	100188878	A	T	ENSG00000113532	ST8SIA4	2.40848e-07	0.571429	0.97877	sQTLs
rs246601	5	142516682	C	T	ENSG00000145819	ARHGAP26	1.86015e-06	0.05	0.561302	sQTLs
rs72819004	5	177657301	G	A	ENSG00000175309	PHYKPL	0.0193821	0.583333	0.264107	sQTLs
rs831652	5	56500426	C	T	ENSG00000062194	GPBP1	0.000784537	0.25	0.727623	sQTLs
-	5	65358593	A	G	ENSG00000112851	ERBB2IP	3.79966e-05	0.666667	0.137637	sQTLs
rs3829808	5	78909324	T	G	ENSG00000164329	PAPD4	9.92226e-07	0.642857	0.0972522	sQTLs
-	5	78910248	C	T	ENSG00000164329	PAPD4	4.71399e-06	0.5625	0.0972261	sQTLs
rs6453465	5	78911193	G	A	ENSG00000164329	PAPD4	0.000143243	0.444444	0.0972662	sQTLs
rs60818258	5	78912380	A	G	ENSG00000164329	PAPD4	0.0116379	0.4	0.097294	sQTLs
rs59165449	5	78918465	C	T	ENSG00000164329	PAPD4	0.000153057	0.5	0.0973101	sQTLs
-	5	96233463	C	G	ENSG00000164308	ERAP2	0.00833919	0.6875	0.357796	sQTLs
rs9479807	6	154600367	A	G	ENSG00000074706	IPCEF1	1.80449e-07	0.857143	0.1945	sQTLs
rs2495281	6	160101845	G	A	ENSG00000112096	SOD2	0.0065949	0.857143	0.49207	sQTLs
rs2297357	6	160455254	G	A	ENSG00000197081	IGF2R	0.00212156	0.5	0.194888	sQTLs
-	6	24837206	T	C	ENSG00000111913	FAM65B	5.55844e-05	0.944444	0.488474	sQTLs
rs4713977	6	36424664	C	G	ENSG00000112078	KCTD20	2.69031e-13	0.571429	0.00986008	sQTLs
-	6	36438385	A	T	ENSG00000112078	KCTD20	9.26385e-28	0.583333	0	sQTLs
rs1212828	6	64362200	A	T	ENSG00000118482	PHF3	0.0001286	0.9375	0.455381	sQTLs
-	6	64367373	C	T	ENSG00000118482	PHF3	1.60948e-05	0.944444	0.455516	sQTLs
rs10485358	6	64386060	C	T	ENSG00000118482	PHF3	5.27677e-05	0.9	0.457959	sQTLs
-	7	105902245	C	A	ENSG00000105835	NAMPT	4.26996e-19	0.375	0.000141075	sQTLs
rs10447822	7	105906370	G	A	ENSG00000105835	NAMPT	0.00261949	0.944444	0.606733	sQTLs
-	7	105922662	C	A	ENSG00000105835	NAMPT	1.01857e-18	0.333333	0.000141759	sQTLs
rs194585	7	108130214	C	T	ENSG00000135241	PNPLA8	0.00581513	0.277778	0.615409	sQTLs
rs40847	7	108136099	A	G	ENSG00000135241	PNPLA8	0.000448502	0.05	0.411091	sQTLs
-	7	11016614	T	C	ENSG00000106443	PHF14	0.000502247	0.25	0.648255	sQTLs
rs12533357	7	139825288	C	T	ENSG00000006459	KDM7A	1.61254e-10	0.75	0.121604	sQTLs
rs2286076	7	139826942	G	T	ENSG00000006459	KDM7A	2.21984e-08	0.785714	0.121647	sQTLs
rs35886370	7	151056997	C	T	ENSG00000013374	NUB1	5.48073e-18	0.785714	0.0157463	sQTLs
rs1034785	7	157002383	T	C	ENSG00000009335	UBE3C	0.00046975	0.75	0.344985	sQTLs
rs3802111	7	157004883	A	T	ENSG00000009335	UBE3C	2.04659e-08	0.777778	0.166943	sQTLs
rs10228145	7	157007337	A	G	ENSG00000009335	UBE3C	0.000223453	0.777778	0.345352	sQTLs
rs2023975	7	157012096	G	A	ENSG00000009335	UBE3C	0.000220727	0.777778	0.345002	sQTLs
rs73176416	7	157014904	A	G	ENSG00000009335	UBE3C	2.66286e-08	0.8125	0.166948	sQTLs
rs2237345	7	27841623	G	A	ENSG00000106052	TAX1BP1	4.2289e-18	0.388889	0.000688468	sQTLs
-	7	27844038	G	A	ENSG00000106052	TAX1BP1	6.87115e-05	0.666667	0.222273	sQTLs
rs1660351	8	101275034	C	T	ENSG00000034677	RNF19A	0.000904107	0.05	0.391846	sQTLs
-	8	130907175	A	T	ENSG00000153310	FAM49B	1.59325e-15	0.4	1.58594e-05	sQTLs
-	8	17782158	T	G	ENSG00000078674	PCM1	1.5489e-11	0.05	0.766605	sQTLs
rs2073570	8	17782627	C	G	ENSG00000078674	PCM1	9.61271e-11	0.05	0.74265	sQTLs
rs386075	8	17788511	C	T	ENSG00000078674	PCM1	3.4258e-06	0.4	0.0511737	sQTLs
-	8	17793093	C	T	ENSG00000078674	PCM1	2.71285e-08	0.4	0.0270038	sQTLs
rs7465361	8	17854155	T	C	ENSG00000078674	PCM1	1.73257e-10	0.0555556	0.771986	sQTLs
-	8	19411648	A	G	ENSG00000147408	CSGALNACT1	0.00386389	0.0625	0.40946	sQTLs
-	8	22477585	C	T	ENSG00000158941	CCAR2	0.000380814	0.785714	0.31351	sQTLs
rs57933450	8	23400764	T	C	ENSG00000147454	SLC25A37	0.000394801	0.8	0.248214	sQTLs
-	8	23400963	C	T	ENSG00000147454	SLC25A37	2.41834e-07	0.875	0.248364	sQTLs
rs10866828	8	23401534	C	T	ENSG00000147454	SLC25A37	0.00536041	0.75	0.261119	sQTLs
rs10866829	8	23401592	C	T	ENSG00000147454	SLC25A37	3.54051e-05	0.833333	0.24834	sQTLs
rs6557686	8	23402028	C	G	ENSG00000147454	SLC25A37	2.42135e-07	0.875	0.248387	sQTLs
-	8	23403048	G	A	ENSG00000147454	SLC25A37	2.52561e-07	0.875	0.24917	sQTLs
rs28366418	8	23403829	G	A	ENSG00000147454	SLC25A37	0.000401485	0.8	0.248775	sQTLs
rs28692182	8	23403853	A	C	ENSG00000147454	SLC25A37	3.58763e-05	0.833333	0.248689	sQTLs
rs35691692	8	23403907	A	G	ENSG00000147454	SLC25A37	0.00416536	0.75	0.249294	sQTLs
rs12543956	8	23408036	G	A	ENSG00000147454	SLC25A37	0.000308519	0.7	0.170324	sQTLs
rs2928685	8	23422723	A	T	ENSG00000147454	SLC25A37	1.53208e-06	0.45	0.892113	sQTLs
rs12545686	8	28994639	A	G	ENSG00000197892	KIF13B	4.0419e-08	0.6	0.0243162	sQTLs
-	8	28995022	A	G	ENSG00000197892	KIF13B	1.16989e-05	0.0833333	0.707745	sQTLs
rs11993367	8	54970397	C	T	ENSG00000120992	LYPLA1	8.77751e-08	0.7	0.15759	sQTLs
rs12677891	8	66657050	C	A	ENSG00000205268	PDE7A	2.90353e-08	0.7	0.144742	sQTLs
rs4738075	8	71087295	G	C	ENSG00000140396	NCOA2	2.04461e-05	0.25	0.764011	sQTLs
rs67573812	8	86131463	A	T	ENSG00000176731	C8orf59	5.29024e-06	0.1875	0.74304	sQTLs
rs7460650	8	87474085	A	G	ENSG00000123124	WWP1	1.53106e-09	0.944444	0.25981	sQTLs
rs72606633	8	87476236	T	C	ENSG00000123124	WWP1	1.17334e-10	0.95	0.260114	sQTLs
rs7822494	8	87476439	C	T	ENSG00000123124	WWP1	0.00236828	0.9	0.559976	sQTLs
rs2438206	8	98708415	G	C	ENSG00000147649	MTDH	7.00021e-06	0.45	0.0765715	sQTLs
rs72616651	9	127116169	A	G	ENSG00000136930	PSMB7	0.000303274	0.4	0.0361883	sQTLs
-	9	436779	T	C	ENSG00000107099	DOCK8	0.00710582	0.222222	0.556737	sQTLs
rs61075062	9	7039674	A	G	ENSG00000107077	KDM4C	0.000760456	0.5	0.171539	sQTLs
rs10746717	9	86290731	C	A	ENSG00000135018	UBQLN1	1.85439e-07	0.875	0.243491	sQTLs
rs7863266	9	86292425	T	C	ENSG00000135018	UBQLN1	0.000367427	0.8	0.245827	sQTLs
a. Reference b. Alternative c. Targeted Ensembl gene id d. Alternative allele frequency P-values were calculated by using a two-sided Chi-square test
