# Supplementary material for: Alternatively spliced NFKB1 transcripts enriched in Andean Aymara modulate inflammation, HIF and hemoglobin
Source: Nat Commun. 2025 Feb 19;16:1766. doi: 10.1038/s41467-025-56848-0 (PMC11840074; doi:10.1038/s41467-025-56848-0)
Supplement: Supplementary file 11 — Supplementary data 8 [file 41467_2025_56848_MOESM11_ESM.xlsx]

## Sheet: Sheet1
Data S8 Correlation of inflammatory gene expression with AS-NFKB1 and canonical NFKB1
			NFKB1-AS1				NFKB1-AS2				NFKB1-AS3				Canonical NFKB1
Gene name	Adjusted p value	log2FoldChange	Spearman r	95% confidence interval	P value	P value summary	Spearman r	95% confidence interval	P value	P value summary	Spearman r	95% confidence interval	P value	P value summary	Spearman r	95% confidence interval	P value	P value summary
ABCF1	0.0371536	1.44862	0.7495	0.3481 to 0.9186	0.0029	**	0.9341	0.7935 to 0.9800	<0.0001	****	0.8022	0.4592 to 0.9370	0.0009	***	-0.2024	-0.6716 to 0.3827	0.4849	ns
ABHD12	0.0419928	1.09069	0.4268	-0.1512 to 0.7874	0.1288	ns	0.7679	0.3857 to 0.9251	0.0019	**	0.6733	0.2053 to 0.8907	0.0101	*	-0.5419	-0.8382 to 0.001651	0.0477	*
ADAM8	0.0496209	-1.1858	0.2703	-0.3196 to 0.7092	0.3492	ns	0.1912	-0.3926 to 0.6652	0.5121	ns	-0.01099	-0.5507 to 0.5352	0.9758	ns	0.6161	0.1098 to 0.8685	0.0213	*
AHR	0.000876893	2.09184	0.5516	0.01233 to 0.8423	0.0438	*	0.7846	0.4209 to 0.9310	0.0014	**	0.7099	0.2716 to 0.9043	0.0058	**	-0.3322	-0.7415 to 0.2572	0.2441	ns
AKT1	0.0344182	-0.975064	0.3187	-0.2713 to 0.7346	0.2666	ns	0.3143	-0.2758 to 0.7323	0.2735	ns	0.1077	-0.4624 to 0.6148	0.7156	ns	0.6337	0.1382 to 0.8754	0.0172	*
APOL3	0.0179147	1.54151	0.5516	0.01233 to 0.8423	0.0438	*	0.8462	0.5608 to 0.9518	0.0003	***	0.7275	0.3049 to 0.9107	0.0043	**	-0.4004	-0.7749 to 0.1822	0.1561	ns
B4GALT1	0.0319394	1.14569	0.7099	0.2716 to 0.9043	0.0058	**	0.8769	0.6375 to 0.9619	<0.0001	****	0.7626	0.3749 to 0.9233	0.0022	**	-0.2552	-0.7011 to 0.3341	0.3758	ns
BIRC2	0.0327911	-0.787086	0.198	-0.3866 to 0.6691	0.4945	ns	0.429	-0.1486 to 0.7884	0.1265	ns	0.2068	-0.3787 to 0.6741	0.4751	ns	0.1916	-0.3922 to 0.6654	0.508	ns
CCL3	0.011753	2.54431	0.578	0.05102 to 0.8532	0.0333	*	0.7758	0.4023 to 0.9279	0.0017	**	0.8593	0.5931 to 0.9562	0.0002	***	-0.3982	-0.7739 to 0.1847	0.1584	ns
CCL3L3	0.00168825	3.71847	0.3846	-0.2002 to 0.7674	0.1755	ns	0.4462	-0.1278 to 0.7963	0.1119	ns	0.578	0.05102 to 0.8532	0.0333	*	-0.3564	-0.7536 to 0.2314	0.2101	ns
CCL5	0.0316658	1.75099	0.4989	-0.06051 to 0.8198	0.0721	ns	0.8154	0.4888 to 0.9415	0.0007	***	0.7802	0.4116 to 0.9295	0.0015	**	-0.407	-0.7781 to 0.1746	0.1488	ns
CCR4	0.00355053	1.76094	0.556	0.01866 to 0.8442	0.0419	*	0.8242	0.5089 to 0.9445	0.0005	***	0.6967	0.2472 to 0.8994	0.0072	**	-0.4356	-0.7914 to 0.1406	0.1205	ns
CCR6	0.00854047	1.89732	0.7085	0.2689 to 0.9038	0.0059	**	0.8075	0.4710 to 0.9388	0.0008	***	0.8141	0.4858 to 0.9411	0.0007	***	-0.2577	-0.7024 to 0.3317	0.3703	ns
CCR7	0.0219509	1.45631	0.5297	-0.01873 to 0.8331	0.0544	ns	0.6967	0.2472 to 0.8994	0.0072	**	0.6879	0.2313 to 0.8962	0.0082	**	-0.5875	-0.8571 to -0.06526	0.0296	*
CD151	0.0359232	1.23072	0.4813	-0.08353 to 0.8121	0.084	ns	0.7099	0.2716 to 0.9043	0.0058	**	0.6571	0.1774 to 0.8845	0.0128	*	-0.5303	-0.8333 to 0.01792	0.0535	ns
CD40	0.0316753	1.87143	0.5507	0.01091 to 0.8419	0.0438	*	0.7731	0.3966 to 0.9270	0.0018	**	0.8238	0.5080 to 0.9444	0.0005	***	-0.1698	-0.6526 to 0.4111	0.5579	ns
CD40LG	0.00706798	1.89542	0.4681	-0.1004 to 0.8062	0.0938	ns	0.7451	0.3393 to 0.9171	0.0031	**	0.7143	0.2798 to 0.9059	0.0054	**	-0.5567	-0.8444 to -0.01955	0.0412	*
CD84	0.00677145	1.1649	0.5033	-0.05466 to 0.8217	0.0694	ns	0.8198	0.4988 to 0.9430	0.0006	***	0.6791	0.2156 to 0.8929	0.0094	**	-0.4378	-0.7924 to 0.1380	0.1183	ns
CDKN1A	0.013265	2.19888	0.556	0.01866 to 0.8442	0.0419	*	0.7934	0.4399 to 0.9340	0.0011	**	0.7495	0.3481 to 0.9186	0.0029	**	-0.4532	-0.7995 to 0.1191	0.105	ns
CIITA	0.0278253	1.04329	0.5604	0.02505 to 0.8460	0.0401	*	0.811	0.4788 to 0.9400	0.0007	***	0.7363	0.3220 to 0.9139	0.0037	**	-0.2002	-0.6704 to 0.3846	0.4893	ns
CNTNAP2	0.00889051	3.10002	0.6358	0.1417 to 0.8763	0.0168	*	0.6689	0.1977 to 0.8890	0.0108	*	0.777	0.4049 to 0.9283	0.0016	**	-0.3901	-0.7700 to 0.1941	0.1672	ns
CORO1A	0.0420925	-1.45488	-0.4286	-0.7882 to 0.1492	0.1281	ns	-0.5868	-0.8568 to -0.06428	0.0303	*	-0.6747	-0.8912 to -0.2079	0.01	*	0.6931	0.2406 to 0.8981	0.0075	**
CRTC3	0.00154	1.50887	0.6	0.08452 to 0.8621	0.0261	*	0.8505	0.5715 to 0.9533	0.0002	***	0.7407	0.3306 to 0.9155	0.0034	**	-0.3542	-0.7525 to 0.2337	0.2128	ns
CSF1R	0.0179224	-1.38083	-0.05061	-0.5777 to 0.5063	0.8642	ns	0.05721	-0.5014 to 0.5821	0.8468	ns	-0.121	-0.6231 to 0.4517	0.6784	ns	-0.1035	-0.6121 to 0.4657	0.7229	ns
CXCL6	0.0269485	-1.92195	0.05055	-0.5064 to 0.5777	0.8676	ns	-0.1956	-0.6677 to 0.3887	0.5022	ns	-0.2132	-0.6777 to 0.3730	0.4636	ns	0.6073	0.09585 to 0.8650	0.0237	*
CXCR3	0.0133687	2.05931	0.4339	-0.1427 to 0.7906	0.122	ns	0.6652	0.1913 to 0.8876	0.0113	*	0.6982	0.2500 to 0.9000	0.0069	**	-0.6262	-0.8725 to -0.1261	0.0187	*
CXCR5	0.0428221	1.4197	0.6689	0.1976 to 0.8890	0.0108	*	0.8889	0.6686 to 0.9658	<0.0001	****	0.8097	0.4759 to 0.9396	0.0008	***	-0.2181	-0.6805 to 0.3686	0.4502	ns
CYBA	0.0350698	-1.09282	-0.06813	-0.5893 to 0.4931	0.8201	ns	-0.1165	-0.6203 to 0.4553	0.693	ns	-0.3319	-0.7413 to 0.2576	0.2464	ns	0.5787	0.05197 to 0.8535	0.0327	*
DROSHA	0.0316279	1.10675	0.4725	-0.09482 to 0.8082	0.0905	ns	0.7846	0.4209 to 0.9310	0.0014	**	0.6659	0.1925 to 0.8879	0.0113	*	-0.5061	-0.8229 to 0.05097	0.0671	ns
FASN	0.043166	1.58482	0.407	-0.1746 to 0.7781	0.1488	ns	0.7371	0.3236 to 0.9142	0.0036	**	0.6007	0.08555 to 0.8624	0.0255	*	-0.5749	-0.8519 to -0.04634	0.0339	*
FLT3LG	0.0080464	1.56004	0.5473	0.006029 to 0.8405	0.0458	*	0.789	0.4304 to 0.9325	0.0013	**	0.6879	0.2313 to 0.8962	0.0082	**	-0.5061	-0.8229 to 0.05097	0.0671	ns
GAS6	0.0284804	2.26682	0.367	-0.2198 to 0.7588	0.1974	ns	0.6484	0.1626 to 0.8811	0.0144	*	0.5604	0.02505 to 0.8460	0.0401	*	-0.5435	-0.8389 to -0.0006236	0.047	*
GCNT1	0.012658	-1.23384	-0.1936	-0.6666 to 0.3904	0.5044	ns	0.0264	-0.5241 to 0.5614	0.9307	ns	-0.2816	-0.7153 to 0.3086	0.3269	ns	0.3447	-0.2440 to 0.7478	0.225	ns
GPR68	0.0331331	0.891537	0.6	0.08452 to 0.8621	0.0261	*	0.8286	0.5191 to 0.9460	0.0005	***	0.7231	0.2965 to 0.9091	0.0047	**	-0.3586	-0.7547 to 0.2290	0.2069	ns
HSPG2	0.0021345	3.39401	0.5481	0.007203 to 0.8408	0.0451	*	0.7403	0.3300 to 0.9154	0.0034	**	0.7426	0.3344 to 0.9162	0.0033	**	-0.4558	-0.8006 to 0.1160	0.1026	ns
HTT	0.0117604	1.56066	0.622	0.1192 to 0.8709	0.0201	*	0.8813	0.6488 to 0.9633	<0.0001	****	0.7626	0.3749 to 0.9233	0.0022	**	-0.3102	-0.7302 to 0.2799	0.2782	ns
HYAL1	0.0458295	-1.21314	0.3414	-0.2475 to 0.7461	0.2309	ns	0.3084	-0.2818 to 0.7293	0.2813	ns	0.1564	-0.4225 to 0.6447	0.591	ns	0.7861	0.4241 to 0.9315	0.0013	**
IFNG	0.00294491	2.89604	0.4466	-0.1272 to 0.7965	0.1105	ns	0.7261	0.3022 to 0.9102	0.0044	**	0.6579	0.1787 to 0.8848	0.0125	*	-0.5925	-0.8591 to -0.07298	0.0279	*
IKBKG	0.0353291	-0.887189	0.3319	-0.2576 to 0.7413	0.2464	ns	0.411	-0.1700 to 0.7799	0.1458	ns	0.156	-0.4228 to 0.6445	0.5944	ns	0.5985	0.08214 to 0.8615	0.0262	*
IL18RAP	1.93323e-05	-3.02535	0.04176	-0.5129 to 0.5718	0.8915	ns	0.1121	-0.4589 to 0.6175	0.7043	ns	-0.06374	-0.5865 to 0.4965	0.8319	ns	0.6051	0.09241 to 0.8642	0.0243	*
JAM3	0.00160589	2.8691	0.5545	0.01637 to 0.8435	0.0422	*	0.7811	0.4134 to 0.9298	0.0015	**	0.7481	0.3453 to 0.9181	0.0029	**	-0.4559	-0.8007 to 0.1157	0.1024	ns
LAT	0.0303573	1.24903	0.4286	-0.1492 to 0.7882	0.1281	ns	0.7407	0.3306 to 0.9155	0.0034	**	0.7099	0.2716 to 0.9043	0.0058	**	-0.5501	-0.8417 to -0.01004	0.0441	*
LDLR	6.25388e-05	3.4716	0.5648	0.03147 to 0.8478	0.0383	*	0.833	0.5294 to 0.9474	0.0004	***	0.7055	0.2634 to 0.9027	0.0063	**	-0.44	-0.7935 to 0.1353	0.1165	ns
LTA	0.0132643	2.93862	0.4752	-0.09134 to 0.8094	0.0877	ns	0.7371	0.3236 to 0.9142	0.0036	**	0.7217	0.2938 to 0.9086	0.0047	**	-0.4251	-0.7866 to 0.1533	0.1301	ns
MAPK8	0.0462454	-0.971688	-0.1297	-0.6284 to 0.4447	0.6595	ns	0.04176	-0.5129 to 0.5718	0.8915	ns	-0.09451	-0.6064 to 0.4728	0.75	ns	0.187	-0.3962 to 0.6627	0.519	ns
MFHAS1	0.00261105	2.12905	0.5209	-0.03087 to 0.8293	0.0591	ns	0.7275	0.3049 to 0.9107	0.0043	**	0.6791	0.2156 to 0.8929	0.0094	**	-0.5215	-0.8296 to 0.03008	0.0581	ns
MMAB	0.0494075	1.6757	0.3564	-0.2314 to 0.7536	0.21	ns	0.7019	0.2567 to 0.9014	0.0065	**	0.6029	0.08897 to 0.8633	0.025	*	-0.5925	-0.8591 to -0.07298	0.028	*
MTUS1	0.0392598	2.03739	0.4664	-0.1025 to 0.8055	0.0943	ns	0.473	-0.09415 to 0.8084	0.0892	ns	0.44	-0.1353 to 0.7935	0.1165	ns	-0.4427	-0.7947 to 0.1320	0.1137	ns
MVK	0.00452183	1.77263	0.5956	0.07773 to 0.8604	0.0274	*	0.8154	0.4888 to 0.9415	0.0007	***	0.7011	0.2553 to 0.9011	0.0067	**	-0.4268	-0.7874 to 0.1512	0.1288	ns
NR1D1	0.00370163	2.6288	0.5479	0.006890 to 0.8408	0.045	*	0.8449	0.5578 to 0.9514	0.0003	***	0.7239	0.2980 to 0.9094	0.0045	**	-0.3722	-0.7614 to 0.2140	0.189	ns
NR1D2	0.0088051	1.31539	0.5297	-0.01873 to 0.8331	0.0544	ns	0.8022	0.4592 to 0.9370	0.0009	***	0.6879	0.2313 to 0.8962	0.0082	**	-0.4774	-0.8104 to 0.08852	0.086	ns
NRROS	0.0310983	0.97167	0.5824	0.05763 to 0.8550	0.0318	*	0.7846	0.4209 to 0.9310	0.0014	**	0.7231	0.2965 to 0.9091	0.0047	**	-0.2552	-0.7011 to 0.3341	0.3758	ns
OSM	0.0378786	-1.72456	0.03736	-0.5161 to 0.5688	0.9035	ns	-0.2044	-0.6727 to 0.3809	0.4827	ns	-0.2088	-0.6752 to 0.3770	0.4731	ns	0.6337	0.1382 to 0.8754	0.0172	*
P2RX7	0.0286984	1.98447	0.5209	-0.03087 to 0.8293	0.0591	ns	0.7934	0.4399 to 0.9340	0.0011	**	0.6615	0.1850 to 0.8862	0.0121	*	-0.5457	-0.8398 to -0.003751	0.0461	*
Pde4d	0.0471014	0.743313	0.6396	0.1479 to 0.8777	0.0161	*	0.8857	0.6603 to 0.9647	<0.0001	****	0.7451	0.3393 to 0.9171	0.0031	**	-0.2926	-0.7211 to 0.2977	0.3074	ns
PDE6B	0.0137706	2.77886	0.5815	0.05624 to 0.8546	0.0317	*	0.7379	0.3252 to 0.9145	0.0035	**	0.7137	0.2786 to 0.9057	0.0054	**	-0.3771	-0.7637 to 0.2087	0.1828	ns
PLAU	0.000739098	3.79875	0.8581	0.5900 to 0.9558	0.0002	***	0.8801	0.6456 to 0.9629	<0.0001	****	0.8405	0.5472 to 0.9499	0.0003	***	-0.152	-0.6420 to 0.4262	0.601	ns
PRDX5	0.0332954	-1.11231	-0.1341	-0.6311 to 0.4411	0.6485	ns	-0.1253	-0.6257 to 0.4482	0.6706	ns	-0.2571	-0.7021 to 0.3323	0.374	ns	0.4884	-0.07426 to 0.8152	0.0784	ns
PRKCA	2.97704e-07	3.08412	0.5061	-0.05097 to 0.8229	0.0671	ns	0.7547	0.3586 to 0.9205	0.0026	**	0.6997	0.2526 to 0.9005	0.0068	**	-0.4449	-0.7957 to 0.1293	0.1118	ns
PRNP	0.00343786	1.7962	0.5209	-0.03087 to 0.8293	0.0591	ns	0.8198	0.4988 to 0.9430	0.0006	***	0.6615	0.1850 to 0.8862	0.0121	*	-0.462	-0.8035 to 0.1081	0.0978	ns
PYCARD	0.0264728	-1.43855	-0.3099	-0.7301 to 0.2803	0.2806	ns	-0.4374	-0.7922 to 0.1386	0.1198	ns	-0.5385	-0.8368 to 0.006435	0.05	*	0.7877	0.4275 to 0.9320	0.0013	**
RORA	0.00359781	1.85436	0.5516	0.01233 to 0.8423	0.0438	*	0.8198	0.4988 to 0.9430	0.0006	***	0.7275	0.3049 to 0.9107	0.0043	**	-0.4246	-0.7863 to 0.1538	0.1308	ns
RPS19	0.0266818	1.29314	0.4945	-0.06632 to 0.8179	0.075	ns	0.7714	0.3931 to 0.9264	0.0019	**	0.7407	0.3306 to 0.9155	0.0034	**	-0.5017	-0.8210 to 0.05685	0.0698	ns
SBDS	0.0227673	1.37584	0.6425	0.1527 to 0.8789	0.0154	*	0.8493	0.5684 to 0.9529	0.0002	***	0.6953	0.2446 to 0.8989	0.0073	**	-0.3392	-0.7450 to 0.2498	0.2336	ns
SGMS1	0.0190559	-0.715245	0.2308	-0.3570 to 0.6876	0.4265	ns	0.4857	-0.07783 to 0.8140	0.0809	ns	0.2308	-0.3570 to 0.6876	0.4265	ns	0.2266	-0.3608 to 0.6853	0.4327	ns
SMAD3	0.00142715	2.01517	0.5237	-0.02706 to 0.8305	0.0571	ns	0.8163	0.4908 to 0.9418	0.0006	***	0.7525	0.3542 to 0.9197	0.0027	**	-0.4185	-0.7835 to 0.1611	0.1367	ns
SPATA2	0.0266666	1.14851	0.7547	0.3586 to 0.9205	0.0026	**	0.9131	0.7340 to 0.9734	<0.0001	****	0.7723	0.3948 to 0.9267	0.0018	**	-0.2533	-0.7000 to 0.3359	0.3788	ns
SPHK1	0.00816094	2.66601	0.6203	0.1166 to 0.8702	0.0207	*	0.7837	0.4189 to 0.9307	0.0015	**	0.7616	0.3727 to 0.9229	0.0023	**	-0.3912	-0.7705 to 0.1928	0.1664	ns
STARD7	0.0489526	0.847169	0.4901	-0.07209 to 0.8160	0.0779	ns	0.789	0.4304 to 0.9325	0.0013	**	0.7011	0.2553 to 0.9011	0.0067	**	-0.3564	-0.7536 to 0.2314	0.2101	ns
STAT4	0.0262276	1.6155	0.4989	-0.06051 to 0.8198	0.0721	ns	0.8066	0.4690 to 0.9385	0.0008	***	0.6747	0.2079 to 0.8912	0.01	*	-0.4862	-0.8143 to 0.07713	0.0797	ns
TICAM1	0.00201673	2.07888	0.7319	0.3134 to 0.9123	0.004	**	0.8945	0.6835 to 0.9676	<0.0001	****	0.7846	0.4209 to 0.9310	0.0014	**	-0.2376	-0.6914 to 0.3506	0.4105	ns
TNF	0.000876893	2.53997	0.5429	-0.0002240 to 0.8387	0.0479	*	0.789	0.4304 to 0.9325	0.0013	**	0.7538	0.3569 to 0.9202	0.0027	**	-0.4378	-0.7924 to 0.1380	0.1183	ns
TNFAIP3	0.0021345	2.68286	0.7099	0.2716 to 0.9043	0.0058	**	0.8989	0.6952 to 0.9690	<0.0001	****	0.7978	0.4495 to 0.9355	0.001	**	-0.2508	-0.6987 to 0.3383	0.3843	ns
TUBB2A	0.0242919	2.20044	0.3938	-0.1898 to 0.7718	0.1633	ns	0.7283	0.3064 to 0.9110	0.0042	**	0.6843	0.2248 to 0.8948	0.0086	**	-0.5242	-0.8308 to 0.02626	0.0566	ns
TUBE1	0.0269635	1.3015	0.5413	-0.002494 to 0.8380	0.0481	*	0.8053	0.4661 to 0.9381	0.0008	***	0.7877	0.4275 to 0.9320	0.0013	**	-0.435	-0.7911 to 0.1414	0.1202	ns
TUBG2	0.0148728	3.51709	0.5204	-0.03152 to 0.8291	0.0588	ns	0.8247	0.5101 to 0.9447	0.0005	***	0.6968	0.2474 to 0.8995	0.0071	**	-0.4658	-0.8052 to 0.1034	0.0944	ns
Spearman correlation analysis was conducted using GraphPad Prism. The p-value was determined using a two-tailed test, and the confidence interval was set at 95%.
