# Supplementary material for: Alternatively spliced NFKB1 transcripts enriched in Andean Aymara modulate inflammation, HIF and hemoglobin
Source: Nat Commun. 2025 Feb 19;16:1766. doi: 10.1038/s41467-025-56848-0 (PMC11840074; doi:10.1038/s41467-025-56848-0)
Supplement: Supplementary file 12 — Supplementary data 9 [file 41467_2025_56848_MOESM12_ESM.xlsx]

## Sheet: Sheet1
Data S9 Correlation of NF-kB target genes with AS-NFKB1 and canonical NFKB1
Gene expression			NFKB1-AS1				NFKB1-AS2				NFKB1-AS3				Canonical NFKB1
Gene name	Adjusted P value	log2FoldChange	Spearman r	95% confidence interval	P value	P value summary	Spearman r	95% confidence interval	P value	P value summary	Spearman r	95% confidence interval	P value	P value summary	Spearman r	95% confidence interval	P value	P value summary
CXCL6	0.0269485	-1.92195	0.05055	-0.5064 to 0.5777	0.8676	ns	-0.1956	-0.6677 to 0.3887	0.5022	ns	-0.2132	-0.6777 to 0.3730	0.4636	ns	0.6073	0.09585 to 0.8650	0.0237	*
P2RY2	0.0462135	-1.51339	0.1079	-0.4622 to 0.6149	0.7122	ns	0.06828	-0.4930 to 0.5894	0.8168	ns	-0.1476	-0.6394 to 0.4299	0.6123	ns	0.7045	0.2616 to 0.9023	0.0062	**
MYB	0.0319084	-1.38178	-0.06813	-0.5893 to 0.4931	0.8201	ns	-0.1385	-0.6338 to 0.4374	0.6375	ns	-0.4022	-0.7758 to 0.1802	0.1553	ns	0.4444	-0.1299 to 0.7955	0.1125	ns
SOAT1	0.00201794	-1.3661	0.09451	-0.4728 to 0.6064	0.75	ns	0.09451	-0.4728 to 0.6064	0.75	ns	-0.1516	-0.6418 to 0.4265	0.6051	ns	0.484	-0.07999 to 0.8133	0.0814	ns
FCGRT	0.0373013	-1.24604	0.06374	-0.4965 to 0.5865	0.8319	ns	-0.05495	-0.5806 to 0.5031	0.8557	ns	-0.1824	-0.6601 to 0.4002	0.5321	ns	0.7283	0.3064 to 0.9110	0.0042	**
BIRC2	0.0327911	-0.787086	0.198	-0.3866 to 0.6691	0.4945	ns	0.429	-0.1486 to 0.7884	0.1265	ns	0.2068	-0.3787 to 0.6741	0.4751	ns	0.1916	-0.3922 to 0.6654	0.508	ns
ATP6AP2	0.0498856	-0.7859	0.244	-0.3447 to 0.6949	0.3998	ns	0.4022	-0.1802 to 0.7758	0.1553	ns	0.2088	-0.3770 to 0.6752	0.4731	ns	0.2882	-0.3021 to 0.7188	0.315	ns
TNFRSF10B	0.0310948	-0.684913	0.6352	0.1407 to 0.8760	0.0171	*	0.7758	0.4023 to 0.9279	0.0017	**	0.5648	0.03147 to 0.8478	0.0383	*	0.2838	-0.3064 to 0.7164	0.3227	ns
CASP9	0.0411639	-0.684589	0.6264	0.1263 to 0.8726	0.0191	*	0.7626	0.3749 to 0.9233	0.0022	**	0.5736	0.04446 to 0.8514	0.0349	*	0.3058	-0.2844 to 0.7280	0.2853	ns
HSP90B1	0.025363	0.87477	0.5341	-0.01260 to 0.8349	0.0521	ns	0.7758	0.4023 to 0.9279	0.0017	**	0.6923	0.2392 to 0.8978	0.0077	**	-0.3894	-0.7697 to 0.1948	0.1684	ns
CD44	0.0200085	0.919314	0.7011	0.2553 to 0.9011	0.0067	**	0.8989	0.6952 to 0.9690	<0.0001	****	0.8066	0.4690 to 0.9385	0.0008	***	-0.253	-0.6999 to 0.3362	0.3797	ns
BMI1	0.0345843	1.00391	0.6484	0.1626 to 0.8811	0.0144	*	0.8462	0.5608 to 0.9518	0.0003	***	0.789	0.4304 to 0.9325	0.0013	**	-0.341	-0.7459 to 0.2479	0.2313	ns
CIITA	0.0278253	1.04329	0.5604	0.02505 to 0.8460	0.0401	*	0.811	0.4788 to 0.9400	0.0007	***	0.7363	0.3220 to 0.9139	0.0037	**	-0.2002	-0.6704 to 0.3846	0.4893	ns
CDC14A	0.00848149	1.12754	0.6659	0.1925 to 0.8879	0.0113	*	0.8945	0.6835 to 0.9676	<0.0001	****	0.7363	0.3220 to 0.9139	0.0037	**	-0.3124	-0.7314 to 0.2777	0.2749	ns
BHLHE40	0.0141179	1.13064	0.6747	0.2079 to 0.8912	0.01	*	0.8813	0.6488 to 0.9633	<0.0001	****	0.8154	0.4888 to 0.9415	0.0007	***	-0.2244	-0.6841 to 0.3628	0.4376	ns
AP3M2	0.0227558	1.17688	0.6659	0.1925 to 0.8879	0.0113	*	0.8989	0.6952 to 0.9690	<0.0001	****	0.7363	0.3220 to 0.9139	0.0037	**	-0.2926	-0.7211 to 0.2977	0.3074	ns
CD28	0.00421568	1.20313	0.6791	0.2156 to 0.8929	0.0094	**	0.8505	0.5715 to 0.9533	0.0002	***	0.7319	0.3134 to 0.9123	0.004	**	-0.341	-0.7459 to 0.2479	0.2313	ns
INPP4B	0.0161739	1.31143	0.578	0.05102 to 0.8532	0.0333	*	0.811	0.4788 to 0.9400	0.0007	***	0.7011	0.2553 to 0.9011	0.0067	**	-0.473	-0.8084 to 0.09415	0.0892	ns
FOSB	0.049374	1.35407	0.7055	0.2634 to 0.9027	0.0063	**	0.8154	0.4888 to 0.9415	0.0007	***	0.7407	0.3306 to 0.9155	0.0034	**	-0.3718	-0.7612 to 0.2145	0.1898	ns
TCF12	0.00802489	1.37074	0.5473	0.006029 to 0.8405	0.0458	*	0.833	0.5294 to 0.9474	0.0004	***	0.7407	0.3306 to 0.9155	0.0034	**	-0.3762	-0.7633 to 0.2096	0.1843	ns
MYC	0.0315173	1.41124	0.5171	-0.03610 to 0.8277	0.0606	ns	0.7349	0.3193 to 0.9134	0.0037	**	0.6579	0.1787 to 0.8848	0.0125	*	-0.5617	-0.8465 to -0.02685	0.039	*
CCR7	0.0219509	1.45631	0.5297	-0.01873 to 0.8331	0.0544	ns	0.6967	0.2472 to 0.8994	0.0072	**	0.6879	0.2313 to 0.8962	0.0082	**	-0.5875	-0.8571 to -0.06526	0.0296	*
IRF4	0.0352384	1.46254	0.451	-0.1218 to 0.7985	0.1067	ns	0.7327	0.3150 to 0.9126	0.0039	**	0.6359	0.1418 to 0.8763	0.0167	*	-0.5176	-0.8279 to 0.03532	0.0602	ns
SMAD7	0.0427613	1.51877	0.6352	0.1407 to 0.8760	0.0171	*	0.8945	0.6835 to 0.9676	<0.0001	****	0.811	0.4788 to 0.9400	0.0007	***	-0.2134	-0.6779 to 0.3728	0.4606	ns
LEF1	0.00617517	1.5408	0.5956	0.07773 to 0.8604	0.0274	*	0.8418	0.5503 to 0.9504	0.0003	***	0.7011	0.2553 to 0.9011	0.0067	**	-0.3828	-0.7665 to 0.2022	0.1764	ns
RFTN1	0.010828	1.57853	0.5077	-0.04877 to 0.8236	0.0667	ns	0.7978	0.4495 to 0.9355	0.001	**	0.7011	0.2553 to 0.9011	0.0067	**	-0.473	-0.8084 to 0.09415	0.0892	ns
EZH2	0.0235559	1.58514	0.6835	0.2234 to 0.8945	0.0088	**	0.9121	0.7312 to 0.9731	<0.0001	****	0.7363	0.3220 to 0.9139	0.0037	**	-0.2992	-0.7245 to 0.2911	0.2965	ns
NR4A2	0.0241869	1.59751	0.6879	0.2313 to 0.8962	0.0082	**	0.8857	0.6603 to 0.9647	<0.0001	****	0.7231	0.2965 to 0.9091	0.0047	**	-0.2904	-0.7199 to 0.2999	0.3115	ns
DTX3	0.0106279	1.6879	0.4884	-0.07426 to 0.8152	0.0784	ns	0.7789	0.4087 to 0.9290	0.0016	**	0.6997	0.2526 to 0.9005	0.0068	**	-0.4604	-0.8027 to 0.1102	0.0988	ns
CCL5	0.0316658	1.75099	0.4989	-0.06051 to 0.8198	0.0721	ns	0.8154	0.4888 to 0.9415	0.0007	***	0.7802	0.4116 to 0.9295	0.0015	**	-0.407	-0.7781 to 0.1746	0.1488	ns
CCR4	0.00355053	1.76094	0.556	0.01866 to 0.8442	0.0419	*	0.8242	0.5089 to 0.9445	0.0005	***	0.6967	0.2472 to 0.8994	0.0072	**	-0.4356	-0.7914 to 0.1406	0.1205	ns
IL23A	0.0216401	1.78855	0.6205	0.1168 to 0.8703	0.0203	*	0.8273	0.5161 to 0.9455	0.0005	***	0.7613	0.3721 to 0.9228	0.0023	**	-0.4295	-0.7886 to 0.1480	0.1259	ns
NFATC2	0.00344121	1.80969	0.5077	-0.04877 to 0.8236	0.0667	ns	0.8198	0.4988 to 0.9430	0.0006	***	0.7011	0.2553 to 0.9011	0.0067	**	-0.4818	-0.8123 to 0.08284	0.0828	ns
SLC7A5	0.0390247	1.82903	0.7538	0.3569 to 0.9202	0.0027	**	0.8725	0.6262 to 0.9605	0.0001	***	0.8066	0.4690 to 0.9385	0.0008	***	-0.2728	-0.7106 to 0.3172	0.3428	ns
CD40	0.0316753	1.87143	0.5507	0.01091 to 0.8419	0.0438	*	0.7731	0.3966 to 0.9270	0.0018	**	0.8238	0.5080 to 0.9444	0.0005	***	-0.1698	-0.6526 to 0.4111	0.5579	ns
BCL2	0.000393365	1.88004	0.6073	0.09585 to 0.8650	0.0238	*	0.8119	0.4809 to 0.9403	0.0007	***	0.7217	0.2938 to 0.9086	0.0047	**	-0.3822	-0.7662 to 0.2030	0.1761	ns
CD40LG	0.00706798	1.89542	0.4681	-0.1004 to 0.8062	0.0938	ns	0.7451	0.3393 to 0.9171	0.0031	**	0.7143	0.2798 to 0.9059	0.0054	**	-0.5567	-0.8444 to -0.01955	0.0412	*
BEX2	0.0112272	1.99113	0.5604	0.02505 to 0.8460	0.0401	*	0.7758	0.4023 to 0.9279	0.0017	**	0.6659	0.1925 to 0.8879	0.0113	*	-0.5171	-0.8277 to 0.03610	0.0605	ns
SMAD3	0.00142715	2.01517	0.5237	-0.02706 to 0.8305	0.0571	ns	0.8163	0.4908 to 0.9418	0.0006	***	0.7525	0.3542 to 0.9197	0.0027	**	-0.4185	-0.7835 to 0.1611	0.1367	ns
BACE1	0.0112522	2.03191	0.4686	-0.09975 to 0.8064	0.0925	ns	0.7547	0.3586 to 0.9205	0.0026	**	0.7503	0.3498 to 0.9189	0.0028	**	-0.4031	-0.7762 to 0.1791	0.1528	ns
BACH2	0.0119156	2.05312	0.644	0.1552 to 0.8794	0.0153	*	0.8549	0.5822 to 0.9547	0.0002	***	0.7846	0.4209 to 0.9310	0.0014	**	-0.264	-0.7058 to 0.3257	0.3591	ns
IRF2BP2	0.00154	2.08969	0.6571	0.1774 to 0.8845	0.0128	*	0.811	0.4788 to 0.9400	0.0007	***	0.7626	0.3749 to 0.9233	0.0022	**	-0.2552	-0.7011 to 0.3341	0.3758	ns
AHR	0.000876893	2.09184	0.5516	0.01233 to 0.8423	0.0438	*	0.7846	0.4209 to 0.9310	0.0014	**	0.7099	0.2716 to 0.9043	0.0058	**	-0.3322	-0.7415 to 0.2572	0.2441	ns
CLU	0.0499644	2.12579	0.2484	-0.3406 to 0.6973	0.3911	ns	0.5648	0.03147 to 0.8478	0.0383	*	0.4593	-0.1115 to 0.8023	0.1008	ns	-0.5941	-0.8597 to -0.07535	0.0276	*
NFKBIA	0.00808424	2.12922	0.7407	0.3306 to 0.9155	0.0034	**	0.8857	0.6603 to 0.9647	<0.0001	****	0.7758	0.4023 to 0.9279	0.0017	**	-0.2244	-0.6841 to 0.3628	0.4376	ns
GPRIN3	0.00100608	2.17377	0.5648	0.03147 to 0.8478	0.0383	*	0.8154	0.4888 to 0.9415	0.0007	***	0.7055	0.2634 to 0.9027	0.0063	**	-0.4532	-0.7995 to 0.1191	0.105	ns
CDKN1A	0.013265	2.19888	0.556	0.01866 to 0.8442	0.0419	*	0.7934	0.4399 to 0.9340	0.0011	**	0.7495	0.3481 to 0.9186	0.0029	**	-0.4532	-0.7995 to 0.1191	0.105	ns
CDC25B	0.000520885	2.50709	0.4901	-0.07209 to 0.8160	0.0779	ns	0.7626	0.3749 to 0.9233	0.0022	**	0.7187	0.2881 to 0.9075	0.005	**	-0.5391	-0.8371 to 0.005600	0.0491	*
TNF	0.000876893	2.53997	0.5429	-0.0002240 to 0.8387	0.0479	*	0.789	0.4304 to 0.9325	0.0013	**	0.7538	0.3569 to 0.9202	0.0027	**	-0.4378	-0.7924 to 0.1380	0.1183	ns
CCL3	0.011753	2.54431	0.578	0.05102 to 0.8532	0.0333	*	0.7758	0.4023 to 0.9279	0.0017	**	0.8593	0.5931 to 0.9562	0.0002	***	-0.3982	-0.7739 to 0.1847	0.1584	ns
TRAF1	0.000340812	2.57791	0.5473	0.006029 to 0.8405	0.0458	*	0.8418	0.5503 to 0.9504	0.0003	***	0.7055	0.2634 to 0.9027	0.0063	**	-0.4334	-0.7904 to 0.1433	0.1224	ns
TNFAIP3	0.0021345	2.68286	0.7099	0.2716 to 0.9043	0.0058	**	0.8989	0.6952 to 0.9690	<0.0001	****	0.7978	0.4495 to 0.9355	0.001	**	-0.2508	-0.6987 to 0.3383	0.3843	ns
SLC1A2	0.000476914	2.68895	0.6652	0.1913 to 0.8876	0.0114	*	0.7713	0.3928 to 0.9263	0.0019	**	0.7006	0.2543 to 0.9009	0.0068	**	-0.3761	-0.7632 to 0.2097	0.184	ns
IFNG	0.00294491	2.89604	0.4466	-0.1272 to 0.7965	0.1105	ns	0.7261	0.3022 to 0.9102	0.0044	**	0.6579	0.1787 to 0.8848	0.0125	*	-0.5925	-0.8591 to -0.07298	0.0279	*
CD80	0.0215726	2.90836	0.5963	0.07874 to 0.8606	0.0269	*	0.8031	0.4612 to 0.9373	0.0009	***	0.7635	0.3766 to 0.9236	0.0022	**	-0.359	-0.7549 to 0.2285	0.206	ns
LTA	0.0132643	2.93862	0.4752	-0.09134 to 0.8094	0.0877	ns	0.7371	0.3236 to 0.9142	0.0036	**	0.7217	0.2938 to 0.9086	0.0047	**	-0.4251	-0.7866 to 0.1533	0.1301	ns
SNAI1	0.00109381	3.14927	0.6791	0.2156 to 0.8929	0.0094	**	0.8198	0.4988 to 0.9430	0.0006	***	0.8022	0.4592 to 0.9370	0.0009	***	-0.3608	-0.7558 to 0.2266	0.2042	ns
CD83	0.000331967	3.48152	0.767	0.3839 to 0.9248	0.002	**	0.9033	0.7071 to 0.9704	<0.0001	****	0.7846	0.4209 to 0.9310	0.0014	**	-0.1782	-0.6576 to 0.4039	0.5392	ns
PLAU	0.000739098	3.79875	0.8581	0.5900 to 0.9558	0.0002	***	0.8801	0.6456 to 0.9629	<0.0001	****	0.8405	0.5472 to 0.9499	0.0003	***	-0.152	-0.6420 to 0.4262	0.601	ns
F3	0.0227007	4.37333	0.6639	0.1890 to 0.8871	0.0119	*	0.7516	0.3524 to 0.9194	0.003	**	0.7089	0.2696 to 0.9039	0.0062	**	-0.4753	-0.8094 to 0.09121	0.0874	ns
Spearman correlation analysis was conducted using GraphPad Prism. The p-value was determined using a two-tailed test, and the confidence interval was set at 95%.
