# Supplementary material for: Alternatively spliced NFKB1 transcripts enriched in Andean Aymara modulate inflammation, HIF and hemoglobin
Source: Nat Commun. 2025 Feb 19;16:1766. doi: 10.1038/s41467-025-56848-0 (PMC11840074; doi:10.1038/s41467-025-56848-0)
Supplement: Supplementary file 13 — Supplementary data 10 [file 41467_2025_56848_MOESM13_ESM.xlsx]

## Sheet: Sheet1
Data S10 Correlation of HIF target genes with AS-NFKB1 and canonical NFKB1
			NFKB1-AS1				NFKB1-AS2				NFKB1-AS3				Canonical NFKB1
Gene name	Adjusted p value	Log 2 fold change	Spearman r	95% confidence interval	P value	P value summary	Spearman r	95% confidence interval	P value	P value summary	Spearman r	95% confidence interval	P value	P value summary	Spearman r	95% confidence interval	P value	P value summary
F3	0.0227007	4.37333	0.6639	0.1890 to 0.8871	0.0119	*	0.7516	0.3524 to 0.9194	0.003	**	0.7089	0.2696 to 0.9039	0.0062	**	-0.4753	-0.8094 to 0.09121	0.0874	ns
RYR2	0.0446117	4.17522	0.493	-0.06832 to 0.8172	0.0754	ns	0.5882	0.06633 to 0.8574	0.03	*	0.5613	0.02633 to 0.8464	0.0396	*	-0.05009	-0.5774 to 0.5067	0.8633	ns
GPER1	0.0206529	3.87245	0.611	0.1017 to 0.8665	0.023	*	0.8005	0.4555 to 0.9365	0.001	***	0.7805	0.4121 to 0.9295	0.0016	**	-0.4052	-0.7772 to 0.1767	0.15	ns
SNAI1	0.00109381	3.14927	0.6791	0.2156 to 0.8929	0.0094	**	0.8198	0.4988 to 0.9430	0.0006	***	0.8022	0.4592 to 0.9370	0.0009	***	-0.3608	-0.7558 to 0.2266	0.2042	ns
PRKCA	2.97704e-07	3.08412	0.5061	-0.05097 to 0.8229	0.0671	ns	0.7547	0.3586 to 0.9205	0.0026	**	0.6997	0.2526 to 0.9005	0.0068	**	-0.4449	-0.7957 to 0.1293	0.1118	ns
IFNG	0.00294491	2.89604	0.4466	-0.1272 to 0.7965	0.1105	ns	0.7261	0.3022 to 0.9102	0.0044	**	0.6579	0.1787 to 0.8848	0.0125	*	-0.5925	-0.8591 to -0.07298	0.0279	*
TNFAIP3	0.0021345	2.68286	0.7099	0.2716 to 0.9043	0.0058	**	0.8989	0.6952 to 0.9690	<0.0001	****	0.7978	0.4495 to 0.9355	0.001	**	-0.2508	-0.6987 to 0.3383	0.3843	ns
SPHK1	0.00816094	2.66601	0.6203	0.1166 to 0.8702	0.0207	*	0.7837	0.4189 to 0.9307	0.0015	**	0.7616	0.3727 to 0.9229	0.0023	**	-0.3912	-0.7705 to 0.1928	0.1664	ns
EREG	0.0356228	2.604	0.7019	0.2567 to 0.9014	0.0065	**	0.9021	0.7039 to 0.9700	<0.0001	****	0.7723	0.3948 to 0.9267	0.0018	**	-0.2401	-0.6928 to 0.3483	0.4047	ns
TNF	0.000876893	2.53997	0.5429	-0.0002240 to 0.8387	0.0479	*	0.789	0.4304 to 0.9325	0.0013	**	0.7538	0.3569 to 0.9202	0.0027	**	-0.4378	-0.7924 to 0.1380	0.1183	ns
HAMP	0.00403984	2.47577	0.4593	-0.1115 to 0.8023	0.1008	ns	0.6088	0.09826 to 0.8656	0.0236	*	0.5648	0.03147 to 0.8478	0.0383	*	-0.4884	-0.8152 to 0.07426	0.0784	ns
HSPB1	0.00453158	2.45176	0.4901	-0.07209 to 0.8160	0.0779	ns	0.7011	0.2553 to 0.9011	0.0067	**	0.7187	0.2881 to 0.9075	0.005	**	-0.407	-0.7781 to 0.1746	0.1488	ns
CTPS1	0.00344985	2.43823	0.4989	-0.06051 to 0.8198	0.0721	ns	0.7099	0.2716 to 0.9043	0.0058	**	0.6396	0.1479 to 0.8777	0.0161	*	-0.5875	-0.8571 to -0.06526	0.0296	*
EIF5A2	0.0025548	2.32192	0.4053	-0.1766 to 0.7772	0.1507	ns	0.6718	0.2028 to 0.8901	0.0103	*	0.6608	0.1837 to 0.8859	0.012	*	-0.3506	-0.7507 to 0.2377	0.2172	ns
TGFB3	0.00967644	2.31672	0.2943	-0.2961 to 0.7219	0.3048	ns	0.4956	-0.06489 to 0.8184	0.0736	ns	0.427	-0.1510 to 0.7874	0.1286	ns	-0.6523	-0.8827 to -0.1692	0.0133	*
CDKN1A	0.013265	2.19888	0.556	0.01866 to 0.8442	0.0419	*	0.7934	0.4399 to 0.9340	0.0011	**	0.7495	0.3481 to 0.9186	0.0029	**	-0.4532	-0.7995 to 0.1191	0.105	ns
ENO2	0.00536113	2.12541	0.4286	-0.1492 to 0.7882	0.1281	ns	0.7451	0.3393 to 0.9171	0.0031	**	0.6571	0.1774 to 0.8845	0.0128	*	-0.5567	-0.8444 to -0.01955	0.0412	*
AHR	0.000876893	2.09184	0.5516	0.01233 to 0.8423	0.0438	*	0.7846	0.4209 to 0.9310	0.0014	**	0.7099	0.2716 to 0.9043	0.0058	**	-0.3322	-0.7415 to 0.2572	0.2441	ns
BACH2	0.0119156	2.05312	0.644	0.1552 to 0.8794	0.0153	*	0.8549	0.5822 to 0.9547	0.0002	***	0.7846	0.4209 to 0.9310	0.0014	**	-0.264	-0.7058 to 0.3257	0.3591	ns
FHL1	0.00989778	2.02674	0.4945	-0.06632 to 0.8179	0.075	ns	0.7714	0.3931 to 0.9264	0.0019	**	0.6879	0.2313 to 0.8962	0.0082	**	-0.5633	-0.8472 to -0.02916	0.0385	*
ZDBF2	0.00243287	1.88925	0.6271	0.1274 to 0.8729	0.0187	*	0.8471	0.5631 to 0.9521	0.0003	***	0.7239	0.2980 to 0.9094	0.0045	**	-0.3833	-0.7667 to 0.2017	0.1755	ns
PLN	0.00111225	1.87175	0.5683	0.03655 to 0.8492	0.0366	*	0.7709	0.3920 to 0.9262	0.0018	**	0.7357	0.3208 to 0.9137	0.0037	**	-0.3727	-0.7616 to 0.2136	0.1882	ns
SLC7A5	0.0390247	1.82903	0.7538	0.3569 to 0.9202	0.0027	**	0.8725	0.6262 to 0.9605	0.0001	***	0.8066	0.4690 to 0.9385	0.0008	***	-0.2728	-0.7106 to 0.3172	0.3428	ns
CCL5	0.0316658	1.75099	0.4989	-0.06051 to 0.8198	0.0721	ns	0.8154	0.4888 to 0.9415	0.0007	***	0.7802	0.4116 to 0.9295	0.0015	**	-0.407	-0.7781 to 0.1746	0.1488	ns
PVT1	0.0280063	1.7232	0.5253	-0.02482 to 0.8312	0.0567	ns	0.7495	0.3481 to 0.9186	0.0029	**	0.7187	0.2881 to 0.9075	0.005	**	-0.5039	-0.8220 to 0.05392	0.0683	ns
MAF	0.014116	1.53462	0.4945	-0.06632 to 0.8179	0.075	ns	0.8022	0.4592 to 0.9370	0.0009	***	0.6879	0.2313 to 0.8962	0.0082	**	-0.5347	-0.8352 to 0.01178	0.0513	ns
NT5E	0.0210636	1.51983	0.5391	-0.005600 to 0.8371	0.0491	*	0.6601	0.1824 to 0.8856	0.0121	*	0.8119	0.4809 to 0.9403	0.0007	***	-0.3744	-0.7624 to 0.2116	0.1863	ns
SMAD7	0.0427613	1.51877	0.6352	0.1407 to 0.8760	0.0171	*	0.8945	0.6835 to 0.9676	<0.0001	****	0.811	0.4788 to 0.9400	0.0007	***	-0.2134	-0.6779 to 0.3728	0.4606	ns
PFKP	0.0155046	1.50656	0.4945	-0.06632 to 0.8179	0.075	ns	0.811	0.4788 to 0.9400	0.0007	***	0.6879	0.2313 to 0.8962	0.0082	**	-0.4488	-0.7975 to 0.1245	0.1087	ns
PELP1	0.0320772	1.48864	0.5253	-0.02482 to 0.8312	0.0567	ns	0.8242	0.5089 to 0.9445	0.0005	***	0.6835	0.2234 to 0.8945	0.0088	**	-0.462	-0.8035 to 0.1081	0.0978	ns
SLC27A1	0.0449166	1.43614	0.4053	-0.1766 to 0.7772	0.1507	ns	0.6696	0.1989 to 0.8893	0.0106	*	0.652	0.1687 to 0.8825	0.0135	*	-0.5413	-0.8380 to 0.002365	0.0478	*
MYC	0.0315173	1.41124	0.5171	-0.03610 to 0.8277	0.0606	ns	0.7349	0.3193 to 0.9134	0.0037	**	0.6579	0.1787 to 0.8848	0.0125	*	-0.5617	-0.8465 to -0.02685	0.039	*
FYN	0.0179224	1.29759	0.5341	-0.01260 to 0.8349	0.0521	ns	0.8374	0.5398 to 0.9489	0.0004	***	0.7099	0.2716 to 0.9043	0.0058	**	-0.4224	-0.7853 to 0.1565	0.1331	ns
EIF5A	0.029568	1.21125	0.7275	0.3049 to 0.9107	0.0043	**	0.8857	0.6603 to 0.9647	<0.0001	****	0.7626	0.3749 to 0.9233	0.0022	**	-0.2684	-0.7082 to 0.3214	0.3509	ns
KIFC2	0.0326168	1.18991	0.6953	0.2446 to 0.8989	0.0072	**	0.8823	0.6513 to 0.9636	<0.0001	****	0.8009	0.4563 to 0.9366	0.0009	***	-0.2841	-0.7166 to 0.3061	0.3218	ns
PLAC8	0.0189559	1.02614	0.4945	-0.06632 to 0.8179	0.075	ns	0.7714	0.3931 to 0.9264	0.0019	**	0.6879	0.2313 to 0.8962	0.0082	**	-0.3542	-0.7525 to 0.2337	0.2128	ns
FHL2	0.0242919	0.974063	0.6183	0.1133 to 0.8694	0.0207	*	0.8779	0.6399 to 0.9622	<0.0001	****	0.7767	0.4041 to 0.9282	0.0016	**	-0.3084	-0.7293 to 0.2818	0.2809	ns
PAN2	0.0459205	0.960108	0.5473	0.006029 to 0.8405	0.0458	*	0.8418	0.5503 to 0.9504	0.0003	***	0.7407	0.3306 to 0.9155	0.0034	**	-0.3278	-0.7392 to 0.2618	0.2507	ns
CD44	0.0200085	0.919314	0.7011	0.2553 to 0.9011	0.0067	**	0.8989	0.6952 to 0.9690	<0.0001	****	0.8066	0.4690 to 0.9385	0.0008	***	-0.253	-0.6999 to 0.3362	0.3797	ns
ETS1	0.045894	0.91186	0.5341	-0.01260 to 0.8349	0.0521	ns	0.8374	0.5398 to 0.9489	0.0004	***	0.7099	0.2716 to 0.9043	0.0058	**	-0.4224	-0.7853 to 0.1565	0.1331	ns
NPM1	0.0429457	0.886681	0.5385	-0.006435 to 0.8368	0.05	*	0.789	0.4304 to 0.9325	0.0013	**	0.6967	0.2472 to 0.8994	0.0072	**	-0.4995	-0.8201 to 0.05978	0.071	ns
BIRC2	0.0327911	-0.787086	0.198	-0.3866 to 0.6691	0.4945	ns	0.429	-0.1486 to 0.7884	0.1265	ns	0.2068	-0.3787 to 0.6741	0.4751	ns	0.1916	-0.3922 to 0.6654	0.508	ns
FLI1	0.0356642	-1.18061	-0.2747	-0.7116 to 0.3153	0.3411	ns	-0.2615	-0.7045 to 0.3281	0.3656	ns	-0.4681	-0.8062 to 0.1004	0.0938	ns	0.4686	-0.09975 to 0.8064	0.0925	ns
BID	0.0327171	-1.35702	-0.006593	-0.5476 to 0.5383	0.9879	ns	-0.1253	-0.6257 to 0.4482	0.6706	ns	-0.3582	-0.7545 to 0.2294	0.209	ns	0.5677	0.03562 to 0.8490	0.0368	*
CORO1A	0.0420925	-1.45488	-0.4286	-0.7882 to 0.1492	0.1281	ns	-0.5868	-0.8568 to -0.06428	0.0303	*	-0.6747	-0.8912 to -0.2079	0.01	*	0.6931	0.2406 to 0.8981	0.0075	**
NCOA4	0.0445344	-1.60013	-0.4022	-0.7758 to 0.1802	0.1553	ns	-0.5077	-0.8236 to 0.04877	0.0667	ns	-0.5604	-0.8460 to -0.02505	0.0401	*	0.473	-0.09415 to 0.8084	0.0892	ns
Spearman correlation analysis was conducted using GraphPad Prism. The p-value was determined using a two-tailed test, and the confidence interval was set at 95%.
