# Supplementary material for: Alternatively spliced NFKB1 transcripts enriched in Andean Aymara modulate inflammation, HIF and hemoglobin
Source: Nat Commun. 2025 Feb 19;16:1766. doi: 10.1038/s41467-025-56848-0 (PMC11840074; doi:10.1038/s41467-025-56848-0)
Supplement: Supplementary file 14 — Supplementary data 11 [file 41467_2025_56848_MOESM14_ESM.xlsx]

## Sheet: Sheet1
Data S11 Correlation of both NF-kB and HIF target genes with AS-NFKB1 and canonical NFKB1
			NFKB1-AS1				NFKB1-AS2				NFKB1-AS3				Canonical NFKB1
Gene name	Adjusted P value	log2FoldChange	Spearman r	95% confidence interval	P value	P value summary	Spearman r	95% confidence interval	P value	P value summary	Spearman r	95% confidence interval	P value	P value summary	Spearman r	95% confidence interval	P value	P value summary
CD44	0.0200085	0.919314	0.7011	0.2553 to 0.9011	0.0067	**	0.8989	0.6952 to 0.9690	<0.0001	****	0.8066	0.4690 to 0.9385	0.0008	***	-0.253	-0.6999 to 0.3362	0.3797	ns
IFNG	0.00294491	2.89604	0.4466	-0.1272 to 0.7965	0.1105	ns	0.7261	0.3022 to 0.9102	0.0044	**	0.6579	0.1787 to 0.8848	0.0125	*	-0.5925	-0.8591 to -0.07298	0.0279	*
TNFAIP3	0.0021345	2.68286	0.7099	0.2716 to 0.9043	0.0058	**	0.8989	0.6952 to 0.9690	<0.0001	****	0.7978	0.4495 to 0.9355	0.001	**	-0.2508	-0.6987 to 0.3383	0.3843	ns
F3	0.0227007	4.37333	0.6639	0.1890 to 0.8871	0.0119	*	0.7516	0.3524 to 0.9194	0.003	**	0.7089	0.2696 to 0.9039	0.0062	**	-0.4753	-0.8094 to 0.09121	0.0874	ns
SNAI1	0.00109381	3.14927	0.6791	0.2156 to 0.8929	0.0094	**	0.8198	0.4988 to 0.9430	0.0006	***	0.8022	0.4592 to 0.9370	0.0009	***	-0.3608	-0.7558 to 0.2266	0.2042	ns
CCL5	0.0316658	1.75099	0.4989	-0.06051 to 0.8198	0.0721	ns	0.8154	0.4888 to 0.9415	0.0007	***	0.7802	0.4116 to 0.9295	0.0015	**	-0.407	-0.7781 to 0.1746	0.1488	ns
SLC7A5	0.0390247	1.82903	0.7538	0.3569 to 0.9202	0.0027	**	0.8725	0.6262 to 0.9605	0.0001	***	0.8066	0.4690 to 0.9385	0.0008	***	-0.2728	-0.7106 to 0.3172	0.3428	ns
TNF	0.000876893	2.53997	0.5429	-0.0002240 to 0.8387	0.0479	*	0.789	0.4304 to 0.9325	0.0013	**	0.7538	0.3569 to 0.9202	0.0027	**	-0.4378	-0.7924 to 0.1380	0.1183	ns
MYC	0.0315173	1.41124	0.5171	-0.03610 to 0.8277	0.0606	ns	0.7349	0.3193 to 0.9134	0.0037	**	0.6579	0.1787 to 0.8848	0.0125	*	-0.5617	-0.8465 to -0.02685	0.039	*
AHR	0.000876893	2.09184	0.5516	0.01233 to 0.8423	0.0438	*	0.7846	0.4209 to 0.9310	0.0014	**	0.7099	0.2716 to 0.9043	0.0058	**	-0.3322	-0.7415 to 0.2572	0.2441	ns
CDKN1A	0.013265	2.19888	0.556	0.01866 to 0.8442	0.0419	*	0.7934	0.4399 to 0.9340	0.0011	**	0.7495	0.3481 to 0.9186	0.0029	**	-0.4532	-0.7995 to 0.1191	0.105	ns
SMAD7	0.0427613	1.51877	0.6352	0.1407 to 0.8760	0.0171	*	0.8945	0.6835 to 0.9676	<0.0001	****	0.811	0.4788 to 0.9400	0.0007	***	-0.2134	-0.6779 to 0.3728	0.4606	ns
BACH2	0.0119156	2.05312	0.644	0.1552 to 0.8794	0.0153	*	0.8549	0.5822 to 0.9547	0.0002	***	0.7846	0.4209 to 0.9310	0.0014	**	-0.264	-0.7058 to 0.3257	0.3591	ns
BIRC2	0.0327911	-0.787086	0.198	-0.3866 to 0.6691	0.4945	ns	0.429	-0.1486 to 0.7884	0.1265	ns	0.2068	-0.3787 to 0.6741	0.4751	ns	0.1916	-0.3922 to 0.6654	0.508	ns
Spearman correlation analysis was conducted using GraphPad Prism. The p-value was determined using a two-tailed test, and the confidence interval was set at 95%.
